# Supplementary material for: Structures of transcription preinitiation complex engaged with the +1 nucleosome
Source: Nat Struct Mol Biol. 2022 Nov 21;30(2):226–32. doi: 10.1038/s41594-022-00865-w (PMC9935396; doi:10.1038/s41594-022-00865-w)
Supplement: Supplementary file 3 — PIC–nucleosome EDC crosslinking data. [file 41594_2022_865_MOESM3_ESM.xlsx]

## Sheet: Pivot table
Protein1	Protein_Type	Protein2	LinkPos1	LinkPos2	Hits	Max of Score
sp|P02281|H2B11_XENLA	Inter-Protein	sp|P08518|RPB2_YEAST	35	347	3	3.41609
	Intra-Protein	sp|P02281|H2B11_XENLA	93	85	2	2.83855
		sp|Q04673|SSL1_YEAST	35	26	1	0.989993
sp|P02281|H2B11_XENLA;sp|P02281|H2B11_XENLA	Intra-Protein	sp|P41895|T2FA_YEAST;sp|P02281|H2B11_XENLA	35;35	331;31	1	1.18774
sp|P04050|RPB1_YEAST	Inter-Protein	sp|P06242|KIN28_YEAST	1074	183	1	1.0656
		sp|P06839|RAD3_YEAST	870	746	1	0.691608
			879	281	1	1.34141
		sp|P08518|RPB2_YEAST	483	987	1	1.29894
			486	1102	1	0.505114
			879	1080	1	1.35401
			1144	262	8	6.34239
		sp|P13393|TBP_YEAST	620	12	1	1.74312
		sp|P20434|RPAB1_YEAST	945	201	19	8.13321
		sp|P20435|RPAB2_YEAST	618	76	1	0.878767
		sp|P27999|RPB9_YEAST	1251	20	2	1.13337
		sp|P29055|TF2B_YEAST	42	155	1	0.601646
			43	155	1	1.01249
			879	122	3	2.23003
		sp|P32773|TOA1_YEAST	1359	163	1	0.730125
		sp|P32776|TFB1_YEAST	879	423	1	0.599999
		sp|P36100|T2EA_YEAST	196	71	3	3.37191
		sp|P38902|RPB11_YEAST	619	16	1	0.491836
		sp|P41895|T2FA_YEAST	619	303	1	2.24415
			879	419	2	5.02245
			1255	419	1	1.0292
			1262	422	1	0.571028
		sp|P62799|H4_XENLA	1	52	3	1.01069
			1230	20	1	1.77919
		sp|Q04673|SSL1_YEAST	874	324	1	0.804426
	Intra-Protein	sp|P04050|RPB1_YEAST	16	176	2	1.43281
			39	49	1	0.518169
			143	55	1	1.69363
			186	992	1	0.871164
			193	186	1	0.958665
			195	186	5	3.27484
			196	186	1	0.887077
			217	259	1	3.06622
			372	833	1	0.770634
				1206	1	0.981792
			378	176	1	1.08241
			431	438	5	9.25364
				440	1	1.95583
			438	431	1	2.34314
			452	16	1	0.739106
			486	2	1	3.35902
			518	483	3	8.84276
			575	196	1	1.08343
			618	620	9	19.7872
			620	593	2	1.7555
			687	692	1	0.313196
			705	712	1	1.36296
				716	2	2.20069
			752	781	2	15.4961
			773	781	4	10.3677
			781	186	1	3.2304
			789	884	1	1.75393
			830	846	1	1.72405
			833	1102	16	7.16755
			977	985	1	10.1252
			1039	1034	1	0.646064
			1092	712	1	3.87194
				1309	1	6.08707
			1121	1205	1	0.923675
			1129	1205	8	4.24503
			1132	1206	57	15.2637
			1205	16	1	0.811683
				1139	1	1.08616
			1249	1262	2	6.04538
			1251	1262	1	1.39862
			1269	569	1	0.488614
			1303	452	1	0.568615
				1092	1	2.15767
			1307	1092	1	4.94749
			1309	1093	1	6.46083
			1359	1300	1	0.542794
sp|P06242|KIN28_YEAST	Inter-Protein	sp|P41896|T2FB_YEAST	18	164	1	1.068
		sp|Q12004|TFB4_YEAST	213	87	1	1.08538
	Intra-Protein	sp|P06242|KIN28_YEAST	9	100	1	0.823728
			132	110	1	0.856592
			177	39	1	0.670269
sp|P06839|RAD3_YEAST	Inter-Protein	sp|P04050|RPB1_YEAST	413	941	1	0.707711
			605	1204	1	0.509268
		sp|P29055|TF2B_YEAST	229	147	1	0.824687
		sp|P32776|TFB1_YEAST	548	393	1	0.594146
			605	308	1	0.446722
				348	1	2.55776
		sp|P38902|RPB11_YEAST	297	18	1	1.06525
		sp|P62799|H4_XENLA	284	1	1	0.507712
		tr|Q6AZJ8|H2A_XENLA	565	56	1	0.820651
	Intra-Protein	sp|P06839|RAD3_YEAST	2	33	1	0.802226
			48	78	1	3.8109
			68	225	1	3.42504
			132	119	6	3.58708
			246	605	1	5.50968
			284	276	2	6.19773
			285	276	1	2.41035
			315	372	1	3.21507
			319	372	1	2.85175
			340	336	1	1.19743
			347	340	3	6.31243
			451	481	2	8.40755
			467	447	1	4.4868
				476	3	5.41353
				481	3	4.34121
				490	1	3.06222
			489	502	3	2.27201
			636	644	1	0.354893
			640	636	3	2.65726
sp|P08518|RPB2_YEAST	Inter-Protein	sp|P02281|H2B11_XENLA	186	34	2	0.587813
		sp|P04050|RPB1_YEAST	161	132	1	1.73878
		sp|P06839|RAD3_YEAST	228	278	1	0.659117
		sp|P13393|TBP_YEAST	228	5	1	1.16368
		sp|P29055|TF2B_YEAST	865	184	1	0.845474
		sp|P36145|T2EB_YEAST	399	165	1	0.420543
		sp|P38902|RPB11_YEAST	979	38	1	0.995869
			1004	88	1	1.31706
		sp|P41895|T2FA_YEAST	320	419	1	1.02316
			865	422	1	0.442151
		sp|P41896|T2FB_YEAST	99	256	2	5.24806
				257	2	13.2371
		sp|P62799|H4_XENLA	418	85	1	0.66558
		sp|Q00578|RAD25_YEAST	104	794	1	1.76979
		sp|Q04673|SSL1_YEAST	998	204	1	0.875783
		sp|Q12004|TFB4_YEAST	396	333	1	0.444566
			872	1	2	1.37153
	Intra-Protein	sp|P08518|RPB2_YEAST	19	655	6	9.65393
			99	183	16	13.8033
			104	471	2	4.89581
			131	865	1	1.24954
			133	138	1	0.889233
			134	138	1	7.54109
			157	134	6	3.6251
			198	191	1	2.47863
			227	1061	1	0.28248
			245	403	1	0.425859
			257	262	7	7.07787
			270	612	1	0.604162
			368	353	9	7.03957
			374	371	3	5.84439
				391	2	0.429437
			391	393	1	3.37371
			393	391	25	11.6946
				621	1	1.71948
			404	239	1	0.448032
			427	422	1	0.303192
			437	345	2	1.87949
			612	510	1	0.478079
			622	1132	1	0.282782
			625	1100	1	0.412689
			641	652	10	6.52523
			655	396	1	0.415365
			775	790	1	0.795268
			865	959	2	6.56905
			922	934	1	2.70604
			923	934	1	0.971354
			945	972	3	1.75116
			959	865	11	26.3246
				972	29	15.8468
			962	978	5	5.57217
			997	987	1	3.2053
			1057	1070	2	2.97412
			1070	1080	9	8.08187
			1136	606	1	0.753644
			1156	1148	1	3.40818
			1174	1149	2	1.74752
			1181	1188	1	1.92474
				1201	1	1.96745
sp|P13393|TBP_YEAST	Inter-Protein	sp|P41896|T2FB_YEAST	120	194	1	0.467137
		sp|P84233|H32_XENLA	186	18	1	3.83891
		sp|Q00578|RAD25_YEAST	56	835	1	0.598686
			241	346	1	0.47118
	Intra-Protein	sp|P13393|TBP_YEAST	35	27	6	7.69027
				108	2	1.81728
			43	2	1	4.77738
				15	1	0.801118
				133	2	0.878525
				239	2	1.00275
				241	11	10.932
			44	15	1	2.53832
				133	3	1.20249
				241	2	3.68945
			47	56	1	0.743272
			54	47	1	5.0991
			55	43	1	1.4946
				228	2	13.1657
			97	108	1	0.303823
			108	97	4	4.01695
			120	108	8	5.69182
				129	19	13.7531
			188	2	5	3.67652
			221	211	30	13.2746
			222	211	2	9.03693
				218	1	3.76447
			228	211	55	13.0252
sp|P13393|TBP_YEAST;sp|P13393|TBP_YEAST	Inter-Protein	sp|P29055|TF2B_YEAST;sp|P41895|T2FA_YEAST	15;15	202;699	1	0.550783
sp|P16370|RPB3_YEAST	Inter-Protein	sp|P04050|RPB1_YEAST	2	398	3	2.81614
		sp|P13393|TBP_YEAST	89	156	1	0.526133
		sp|P38902|RPB11_YEAST	2	118	1	2.62444
			44	117	3	4.87414
				118	6	3.5382
			166	118	5	3.99182
		sp|Q03290|TFB3_YEAST	69	89	1	1.04505
	Intra-Protein	sp|P16370|RPB3_YEAST	2	24	5	10.3977
				27	8	10.4589
				28	11	10.9123
				33	6	10.3462
				239	1	1.14527
				240	2	17.5541
			79	183	1	2.18999
			81	178	1	9.59674
				183	5	5.17449
			110	190	9	11.3357
			239	2	1	4.63124
sp|P20433|RPB4_YEAST	Inter-Protein	sp|P08518|RPB2_YEAST	17	1186	1	4.84552
			19	1188	2	4.13504
			21	1188	2	2.40809
		sp|P13393|TBP_YEAST	186	239	1	0.748336
		sp|P29055|TF2B_YEAST	186	346	2	2.00602
		sp|Q03290|TFB3_YEAST	186	229	2	2.75543
	Intra-Protein	sp|P20433|RPB4_YEAST	131	142	6	9.1713
sp|P20434|RPAB1_YEAST	Intra-Protein	sp|P20434|RPAB1_YEAST	34	20	10	2.25385
			56	182	5	0.929046
			161	172	3	3.54187
			172	161	5	5.76422
			191	194	41	13.5131
				203	2	1.81428
			194	201	12	11.5712
			197	203	4	3.85539
			203	197	10	6.70611
sp|P20435|RPAB2_YEAST	Inter-Protein	sp|P04050|RPB1_YEAST	46	120	1	0.53556
				1334	1	2.14092
				1337	2	4.43004
			129	1456	1	1.05656
		sp|Q03290|TFB3_YEAST	128	287	1	0.872404
	Intra-Protein	sp|P20435|RPAB2_YEAST	110	87	1	2.20511
			112	123	14	3.19637
			114	123	1	0.570952
sp|P22139|RPAB5_YEAST	Inter-Protein	sp|P04050|RPB1_YEAST	58	132	1	0.432537
		sp|P16370|RPB3_YEAST	19	190	1	0.452721
			27	190	1	2.11976
		sp|P84233|H32_XENLA	58	9	2	7.84318
sp|P29055|TF2B_YEAST	Inter-Protein	sp|P04050|RPB1_YEAST	26	419	1	0.939531
			54	2	3	15.0006
		sp|P08518|RPB2_YEAST	26	228	1	1.74175
			109	228	1	2.87142
		sp|P20435|RPAB2_YEAST	169	72	2	2.30027
		sp|P41895|T2FA_YEAST	81	287	1	0.495959
		sp|Q03290|TFB3_YEAST	344	43	2	2.09872
	Intra-Protein	sp|P29055|TF2B_YEAST	74	9	1	0.938924
			75	98	1	1.58366
				108	1	0.827462
			81	98	6	4.80417
				108	3	4.49544
			88	98	1	1.42423
			132	219	1	1.93359
			138	217	1	1.77686
			224	184	6	2.33582
			344	228	1	3.4321
				318	2	2.96999
sp|P32773|TOA1_YEAST	Intra-Protein	sp|P32773|TOA1_YEAST	158	148	2	3.93927
sp|P32774|T2AG_YEAST	Intra-Protein	sp|P32774|T2AG_YEAST	109	120	3	4.84261
			119	109	10	6.65608
				122	3	6.36984
			122	110	1	0.967198
				119	2	3.8702
sp|P32776|TFB1_YEAST	Inter-Protein	sp|P02281|H2B11_XENLA	200	28	1	0.898806
		sp|P62799|H4_XENLA	358	16	1	1.23948
		sp|P84233|H32_XENLA	230	97	1	0.972293
	Intra-Protein	sp|P32776|TFB1_YEAST	60	308	1	3.54733
			104	13	1	0.758637
			121	68	1	0.387471
			127	123	1	2.08625
			128	123	3	2.91362
			134	115	1	0.532564
			200	192	1	1.08163
			230	395	4	4.38474
			327	325	8	5.68578
			395	303	1	0.559119
			441	446	1	1.00831
			562	123	1	0.518644
sp|P34087|RPB7_YEAST	Inter-Protein	sp|P20433|RPB4_YEAST	80	21	1	3.66133
				22	1	0.494625
			83	21	2	4.25078
		sp|P29055|TF2B_YEAST	134	346	6	3.24456
			135	346	1	4.01692
		tr|Q6AZJ8|H2A_XENLA	112	56	1	0.964084
	Intra-Protein	sp|P34087|RPB7_YEAST	85	80	1	1.35987
sp|P36100|T2EA_YEAST	Inter-Protein	sp|P13393|TBP_YEAST	370	129	1	1.41837
		sp|Q04673|SSL1_YEAST	270	208	1	0.933428
	Intra-Protein	sp|P36100|T2EA_YEAST	90	195	3	6.79089
				196	2	2.95932
sp|P36145|T2EB_YEAST	Inter-Protein	sp|P29055|TF2B_YEAST	101	228	1	0.397102
	Intra-Protein	sp|P36145|T2EB_YEAST	146	20	1	0.84403
			277	273	5	14.6692
sp|P37366|CCL1_YEAST	Intra-Protein	sp|P37366|CCL1_YEAST	6	359	1	0.817751
			32	324	1	1.83811
				326	1	3.08706
			306	321	8	6.04929
			317	320	1	2.25997
sp|P38902|RPB11_YEAST	Inter-Protein	sp|P22139|RPAB5_YEAST	118	42	1	0.987807
	Intra-Protein	sp|P38902|RPB11_YEAST	38	55	1	0.652691
sp|P41895|T2FA_YEAST	Inter-Protein	sp|P04050|RPB1_YEAST	458	1093	1	0.494928
		sp|P06839|RAD3_YEAST	694	91	1	1.23218
		sp|P08518|RPB2_YEAST	478	801	1	0.691231
			521	228	1	0.547646
		sp|P27999|RPB9_YEAST	403	9	3	8.30371
		sp|P41896|T2FB_YEAST	301	186	1	1.09219
			303	185	1	0.899349
			306	186	1	1.56265
			310	186	1	1.4388
	Intra-Protein	sp|P41895|T2FA_YEAST	26	146	1	0.782557
			112	624	1	0.499266
			135	595	1	0.637931
			168	171	1	1.90135
			242	614	1	1.65644
			283	292	4	2.91992
			292	283	1	4.35135
			294	145	1	1.89202
			301	722	1	1.00283
			305	75	1	1.87413
				92	1	2.23216
			403	158	1	0.938543
			460	26	1	0.558611
			529	305	1	2.77919
			599	608	4	1.85972
sp|P41895|T2FA_YEAST;sp|P41895|T2FA_YEAST	Intra-Protein	sp|P29055|TF2B_YEAST;sp|P41895|T2FA_YEAST	403;403	202;699	2	1.31136
sp|P41896|T2FB_YEAST	Inter-Protein	sp|P41895|T2FA_YEAST	2	283	2	4.54512
			103	95	12	8.94994
			110	92	1	10.1865
				94	4	4.46652
			112	92	2	5.0637
				94	6	4.38691
			130	128	3	8.45741
				129	22	20.0101
			132	129	1	2.87184
	Intra-Protein	sp|P41896|T2FB_YEAST	79	245	1	1.92344
			110	80	11	11.0739
			112	80	26	10.9698
			114	80	3	3.4076
			141	54	10	5.43077
			199	80	2	1.06703
			256	279	1	0.937333
			257	279	4	2.8374
			334	341	1	0.594062
sp|P62799|H4_XENLA	Inter-Protein	sp|P04050|RPB1_YEAST	59	712	1	1.20158
				833	1	0.64227
		sp|P84233|H32_XENLA	79	77	1	0.6811
				81	4	4.88964
		tr|Q6AZJ8|H2A_XENLA	79	72	1	0.493981
	Intra-Protein	sp|P62799|H4_XENLA	24	5	1	1.67268
				20	3	1.67419
			52	20	1	1.17754
			53	59	1	0.631176
			59	24	10	6.21966
				52	2	1.78349
				53	4	5.93754
				68	2	4.65087
			68	79	1	5.33896
			74	44	1	0.767581
			79	74	4	4.38887
sp|P84233|H32_XENLA	Inter-Protein	sp|P13393|TBP_YEAST	27	108	2	2.35193
		sp|P62799|H4_XENLA	79	74	2	1.60418
	Intra-Protein	sp|P84233|H32_XENLA	56	50	2	2.40275
			94	79	1	3.55076
sp|Q00578|RAD25_YEAST	Intra-Protein	sp|Q00578|RAD25_YEAST	3	372	1	0.36019
			279	306	1	5.59028
			351	224	1	0.593974
			405	449	1	2.62
			433	392	1	1.6351
				404	1	1.81615
				794	1	1.44665
			441	404	2	3.59393
			481	472	3	0.871164
			610	587	4	3.61628
			617	587	2	2.62976
				624	6	18.1532
			721	728	2	2.38361
				743	1	0.6241
			728	711	2	6.51012
				721	2	10.5347
			734	712	7	7.76475
			743	71	2	2.78386
				711	3	1.02221
sp|Q02939|TFB2_YEAST	Inter-Protein	sp|P06839|RAD3_YEAST	11	742	1	0.589976
		sp|P13393|TBP_YEAST	346	218	1	0.644713
		sp|P32776|TFB1_YEAST	11	488	1	1.15431
		sp|P41895|T2FA_YEAST	270	292	2	4.31782
		sp|Q3E7C1|TFB5_YEAST	500	1	1	0.769563
	Intra-Protein	sp|Q02939|TFB2_YEAST	20	1	6	4.21083
			287	305	1	1.55871
				306	5	2.5429
			306	287	1	1.65497
			459	510	1	0.527026
sp|Q03290|TFB3_YEAST	Inter-Protein	sp|P06839|RAD3_YEAST	80	336	1	0.754986
		sp|P37366|CCL1_YEAST	323	27	2	3.52947
	Intra-Protein	sp|Q03290|TFB3_YEAST	210	195	1	5.14474
			238	323	1	4.07815
			255	157	4	2.33755
				268	1	0.750192
			323	223	2	6.06536
				229	3	5.13302
sp|Q04673|SSL1_YEAST	Inter-Protein	sp|P32776|TFB1_YEAST	344	538	6	8.73127
		sp|P41895|T2FA_YEAST	234	296	1	0.471454
		sp|P62799|H4_XENLA	197	5	2	0.754922
		sp|Q12004|TFB4_YEAST	442	168	4	5.02514
	Intra-Protein	sp|Q04673|SSL1_YEAST	37	55	1	0.617849
			260	265	2	9.56117
			404	318	1	0.643894
sp|Q12004|TFB4_YEAST	Inter-Protein	sp|P32776|TFB1_YEAST	191	447	1	1.05221
		sp|P36145|T2EB_YEAST	232	100	1	0.58311
	Intra-Protein	sp|Q12004|TFB4_YEAST	190	169	1	2.17603
			191	176	2	1.67616
			232	98	1	1.89882
				217	1	0.964406
			317	337	1	1.29717
sp|Q3E7C1|TFB5_YEAST	Inter-Protein	sp|P29055|TF2B_YEAST	21	26	1	0.559213
Grand Total						26.3246

## Sheet: PIC-Nucl_all data
	Order	Title	Charge	Precursor_Mass	Peptide	Peptide_Type	Linker	Peptide_Mass	Modifications	Evalue	Ori_Score	Precursor_Mass_Error.Da.	Precursor_Mass_Error.ppm.	Proteins	Hits	Protein_Type	FileID	LabelID	Alpha_Matched	Beta_Matched	Alpha_Evalue	Beta_Evalue	Score	Protein1	LinkPos1	Protein2	LinkPos2	Replicate
245	245	M_Ninov_HWang_PIC_120719_010819_Rep1_Fr6_7.5173.5173.5.0.dta	5	3294.83	KESYAIYVYKVLKQVHPDTGISSK(2)-KEKR(3)	Cross-Linked	EDC-DE	3294.82	null	0.00141194	0.00555592	0.013164	3.99536	sp|P02281|H2B11_XENLA (35)-sp|P08518|RPB2_YEAST (347)/	3	Inter-Protein	2	1	30.5	2.5	1	0.000372726	2.25524	sp|P02281|H2B11_XENLA	35	sp|P08518|RPB2_YEAST	347	R1
248	248	M_Ninov_HWang_PIC_120719_010819_Rep2_Fr6_7.5290.5290.5.0.dta	5	3294.83	KESYAIYVYKVLKQVHPDTGISSK(2)-KEKR(3)	Cross-Linked	EDC-DE	3294.82	null	0.000269702	0.000383629	0.012596	3.82297	sp|P02281|H2B11_XENLA (35)-sp|P08518|RPB2_YEAST (347)/	3	Inter-Protein	2	1	30.5	2.5	1	3.91e-05	3.41609	sp|P02281|H2B11_XENLA	35	sp|P08518|RPB2_YEAST	347	R2
355	355	M_Ninov_HWang_PIC_120719_010819_Rep2_Fr6_7.5289.5289.6.0.dta	6	3294.83	KESYAIYVYKVLKQVHPDTGISSK(2)-KEKR(3)	Cross-Linked	EDC-DE	3294.82	null	0.000669366	0.00779475	0.012405	3.765	sp|P02281|H2B11_XENLA (35)-sp|P08518|RPB2_YEAST (347)/	3	Inter-Protein	2	1	33.5	2.5	3.51e-05	0.000516951	2.1082	sp|P02281|H2B11_XENLA	35	sp|P08518|RPB2_YEAST	347	R2
372	372	M_Ninov_HWang_PIC_120719_010819_Rep1_Fr6_7.7572.7572.5.0.dta	5	3278.87	STITSREIQTAVRLLLPGELAK(7)-LAHYNKR(6)	Cross-Linked	EDC-DE	3278.87	null	0.0143605	0.0277089	0.001401	0.427281	sp|P02281|H2B11_XENLA (93)-sp|P02281|H2B11_XENLA (85)/	2	Intra-Protein	2	1	10	5	1	0.00976313	1.55738	sp|P02281|H2B11_XENLA	93	sp|P02281|H2B11_XENLA	85	R1
480	480	M_Ninov_HWang_PIC_120719_010819_Rep1_Fr4_5.5020.5020.6.3.dta	6	3294.83	KESYAIYVYKVLKQVHPDTGISSK(2)-RTKR(3)	Cross-Linked	EDC-DE	3294.83	null	0.0151987	0.102331	-0.00165	-0.500784	sp|P02281|H2B11_XENLA (35)-sp|Q04673|SSL1_YEAST (26)/	1	Intra-Protein	1	1	30	2	1	0.0087721	0.989993	sp|P02281|H2B11_XENLA	35	sp|Q04673|SSL1_YEAST	26	R1
293	293	M_Ninov_HWang_PIC_120719_010819_Rep2_Fr10.8403.8403.5.0.dta	5	4088.28	STITSREIQTAVRLLLPGELAKHAVSEGTK(7)-LAHYNKR(6)	Cross-Linked	EDC-DE	4088.27	null	0.000529015	0.00145026	0.003551	0.868582	sp|P02281|H2B11_XENLA (93)-sp|P02281|H2B11_XENLA (85)/	2	Intra-Protein	4	1	29	9	6.2e-09	0.00034523	2.83855	sp|P02281|H2B11_XENLA	93	sp|P02281|H2B11_XENLA	85	R2
414	414	M_Ninov_HWang_PIC_120719_010819_Rep1_Fr4_5.5023.5023.6.3.dta	6	3294.83	KESYAIYVYKVLKQVHPDTGISSK(2)-RKTR(2)	Cross-Linked	EDC-DE	3294.83	null	0.0182128	0.0649022	-0.00165	-0.500784	sp|P02281|H2B11_XENLA (35)-sp|P41895|T2FA_YEAST (331)/sp|P02281|H2B11_XENLA (35)-sp|P02281|H2B11_XENLA (31)/	1	Intra-Protein	1	1	27	2	1	0.00935397	1.18774	sp|P02281|H2B11_XENLA;sp|P02281|H2B11_XENLA	35;35	sp|P41895|T2FA_YEAST;sp|P02281|H2B11_XENLA	331;31	R1
41	41	M_Ninov_HWang_PIC_120719_010819_Rep1_Fr6_7.6136.6136.4.1.dta	4	3293.63	SAIEHTTLKSVTIASEIYYDPDPR(9)-EGSSAR(1)	Cross-Linked	EDC-DE	3293.63	null	7.97e-10	4.55e-07	0.000403	0.122357	sp|P04050|RPB1_YEAST (1144)-sp|P08518|RPB2_YEAST (262)/	8	Inter-Protein	2	1	21.5	5.5	7.11e-08	7.81e-09	6.34239	sp|P04050|RPB1_YEAST	1144	sp|P08518|RPB2_YEAST	262	R1
57	57	M_Ninov_HWang_PIC_120719_010819_Rep1_Fr6_7.6096.6096.5.1.dta	5	3293.63	SAIEHTTLKSVTIASEIYYDPDPR(9)-EGSSAR(1)	Cross-Linked	EDC-DE	3293.63	null	1.51e-05	2.86e-06	0.000978	0.296937	sp|P04050|RPB1_YEAST (1144)-sp|P08518|RPB2_YEAST (262)/	8	Inter-Protein	2	1	20.5	5.5	1	0.00125161	5.54416	sp|P04050|RPB1_YEAST	1144	sp|P08518|RPB2_YEAST	262	R1
78	78	M_Ninov_HWang_PIC_120719_010819_Rep1_Fr10.12433.12433.4.0.dta	4	4239.04	NSLGNVIQFIYGEDGMDAAHIEK(22)-MDKKSGEVPRWLMK(4)	Cross-Linked	EDC-DE	4239.07	Oxidation[M](27);Oxidation[M](39)	0.020649	9.5e-06	-0.031408	-7.40918	sp|P04050|RPB1_YEAST (879)-sp|P41895|T2FA_YEAST (419)/	2	Inter-Protein	4	1	37	18	4.4e-08	0.0364518	5.02245	sp|P04050|RPB1_YEAST	879	sp|P41895|T2FA_YEAST	419	R1
86	86	M_Ninov_HWang_PIC_120719_010819_Rep1_Fr6_7.6081.6081.4.1.dta	4	3293.63	SAIEHTTLKSVTIASEIYYDPDPR(9)-EGSSAR(1)	Cross-Linked	EDC-DE	3293.63	null	2.56e-08	1.72e-05	0.001229	0.373145	sp|P04050|RPB1_YEAST (1144)-sp|P08518|RPB2_YEAST (262)/	8	Inter-Protein	2	1	23.5	4.5	1	1.37e-05	4.76352	sp|P04050|RPB1_YEAST	1144	sp|P08518|RPB2_YEAST	262	R1
157	157	M_Ninov_HWang_PIC_120719_010819_Rep1_Fr13.9364.9364.4.1.dta	4	2856.48	EVFVDGEANWPLPVNIRR(1)-KSETSGR(1)	Cross-Linked	EDC-DE	2856.47	null	2.94e-05	0.000713011	0.001094	0.38299	sp|P04050|RPB1_YEAST (945)-sp|P20434|RPAB1_YEAST (201)/	19	Inter-Protein	7	1	33.5	11.5	1.54e-13	2.93e-05	3.1469	sp|P04050|RPB1_YEAST	945	sp|P20434|RPAB1_YEAST	201	R1
221	221	M_Ninov_HWang_PIC_120719_010819_Rep1_Fr13.9337.9337.5.0.dta	5	2856.47	EVFVDGEANWPLPVNIRR(1)-KSETSGR(1)	Cross-Linked	EDC-DE	2856.47	null	2.3e-05	0.00393414	-0.000312	-0.109226	sp|P04050|RPB1_YEAST (945)-sp|P20434|RPAB1_YEAST (201)/	19	Inter-Protein	7	1	35.5	12.5	1.36e-15	7.6e-06	2.40515	sp|P04050|RPB1_YEAST	945	sp|P20434|RPAB1_YEAST	201	R1
230	230	M_Ninov_HWang_PIC_120719_010819_Rep1_Fr12.8268.8268.4.0.dta	4	2856.48	EVFVDGEANWPLPVNIRR(1)-KSETSGR(1)	Cross-Linked	EDC-DE	2856.47	null	0.00157135	0.00470872	0.000636	0.222652	sp|P04050|RPB1_YEAST (945)-sp|P20434|RPAB1_YEAST (201)/	19	Inter-Protein	6	1	29.5	10.5	6.25e-09	0.00110816	2.3271	sp|P04050|RPB1_YEAST	945	sp|P20434|RPAB1_YEAST	201	R1
246	246	M_Ninov_HWang_PIC_120719_010819_Rep1_Fr10.13801.13801.6.1.dta	6	6479.24	DNGMLIIDGQIIFGVVEKKTVGSSNGGLIHVVTR(18)-EVTNEPEFEEGTMDPLADVAPDGGGRAK(7)	Cross-Linked	EDC-DE	6479.25	null	0.042395	0.00569962	-0.007471	-1.15307	sp|P04050|RPB1_YEAST (619)-sp|P41895|T2FA_YEAST (303)/	1	Inter-Protein	4	1	33.5	17.5	8.94e-05	0.0963571	2.24415	sp|P04050|RPB1_YEAST	619	sp|P41895|T2FA_YEAST	303	R1
253	253	M_Ninov_HWang_PIC_120719_010819_Rep1_Fr11.12581.12581.3.0.dta	3	4310.08	NSLGNVIQFIYGEDGMDAAHIEK(22)-NVMDKKDNEVQAAFAK(6)	Cross-Linked	EDC-DE	4310.09	null	0.00177594	0.00588808	-0.004897	-1.13617	sp|P04050|RPB1_YEAST (879)-sp|P29055|TF2B_YEAST (122)/	3	Inter-Protein	5	1	40	14	1.73e-09	0.00199317	2.23003	sp|P04050|RPB1_YEAST	879	sp|P29055|TF2B_YEAST	122	R1
256	256	M_Ninov_HWang_PIC_120719_010819_Rep1_Fr13.9421.9421.5.0.dta	5	2856.47	EVFVDGEANWPLPVNIRR(1)-KSETSGR(1)	Cross-Linked	EDC-DE	2856.47	null	0.000542451	0.00592625	-0.000312	-0.109226	sp|P04050|RPB1_YEAST (945)-sp|P20434|RPAB1_YEAST (201)/	19	Inter-Protein	7	1	35.5	11.5	1.57e-12	0.000211967	2.22722	sp|P04050|RPB1_YEAST	945	sp|P20434|RPAB1_YEAST	201	R1
290	290	M_Ninov_HWang_PIC_120719_010819_Rep1_Fr10.12372.12372.4.0.dta	4	4310.06	NSLGNVIQFIYGEDGMDAAHIEK(22)-NVMDKKDNEVQAAFAK(6)	Cross-Linked	EDC-DE	4310.09	null	0.0111277	0.011597	-0.027141	-6.29709	sp|P04050|RPB1_YEAST (879)-sp|P29055|TF2B_YEAST (122)/	3	Inter-Protein	4	1	35	15	8.34e-09	0.0133323	1.93565	sp|P04050|RPB1_YEAST	879	sp|P29055|TF2B_YEAST	122	R1
306	306	M_Ninov_HWang_PIC_120719_010819_Rep1_Fr6_7.9937.9937.3.1.dta	3	2220.14	NDLFVIWSEDNDEK(9)-KVLR(1)	Cross-Linked	EDC-DE	2220.13	null	0.139643	0.0166268	0.008345	3.75879	sp|P04050|RPB1_YEAST (1230)-sp|P62799|H4_XENLA (20)/	1	Inter-Protein	2	1	12	2	8.21e-07	0.189295	1.77919	sp|P04050|RPB1_YEAST	1230	sp|P62799|H4_XENLA	20	R1
308	308	M_Ninov_HWang_PIC_120719_010819_Rep1_Fr12.8276.8276.4.0.dta	4	2856.48	EVFVDGEANWPLPVNIRR(1)-KSETSGR(1)	Cross-Linked	EDC-DE	2856.47	null	0.0042692	0.0175582	0.000636	0.222652	sp|P04050|RPB1_YEAST (945)-sp|P20434|RPAB1_YEAST (201)/	19	Inter-Protein	6	1	32.5	10.5	2.39e-10	0.00365639	1.75552	sp|P04050|RPB1_YEAST	945	sp|P20434|RPAB1_YEAST	201	R1
309	309	M_Ninov_HWang_PIC_120719_010819_Rep1_Fr11.13461.13461.2.1.dta	2	2471.32	KTVGSSNGGLIHVVTR(1)-EFKEANK(4)	Cross-Linked	EDC-DE	2471.34	null	0.0885029	0.0180669	-0.016785	-6.79187	sp|P04050|RPB1_YEAST (620)-sp|P13393|TBP_YEAST (12)/	1	Inter-Protein	5	1	15	9	0.000142607	0.267264	1.74312	sp|P04050|RPB1_YEAST	620	sp|P13393|TBP_YEAST	12	R1
311	311	M_Ninov_HWang_PIC_120719_010819_Rep1_Fr11.12237.12237.4.1.dta	4	4255.03	NSLGNVIQFIYGEDGMDAAHIEK(22)-MDKKSGEVPRWLMK(4)	Cross-Linked	EDC-DE	4255.06	Oxidation[M](16);Oxidation[M](27);Oxidation[M](39)	0.00729274	0.0225968	-0.02655	-6.23963	sp|P04050|RPB1_YEAST (879)-sp|P41895|T2FA_YEAST (419)/	2	Inter-Protein	5	1	32	18	5.41e-08	0.0129419	1.64595	sp|P04050|RPB1_YEAST	879	sp|P41895|T2FA_YEAST	419	R1
312	312	M_Ninov_HWang_PIC_120719_010819_Rep1_Fr13.11115.11115.3.0.dta	3	2700.38	EVFVDGEANWPLPVNIR(1)-KSETSGR(1)	Cross-Linked	EDC-DE	2700.37	null	0.00287025	0.0253661	0.002991	1.10762	sp|P04050|RPB1_YEAST (945)-sp|P20434|RPAB1_YEAST (201)/	19	Inter-Protein	7	1	33.5	11.5	5.53e-08	0.00236538	1.59575	sp|P04050|RPB1_YEAST	945	sp|P20434|RPAB1_YEAST	201	R1
322	322	M_Ninov_HWang_PIC_120719_010819_Rep1_Fr11.12529.12529.3.0.dta	3	4381.11	NSLGNVIQFIYGEDGMDAAHIEK(22)-KLMAQIFFGPTYYQR(1)	Cross-Linked	EDC-DE	4381.14	Oxidation[M](29)	0.0146552	0.0442577	-0.028767	-6.5661	sp|P04050|RPB1_YEAST (879)-sp|P08518|RPB2_YEAST (1080)/	1	Inter-Protein	5	1	34	15	1.29e-07	0.0199433	1.35401	sp|P04050|RPB1_YEAST	879	sp|P08518|RPB2_YEAST	1080	R1
323	323	M_Ninov_HWang_PIC_120719_010819_Rep1_Fr11.12307.12307.3.0.dta	3	4111.96	NSLGNVIQFIYGEDGMDAAHIEK(22)-KVDSQKLQDEYEK(6)	Cross-Linked	EDC-DE	4111.99	null	0.0861277	0.0455602	-0.03138	-7.63134	sp|P04050|RPB1_YEAST (879)-sp|P06839|RAD3_YEAST (281)/	1	Inter-Protein	5	1	38.5	11.5	2.12e-07	0.25402	1.34141	sp|P04050|RPB1_YEAST	879	sp|P06839|RAD3_YEAST	281	R1
326	326	M_Ninov_HWang_PIC_120719_010819_Rep1_Fr6_7.6100.6100.3.0.dta	3	3293.63	SAIEHTTLKSVTIASEIYYDPDPR(9)-EGSSAR(1)	Cross-Linked	EDC-DE	3293.63	null	8e-07	0.0497252	0.000859	0.260807	sp|P04050|RPB1_YEAST (1144)-sp|P08518|RPB2_YEAST (262)/	8	Inter-Protein	2	1	9.5	5.5	1	0.000421357	1.30342	sp|P04050|RPB1_YEAST	1144	sp|P08518|RPB2_YEAST	262	R1
327	327	M_Ninov_HWang_PIC_120719_010819_Rep1_Fr11.8618.8618.5.0.dta	5	4590.2	LNLSVTSPYNADFDGDEMNLHVPQSEETR(14)-HGQKGTIGITYR(4)	Cross-Linked	EDC-DE	4590.19	null	0.00634736	0.0502408	0.004989	1.08688	sp|P04050|RPB1_YEAST (483)-sp|P08518|RPB2_YEAST (987)/	1	Inter-Protein	5	1	37.5	14.5	9.69e-07	0.00517782	1.29894	sp|P04050|RPB1_YEAST	483	sp|P08518|RPB2_YEAST	987	R1
354	354	M_Ninov_HWang_PIC_120719_010819_Rep1_Fr13.5704.5704.4.0.dta	4	2897.36	IRFPETMDETQTR(9)-EAYKLCHDEK(4)	Cross-Linked	EDC-DE	2897.36	Carbamidomethyl[C](22)	8.69e-05	0.0971658	-0.00044	-0.151863	sp|P04050|RPB1_YEAST (43)-sp|P29055|TF2B_YEAST (155)/	1	Inter-Protein	7	1	20.5	24.5	7.1e-05	9.54e-07	1.01249	sp|P04050|RPB1_YEAST	43	sp|P29055|TF2B_YEAST	155	R1
355	355	M_Ninov_HWang_PIC_120719_010819_Rep1_Fr17.5816.5816.3.0.dta	3	2498.29	MVGQQYSSAPLR(1)-ISGLIYEETR(7)	Cross-Linked	EDC-DE	2498.27	null	0.00930483	0.0975683	0.022647	9.06507	sp|P04050|RPB1_YEAST (1)-sp|P62799|H4_XENLA (52)/	3	Inter-Protein	11	1	14	18	0.0180531	1.58e-06	1.01069	sp|P04050|RPB1_YEAST	1	sp|P62799|H4_XENLA	52	R1
438	438	M_Ninov_HWang_PIC_120719_010819_Rep1_Fr11.14325.14325.4.0.dta	4	5236.73	FDEGTTLLSPKDNGMLIIDGQIIFGVVEKK(28)-EKAIPKDQRATTPYMTK(6)	Cross-Linked	EDC-DE	5236.76	null	0.0309559	0.132201	-0.035604	-6.79886	sp|P04050|RPB1_YEAST (618)-sp|P20435|RPAB2_YEAST (76)/	1	Inter-Protein	5	1	25.5	13.5	1.24e-05	0.0517387	0.878767	sp|P04050|RPB1_YEAST	618	sp|P20435|RPAB2_YEAST	76	R1
440	440	M_Ninov_HWang_PIC_120719_010819_Rep1_Fr14.9815.9815.4.0.dta	4	2856.48	EVFVDGEANWPLPVNIRR(1)-KSETSGR(1)	Cross-Linked	EDC-DE	2856.47	null	0.000471215	0.148484	0.007286	2.5507	sp|P04050|RPB1_YEAST (945)-sp|P20434|RPAB1_YEAST (201)/	19	Inter-Protein	8	1	29.5	12.5	1.82e-09	0.000343105	0.82832	sp|P04050|RPB1_YEAST	945	sp|P20434|RPAB1_YEAST	201	R1
443	443	M_Ninov_HWang_PIC_120719_010819_Rep1_Fr11.11438.11438.5.1.dta	5	5547.71	NSLGNVIQFIYGEDGMDAAHIEKQSLDTIGGSDAAFEKR(17)-GFTLVKMGFPTR(6)	Cross-Linked	EDC-DE	5547.73	Oxidation[M](16)	0.27191	0.156882	-0.017468	-3.14867	sp|P04050|RPB1_YEAST (874)-sp|Q04673|SSL1_YEAST (324)/	1	Inter-Protein	5	1	47.5	8.5	9.26e-08	1	0.804426	sp|P04050|RPB1_YEAST	874	sp|Q04673|SSL1_YEAST	324	R1
448	448	M_Ninov_HWang_PIC_120719_010819_Rep1_Fr14.11731.11731.3.1.dta	3	2700.38	EVFVDGEANWPLPVNIR(1)-KSETSGR(1)	Cross-Linked	EDC-DE	2700.37	null	0.000543801	0.181757	0.00824	3.05143	sp|P04050|RPB1_YEAST (945)-sp|P20434|RPAB1_YEAST (201)/	19	Inter-Protein	8	1	37.5	11.5	3.17e-11	0.000448274	0.740509	sp|P04050|RPB1_YEAST	945	sp|P20434|RPAB1_YEAST	201	R1
450	450	M_Ninov_HWang_PIC_120719_010819_Rep1_Fr11.12462.12462.6.2.dta	6	6568.12	NSLGNVIQFIYGEDGMDAAHIEKQSLDTIGGSDAAFEKR(13)-DQEGVSVWSYEDLIKHQNSR(15)	Cross-Linked	EDC-DE	6568.14	null	0.0182317	0.203419	-0.021002	-3.19756	sp|P04050|RPB1_YEAST (870)-sp|P06839|RAD3_YEAST (746)/	1	Inter-Protein	5	1	35.5	16.5	1.52e-06	0.045605	0.691608	sp|P04050|RPB1_YEAST	870	sp|P06839|RAD3_YEAST	746	R1
535	535	M_Ninov_HWang_PIC_120719_010819_Rep1_Fr13.5687.5687.4.0.dta	4	2897.36	IRFPETMDETQTR(8)-EAYKLCHDEK(4)	Cross-Linked	EDC-DE	2897.36	Carbamidomethyl[C](22)	0.000630276	0.250239	-0.00044	-0.151863	sp|P04050|RPB1_YEAST (42)-sp|P29055|TF2B_YEAST (155)/	1	Inter-Protein	7	1	18	17	0.000909565	7.91e-05	0.601646	sp|P04050|RPB1_YEAST	42	sp|P29055|TF2B_YEAST	155	R1
536	536	M_Ninov_HWang_PIC_120719_010819_Rep1_Fr11.13334.13334.3.0.dta	3	4082.94	NSLGNVIQFIYGEDGMDAAHIEK(22)-NELKIDDLNESYK(4)	Cross-Linked	EDC-DE	4082.97	null	0.355178	0.251189	-0.027912	-6.83621	sp|P04050|RPB1_YEAST (879)-sp|P32776|TFB1_YEAST (423)/	1	Inter-Protein	5	1	28	10	1.47e-07	1	0.599999	sp|P04050|RPB1_YEAST	879	sp|P32776|TFB1_YEAST	423	R1
538	538	M_Ninov_HWang_PIC_120719_010819_Rep1_Fr13.4857.4857.3.0.dta	3	2149.14	ATGDADEPELR(7)-LISIHKQR(6)	Cross-Linked	EDC-DE	2149.14	null	3.22e-07	0.25401	0.003944	1.83516	sp|P04050|RPB1_YEAST (196)-sp|P36100|T2EA_YEAST (71)/	3	Inter-Protein	7	1	27.5	17.5	1.71e-07	3.26e-08	0.59515	sp|P04050|RPB1_YEAST	196	sp|P36100|T2EA_YEAST	71	R1
544	544	M_Ninov_HWang_PIC_120719_010819_Rep1_Fr17.5817.5817.3.1.dta	3	2498.29	MVGQQYSSAPLR(1)-ISGLIYEETR(7)	Cross-Linked	EDC-DE	2498.27	null	0.0270607	0.292544	0.022647	9.06507	sp|P04050|RPB1_YEAST (1)-sp|P62799|H4_XENLA (52)/	3	Inter-Protein	11	1	13	15	0.0733486	2.74e-05	0.533808	sp|P04050|RPB1_YEAST	1	sp|P62799|H4_XENLA	52	R1
548	548	M_Ninov_HWang_PIC_120719_010819_Rep1_Fr16.6370.6370.3.1.dta	3	2498.28	MVGQQYSSAPLR(1)-ISGLIYEETR(7)	Cross-Linked	EDC-DE	2498.27	null	0.0790279	0.31125	0.013143	5.26084	sp|P04050|RPB1_YEAST (1)-sp|P62799|H4_XENLA (52)/	3	Inter-Protein	10	1	17	15	0.221845	0.000461852	0.506891	sp|P04050|RPB1_YEAST	1	sp|P62799|H4_XENLA	52	R1
549	549	M_Ninov_HWang_PIC_120719_010819_Rep1_Fr11.7944.7944.6.0.dta	6	4481.1	LNLSVTSPYNADFDGDEMNLHVPQSEETR(17)-HMVDDKIHAR(6)	Cross-Linked	EDC-DE	4481.09	null	0.00195617	0.312526	0.009334	2.08298	sp|P04050|RPB1_YEAST (486)-sp|P08518|RPB2_YEAST (1102)/	1	Inter-Protein	5	1	38.5	15.5	1.67e-08	0.002381	0.505114	sp|P04050|RPB1_YEAST	486	sp|P08518|RPB2_YEAST	1102	R1
553	553	M_Ninov_HWang_PIC_120719_010819_Rep1_Fr11.13515.13515.4.0.dta	4	4868.58	FDEGTTLLSPKDNGMLIIDGQIIFGVVEKK(29)-FELFLLGEGESKLK(10)	Cross-Linked	EDC-DE	4868.6	null	0.0460818	0.322228	-0.020106	-4.12973	sp|P04050|RPB1_YEAST (619)-sp|P38902|RPB11_YEAST (16)/	1	Inter-Protein	5	1	44.5	13.5	1.33e-07	0.0459766	0.491836	sp|P04050|RPB1_YEAST	619	sp|P38902|RPB11_YEAST	16	R1
75	75	M_Ninov_HWang_PIC_120719_010819_Rep2_Fr13.11011.11011.3.0.dta	3	2700.38	EVFVDGEANWPLPVNIR(1)-KSETSGR(1)	Cross-Linked	EDC-DE	2700.37	null	0.00164913	7.36e-09	0.000811	0.300329	sp|P04050|RPB1_YEAST (945)-sp|P20434|RPAB1_YEAST (201)/	19	Inter-Protein	7	1	34	12	3e-08	0.00132821	8.13321	sp|P04050|RPB1_YEAST	945	sp|P20434|RPAB1_YEAST	201	R2
131	131	M_Ninov_HWang_PIC_120719_010819_Rep2_Fr6_7.6207.6207.5.0.dta	5	3293.63	SAIEHTTLKSVTIASEIYYDPDPR(9)-EGSSAR(1)	Cross-Linked	EDC-DE	3293.63	null	8.4e-09	2.03e-06	0.000346	0.105051	sp|P04050|RPB1_YEAST (1144)-sp|P08518|RPB2_YEAST (262)/	8	Inter-Protein	2	1	25.5	5.5	5.81e-06	1.17e-07	5.69304	sp|P04050|RPB1_YEAST	1144	sp|P08518|RPB2_YEAST	262	R2
233	233	M_Ninov_HWang_PIC_120719_010819_Rep2_Fr6_7.6192.6192.4.0.dta	4	3293.63	SAIEHTTLKSVTIASEIYYDPDPR(9)-EGSSAR(1)	Cross-Linked	EDC-DE	3293.63	null	4.57e-10	0.000269792	0.003286	0.997684	sp|P04050|RPB1_YEAST (1144)-sp|P08518|RPB2_YEAST (262)/	8	Inter-Protein	2	1	25.5	5.5	2.27e-07	6.43e-07	3.56897	sp|P04050|RPB1_YEAST	1144	sp|P08518|RPB2_YEAST	262	R2
252	252	M_Ninov_HWang_PIC_120719_010819_Rep2_Fr13.4807.4807.3.0.dta	3	2149.14	ATGDADEPELR(7)-LISIHKQR(6)	Cross-Linked	EDC-DE	2149.14	null	6.31e-08	0.00042471	0.001792	0.833823	sp|P04050|RPB1_YEAST (196)-sp|P36100|T2EA_YEAST (71)/	3	Inter-Protein	7	1	23.5	16.5	2.62e-08	5.49e-09	3.37191	sp|P04050|RPB1_YEAST	196	sp|P36100|T2EA_YEAST	71	R2
264	264	M_Ninov_HWang_PIC_120719_010819_Rep2_Fr13.9286.9286.4.2.dta	4	2856.47	EVFVDGEANWPLPVNIRR(1)-KSETSGR(1)	Cross-Linked	EDC-DE	2856.47	null	0.000405252	0.000683944	-0.001685	-0.589888	sp|P04050|RPB1_YEAST (945)-sp|P20434|RPAB1_YEAST (201)/	19	Inter-Protein	7	1	33	14	2.45e-12	0.00029855	3.16498	sp|P04050|RPB1_YEAST	945	sp|P20434|RPAB1_YEAST	201	R2
269	269	M_Ninov_HWang_PIC_120719_010819_Rep2_Fr6_7.6246.6246.4.1.dta	4	3293.63	SAIEHTTLKSVTIASEIYYDPDPR(9)-EGSSAR(1)	Cross-Linked	EDC-DE	3293.63	null	8.31e-08	0.00077415	0.001969	0.597821	sp|P04050|RPB1_YEAST (1144)-sp|P08518|RPB2_YEAST (262)/	8	Inter-Protein	2	1	22.5	5.5	1	2.8e-06	3.11117	sp|P04050|RPB1_YEAST	1144	sp|P08518|RPB2_YEAST	262	R2
323	323	M_Ninov_HWang_PIC_120719_010819_Rep2_Fr12.8248.8248.4.0.dta	4	2856.48	EVFVDGEANWPLPVNIRR(1)-KSETSGR(1)	Cross-Linked	EDC-DE	2856.47	null	0.00108552	0.0044901	0.004504	1.57677	sp|P04050|RPB1_YEAST (945)-sp|P20434|RPAB1_YEAST (201)/	19	Inter-Protein	6	1	31.5	12.5	5.92e-09	0.00110435	2.34774	sp|P04050|RPB1_YEAST	945	sp|P20434|RPAB1_YEAST	201	R2
341	341	M_Ninov_HWang_PIC_120719_010819_Rep2_Fr13.4812.4812.4.0.dta	4	2149.14	ATGDADEPELR(7)-LISIHKQR(6)	Cross-Linked	EDC-DE	2149.14	null	2.71e-05	0.00611638	-0.000168	-0.078171	sp|P04050|RPB1_YEAST (196)-sp|P36100|T2EA_YEAST (71)/	3	Inter-Protein	7	1	25	18	7.93e-05	1.85e-06	2.21351	sp|P04050|RPB1_YEAST	196	sp|P36100|T2EA_YEAST	71	R2
404	404	M_Ninov_HWang_PIC_120719_010819_Rep2_Fr14.11854.11854.3.0.dta	3	2700.37	EVFVDGEANWPLPVNIR(1)-KSETSGR(1)	Cross-Linked	EDC-DE	2700.37	null	0.00177373	0.0169109	-0.000584	-0.216266	sp|P04050|RPB1_YEAST (945)-sp|P20434|RPAB1_YEAST (201)/	19	Inter-Protein	8	1	35	12	6.57e-08	0.00220412	1.77183	sp|P04050|RPB1_YEAST	945	sp|P20434|RPAB1_YEAST	201	R2
417	417	M_Ninov_HWang_PIC_120719_010819_Rep2_Fr13.9212.9212.4.2.dta	4	2856.47	EVFVDGEANWPLPVNIRR(1)-KSETSGR(1)	Cross-Linked	EDC-DE	2856.47	null	0.0010861	0.0198835	-0.000832	-0.291268	sp|P04050|RPB1_YEAST (945)-sp|P20434|RPAB1_YEAST (201)/	19	Inter-Protein	7	1	30.5	10.5	1.13e-08	0.000815641	1.70151	sp|P04050|RPB1_YEAST	945	sp|P20434|RPAB1_YEAST	201	R2
431	431	M_Ninov_HWang_PIC_120719_010819_Rep2_Fr13.9235.9235.5.0.dta	5	2856.47	EVFVDGEANWPLPVNIRR(1)-KSETSGR(1)	Cross-Linked	EDC-DE	2856.47	null	0.00014753	0.0249197	-0.00423	-1.48085	sp|P04050|RPB1_YEAST (945)-sp|P20434|RPAB1_YEAST (201)/	19	Inter-Protein	7	1	33.5	11.5	1.54e-15	8.48e-05	1.60346	sp|P04050|RPB1_YEAST	945	sp|P20434|RPAB1_YEAST	201	R2
441	441	M_Ninov_HWang_PIC_120719_010819_Rep2_Fr13.10877.10877.4.0.dta	4	2700.37	EVFVDGEANWPLPVNIR(1)-KSETSGR(1)	Cross-Linked	EDC-DE	2700.37	null	0.000288599	0.0289143	-0.001846	-0.683609	sp|P04050|RPB1_YEAST (945)-sp|P20434|RPAB1_YEAST (201)/	19	Inter-Protein	7	1	29.5	12.5	4.17e-10	0.000262111	1.53889	sp|P04050|RPB1_YEAST	945	sp|P20434|RPAB1_YEAST	201	R2
442	442	M_Ninov_HWang_PIC_120719_010819_Rep2_Fr4_5.6157.6157.4.0.dta	4	3293.63	SAIEHTTLKSVTIASEIYYDPDPR(9)-EGSSAR(1)	Cross-Linked	EDC-DE	3293.63	null	7.88e-07	0.0291346	0.000519	0.157577	sp|P04050|RPB1_YEAST (1144)-sp|P08518|RPB2_YEAST (262)/	8	Inter-Protein	1	1	21.5	6.5	1.1e-11	1.1e-05	1.53559	sp|P04050|RPB1_YEAST	1144	sp|P08518|RPB2_YEAST	262	R2
467	467	M_Ninov_HWang_PIC_120719_010819_Rep2_Fr14.9865.9865.4.1.dta	4	2856.49	EVFVDGEANWPLPVNIRR(1)-KSETSGR(1)	Cross-Linked	EDC-DE	2856.47	null	0.00125074	0.0452728	0.010068	3.52462	sp|P04050|RPB1_YEAST (945)-sp|P20434|RPAB1_YEAST (201)/	19	Inter-Protein	8	1	30.5	12.5	9e-11	0.000827465	1.34416	sp|P04050|RPB1_YEAST	945	sp|P20434|RPAB1_YEAST	201	R2
479	479	M_Ninov_HWang_PIC_120719_010819_Rep2_Fr13.10901.10901.3.1.dta	3	2700.37	EVFVDGEANWPLPVNIR(1)-KSETSGR(1)	Cross-Linked	EDC-DE	2700.37	null	0.00303643	0.0570169	0.000538	0.199232	sp|P04050|RPB1_YEAST (945)-sp|P20434|RPAB1_YEAST (201)/	19	Inter-Protein	7	1	33.5	9.5	1.24e-08	0.00630046	1.244	sp|P04050|RPB1_YEAST	945	sp|P20434|RPAB1_YEAST	201	R2
492	492	M_Ninov_HWang_PIC_120719_010819_Rep2_Fr13.4388.4388.3.0.dta	3	2603.15	SLDAETEAEEDHMLK(5)-EDKENNR(3)	Cross-Linked	EDC-DE	2603.15	null	0.000107137	0.0735585	-0.001007	-0.386839	sp|P04050|RPB1_YEAST (1251)-sp|P27999|RPB9_YEAST (20)/	2	Inter-Protein	7	1	26	12	4.69e-09	7.95e-05	1.13337	sp|P04050|RPB1_YEAST	1251	sp|P27999|RPB9_YEAST	20	R2
497	497	M_Ninov_HWang_PIC_120719_010819_Rep2_Fr13.10962.10962.4.0.dta	4	2700.37	EVFVDGEANWPLPVNIR(1)-KSETSGR(1)	Cross-Linked	EDC-DE	2700.37	null	0.000401103	0.0775186	-0.001846	-0.683609	sp|P04050|RPB1_YEAST (945)-sp|P20434|RPAB1_YEAST (201)/	19	Inter-Protein	7	1	28.5	11.5	2.43e-12	0.000230033	1.11059	sp|P04050|RPB1_YEAST	945	sp|P20434|RPAB1_YEAST	201	R2
507	507	M_Ninov_HWang_PIC_120719_010819_Rep2_Fr4_5.14038.14038.6.0.dta	6	7254.72	SVVHPGEMVGVLAAQSIGEPATQMTLNTFHFAGVASKK(19)-APELLFGAKHYTSAIDIWSVGVIFAELMLR(9)	Cross-Linked	EDC-DE	7254.76	Oxidation[M](24)	0.814117	0.0859806	-0.041278	-5.68978	sp|P04050|RPB1_YEAST (1074)-sp|P06242|KIN28_YEAST (183)/	1	Inter-Protein	1	1	18.5	30.5	1	2.32e-05	1.0656	sp|P04050|RPB1_YEAST	1074	sp|P06242|KIN28_YEAST	183	R2
515	515	M_Ninov_HWang_PIC_120719_010819_Rep2_Fr12.4596.4596.3.0.dta	3	2845.33	SLDAETEAEEDHMLK(9)-MDKKSGEVPR(4)	Cross-Linked	EDC-DE	2845.33	null	2.31e-05	0.0934966	-0.000442	-0.155342	sp|P04050|RPB1_YEAST (1255)-sp|P41895|T2FA_YEAST (419)/	1	Inter-Protein	6	1	20.5	13.5	1.06e-07	1.75e-05	1.0292	sp|P04050|RPB1_YEAST	1255	sp|P41895|T2FA_YEAST	419	R2
630	630	M_Ninov_HWang_PIC_120719_010819_Rep2_Fr6_7.13979.13979.5.0.dta	5	6331.09	AALYKEVYNVIASDGSYVNYRHMALLVDVMTTQGGLTSVTR(14)-NDYTFQKAQVEAEWV(7)	Cross-Linked	EDC-DE	6331.11	Oxidation[M](23)	0.816851	0.186155	-0.025772	-4.07069	sp|P04050|RPB1_YEAST (1359)-sp|P32773|TOA1_YEAST (163)/	1	Inter-Protein	2	1	25	12	0.003026	1	0.730125	sp|P04050|RPB1_YEAST	1359	sp|P32773|TOA1_YEAST	163	R2
640	640	M_Ninov_HWang_PIC_120719_010819_Rep2_Fr10.12208.12208.4.0.dta	4	4310.06	NSLGNVIQFIYGEDGMDAAHIEK(22)-NVMDKKDNEVQAAFAK(6)	Cross-Linked	EDC-DE	4310.09	null	0.0197593	0.26359	-0.024263	-5.62936	sp|P04050|RPB1_YEAST (879)-sp|P29055|TF2B_YEAST (122)/	3	Inter-Protein	4	1	37	14	1.6e-08	0.0376151	0.57907	sp|P04050|RPB1_YEAST	879	sp|P29055|TF2B_YEAST	122	R2
641	641	M_Ninov_HWang_PIC_120719_010819_Rep2_Fr13.8496.8496.3.0.dta	3	2200.17	KIENTMLENITLR(1)-SGEVPR(3)	Cross-Linked	EDC-DE	2200.18	null	0.00262939	0.268517	-0.00088	-0.399968	sp|P04050|RPB1_YEAST (1262)-sp|P41895|T2FA_YEAST (422)/	1	Inter-Protein	7	1	25.5	9.5	1.14e-08	0.00306978	0.571028	sp|P04050|RPB1_YEAST	1262	sp|P41895|T2FA_YEAST	422	R2
642	642	M_Ninov_HWang_PIC_120719_010819_Rep2_Fr13.9327.9327.5.0.dta	5	2856.47	EVFVDGEANWPLPVNIRR(1)-KSETSGR(1)	Cross-Linked	EDC-DE	2856.47	null	8.44e-05	0.269591	-0.00423	-1.48085	sp|P04050|RPB1_YEAST (945)-sp|P20434|RPAB1_YEAST (201)/	19	Inter-Protein	7	1	31.5	12.5	8.85e-14	3.16e-05	0.569294	sp|P04050|RPB1_YEAST	945	sp|P20434|RPAB1_YEAST	201	R2
646	646	M_Ninov_HWang_PIC_120719_010819_Rep2_Fr13.4397.4397.3.0.dta	3	2603.15	SLDAETEAEEDHMLK(5)-EDKENNR(3)	Cross-Linked	EDC-DE	2603.15	null	3.18e-07	0.282213	-0.002136	-0.820544	sp|P04050|RPB1_YEAST (1251)-sp|P27999|RPB9_YEAST (20)/	2	Inter-Protein	7	1	26	12	4.43e-10	1.4e-06	0.549422	sp|P04050|RPB1_YEAST	1251	sp|P27999|RPB9_YEAST	20	R2
1	1	M_Ninov_HWang_PIC_120719_010819_Rep1_Fr6_7.11330.11330.5.0.dta	5	4755.54	FDEGTTLLSPKDNGMLIIDGQIIFGVVEK(28)-KTVGSSNGGLIHVVTR(1)	Cross-Linked	EDC-DE	4755.54	null	2.73e-28	1.63e-20	0.005666	1.19145	sp|P04050|RPB1_YEAST (618)-sp|P04050|RPB1_YEAST (620)/	9	Intra-Protein	2	1	27	21	1	6.41e-28	19.7872	sp|P04050|RPB1_YEAST	618	sp|P04050|RPB1_YEAST	620	R1
18	18	M_Ninov_HWang_PIC_120719_010819_Rep1_Fr10.8105.8105.4.0.dta	4	4254.13	TPSLTVYLEPGHAADQEQAKLIR(20)-AAMNDKDLTMGQVGER(7)	Cross-Linked	EDC-DE	4254.13	null	1.81e-07	3.53e-10	0.003508	0.824611	sp|P04050|RPB1_YEAST (1132)-sp|P04050|RPB1_YEAST (1206)/	57	Intra-Protein	4	1	34.5	16.5	1.05e-07	7.38e-08	9.45277	sp|P04050|RPB1_YEAST	1132	sp|P04050|RPB1_YEAST	1206	R1
23	23	M_Ninov_HWang_PIC_120719_010819_Rep1_Fr10.8104.8104.5.0.dta	5	4254.14	TPSLTVYLEPGHAADQEQAKLIR(20)-AAMNDKDLTMGQVGER(7)	Cross-Linked	EDC-DE	4254.13	null	9.15e-06	2.52e-09	0.00704	1.65486	sp|P04050|RPB1_YEAST (1132)-sp|P04050|RPB1_YEAST (1206)/	57	Intra-Protein	4	1	43.5	18.5	7.92e-10	4.18e-06	8.59942	sp|P04050|RPB1_YEAST	1132	sp|P04050|RPB1_YEAST	1206	R1
31	31	M_Ninov_HWang_PIC_120719_010819_Rep1_Fr11.8678.8678.3.0.dta	3	3623.85	TPSLTVYLEPGHAADQEQAKLIR(20)-DLTMGQVGER(1)	Cross-Linked	EDC-DE	3623.85	null	2.06e-07	3.84e-08	0.003917	1.08089	sp|P04050|RPB1_YEAST (1132)-sp|P04050|RPB1_YEAST (1206)/	57	Intra-Protein	5	1	43.5	14.5	2.71e-11	1.51e-08	7.41532	sp|P04050|RPB1_YEAST	1132	sp|P04050|RPB1_YEAST	1206	R1
40	40	M_Ninov_HWang_PIC_120719_010819_Rep1_Fr11.8109.8109.5.0.dta	5	4254.13	TPSLTVYLEPGHAADQEQAKLIR(20)-AAMNDKDLTMGQVGER(7)	Cross-Linked	EDC-DE	4254.13	null	5.74e-07	3.57e-07	0.003959	0.930626	sp|P04050|RPB1_YEAST (1132)-sp|P04050|RPB1_YEAST (1206)/	57	Intra-Protein	5	1	36.5	19.5	1.13e-09	5.04e-07	6.44745	sp|P04050|RPB1_YEAST	1132	sp|P04050|RPB1_YEAST	1206	R1
44	44	M_Ninov_HWang_PIC_120719_010819_Rep1_Fr15.6413.6413.4.0.dta	4	2047.16	TAETGYIQR(3)-LKEILNVAK(2)	Cross-Linked	EDC-DE	2047.15	null	0.000248022	6.11e-07	0.003627	1.77173	sp|P04050|RPB1_YEAST (833)-sp|P04050|RPB1_YEAST (1102)/	16	Intra-Protein	9	1	13	16	0.000302746	1.74e-07	6.21406	sp|P04050|RPB1_YEAST	833	sp|P04050|RPB1_YEAST	1102	R1
45	45	M_Ninov_HWang_PIC_120719_010819_Rep1_Fr10.8715.8715.4.0.dta	4	3623.85	TPSLTVYLEPGHAADQEQAKLIR(20)-DLTMGQVGER(1)	Cross-Linked	EDC-DE	3623.85	null	2.75e-06	1.26e-06	0.003061	0.844682	sp|P04050|RPB1_YEAST (1132)-sp|P04050|RPB1_YEAST (1206)/	57	Intra-Protein	4	1	33.5	10.5	1.44e-06	1.32e-05	5.8992	sp|P04050|RPB1_YEAST	1132	sp|P04050|RPB1_YEAST	1206	R1
61	61	M_Ninov_HWang_PIC_120719_010819_Rep1_Fr12.8941.8941.4.0.dta	4	3623.85	TPSLTVYLEPGHAADQEQAKLIR(20)-DLTMGQVGER(1)	Cross-Linked	EDC-DE	3623.85	null	1.46e-06	3.18e-06	-0.002067	-0.570388	sp|P04050|RPB1_YEAST (1132)-sp|P04050|RPB1_YEAST (1206)/	57	Intra-Protein	6	1	47.5	12.5	1.09e-13	6.55e-07	5.49808	sp|P04050|RPB1_YEAST	1132	sp|P04050|RPB1_YEAST	1206	R1
66	66	M_Ninov_HWang_PIC_120719_010819_Rep1_Fr4_5.11303.11303.5.0.dta	5	4755.54	FDEGTTLLSPKDNGMLIIDGQIIFGVVEK(28)-KTVGSSNGGLIHVVTR(1)	Cross-Linked	EDC-DE	4755.54	null	1.06e-14	5.13e-06	0.004004	0.841966	sp|P04050|RPB1_YEAST (618)-sp|P04050|RPB1_YEAST (620)/	9	Intra-Protein	1	1	30	23	2.68e-10	1.12e-18	5.28949	sp|P04050|RPB1_YEAST	618	sp|P04050|RPB1_YEAST	620	R1
72	72	M_Ninov_HWang_PIC_120719_010819_Rep1_Fr11.8669.8669.4.0.dta	4	3623.85	TPSLTVYLEPGHAADQEQAKLIR(20)-DLTMGQVGER(1)	Cross-Linked	EDC-DE	3623.85	null	1.12e-05	7.46e-06	0.005426	1.4973	sp|P04050|RPB1_YEAST (1132)-sp|P04050|RPB1_YEAST (1206)/	57	Intra-Protein	5	1	45.5	11.5	3.16e-10	1.63e-06	5.1275	sp|P04050|RPB1_YEAST	1132	sp|P04050|RPB1_YEAST	1206	R1
73	73	M_Ninov_HWang_PIC_120719_010819_Rep1_Fr10.11815.11815.7.0.dta	7	7287.66	LAEVNLKDLNNVKQMVMAGSKGSFINIAQMSACVGQQSVEGK(21)-RIAFGFVDRTLPHFSKDDYSPESK(8)	Cross-Linked	EDC-DE	7287.65	Carbamidomethyl[C](33)	0.000320231	7.68e-06	0.012333	1.69232	sp|P04050|RPB1_YEAST (752)-sp|P04050|RPB1_YEAST (781)/	2	Intra-Protein	4	1	25.5	21.5	7.78e-06	0.00031919	5.11465	sp|P04050|RPB1_YEAST	752	sp|P04050|RPB1_YEAST	781	R1
75	75	M_Ninov_HWang_PIC_120719_010819_Rep1_Fr12.9022.9022.4.0.dta	4	3623.84	TPSLTVYLEPGHAADQEQAKLIR(20)-DLTMGQVGER(1)	Cross-Linked	EDC-DE	3623.85	null	5.42e-06	8.13e-06	-0.003094	-0.853788	sp|P04050|RPB1_YEAST (1132)-sp|P04050|RPB1_YEAST (1206)/	57	Intra-Protein	6	1	39	12	8.43e-07	2.23e-06	5.08967	sp|P04050|RPB1_YEAST	1132	sp|P04050|RPB1_YEAST	1206	R1
82	82	M_Ninov_HWang_PIC_120719_010819_Rep1_Fr12.8736.8736.4.1.dta	4	3273.6	SLDAETEAEEDHMLK(3)-KIENTMLENITLR(1)	Cross-Linked	EDC-DE	3273.6	null	0.000103053	1.5e-05	0.004202	1.2836	sp|P04050|RPB1_YEAST (1249)-sp|P04050|RPB1_YEAST (1262)/	2	Intra-Protein	6	1	22	20	5.92e-05	5.91e-05	4.82337	sp|P04050|RPB1_YEAST	1249	sp|P04050|RPB1_YEAST	1262	R1
98	98	M_Ninov_HWang_PIC_120719_010819_Rep1_Fr13.9374.9374.4.1.dta	4	4254.13	TPSLTVYLEPGHAADQEQAKLIR(20)-AAMNDKDLTMGQVGER(7)	Cross-Linked	EDC-DE	4254.13	null	0.000126854	3.51e-05	-0.000464	-0.109071	sp|P04050|RPB1_YEAST (1132)-sp|P04050|RPB1_YEAST (1206)/	57	Intra-Protein	7	1	41.5	20.5	8.54e-09	3.71e-05	4.45462	sp|P04050|RPB1_YEAST	1132	sp|P04050|RPB1_YEAST	1206	R1
103	103	M_Ninov_HWang_PIC_120719_010819_Rep1_Fr12.8915.8915.3.0.dta	3	3623.84	TPSLTVYLEPGHAADQEQAKLIR(20)-DLTMGQVGER(1)	Cross-Linked	EDC-DE	3623.85	null	8.5e-07	5.01e-05	-0.00528	-1.45701	sp|P04050|RPB1_YEAST (1132)-sp|P04050|RPB1_YEAST (1206)/	57	Intra-Protein	6	1	42.5	14.5	5.32e-12	1.16e-07	4.30017	sp|P04050|RPB1_YEAST	1132	sp|P04050|RPB1_YEAST	1206	R1
108	108	M_Ninov_HWang_PIC_120719_010819_Rep1_Fr13.10232.10232.3.0.dta	3	3623.85	TPSLTVYLEPGHAADQEQAKLIR(20)-DLTMGQVGER(1)	Cross-Linked	EDC-DE	3623.85	null	8.96e-08	6.57e-05	0.005008	1.38196	sp|P04050|RPB1_YEAST (1132)-sp|P04050|RPB1_YEAST (1206)/	57	Intra-Protein	7	1	45	14	1.37e-10	7.63e-09	4.18246	sp|P04050|RPB1_YEAST	1132	sp|P04050|RPB1_YEAST	1206	R1
113	113	M_Ninov_HWang_PIC_120719_010819_Rep1_Fr12.8272.8272.3.0.dta	3	4254.13	TPSLTVYLEPGHAADQEQAKLIR(20)-AAMNDKDLTMGQVGER(7)	Cross-Linked	EDC-DE	4254.13	null	1.34e-07	9.16e-05	2e-05	0.004701	sp|P04050|RPB1_YEAST (1132)-sp|P04050|RPB1_YEAST (1206)/	57	Intra-Protein	6	1	43.5	18.5	1.72e-12	7.28e-08	4.03789	sp|P04050|RPB1_YEAST	1132	sp|P04050|RPB1_YEAST	1206	R1
119	119	M_Ninov_HWang_PIC_120719_010819_Rep1_Fr11.8050.8050.4.0.dta	4	4254.12	TPSLTVYLEPGHAADQEQAKLIR(20)-AAMNDKDLTMGQVGER(7)	Cross-Linked	EDC-DE	4254.13	null	2.43e-05	0.000127261	-0.003926	-0.922868	sp|P04050|RPB1_YEAST (1132)-sp|P04050|RPB1_YEAST (1206)/	57	Intra-Protein	5	1	45.5	21.5	2.86e-10	2.95e-06	3.8953	sp|P04050|RPB1_YEAST	1132	sp|P04050|RPB1_YEAST	1206	R1
120	120	M_Ninov_HWang_PIC_120719_010819_Rep1_Fr11.11356.11356.5.0.dta	5	4985.5	SVVHPGEMVGVLAAQSIGEPATQMTLNTFHFAGVASKK(37)-ESFEDNVVR(1)	Cross-Linked	EDC-DE	4985.49	null	0.000469855	0.000134296	0.004246	0.851671	sp|P04050|RPB1_YEAST (1092)-sp|P04050|RPB1_YEAST (712)/	1	Intra-Protein	5	1	53.5	8.5	1.06e-07	0.00035533	3.87194	sp|P04050|RPB1_YEAST	1092	sp|P04050|RPB1_YEAST	712	R1
143	143	M_Ninov_HWang_PIC_120719_010819_Rep1_Fr13.9365.9365.5.0.dta	5	4254.13	TPSLTVYLEPGHAADQEQAKLIR(20)-AAMNDKDLTMGQVGER(7)	Cross-Linked	EDC-DE	4254.13	null	0.000355112	0.000380114	0.002437	0.572855	sp|P04050|RPB1_YEAST (1132)-sp|P04050|RPB1_YEAST (1206)/	57	Intra-Protein	7	1	43.5	21.5	5.86e-08	0.000123412	3.42009	sp|P04050|RPB1_YEAST	1132	sp|P04050|RPB1_YEAST	1206	R1
148	148	M_Ninov_HWang_PIC_120719_010819_Rep1_Fr11.8130.8130.4.0.dta	4	4254.12	TPSLTVYLEPGHAADQEQAKLIR(17)-AAMNDKDLTMGQVGER(6)	Cross-Linked	EDC-DE	4254.13	null	6.33e-05	0.000506799	-0.003926	-0.922868	sp|P04050|RPB1_YEAST (1129)-sp|P04050|RPB1_YEAST (1205)/	8	Intra-Protein	5	1	33.5	20.5	7.41e-06	3.14e-05	3.29516	sp|P04050|RPB1_YEAST	1129	sp|P04050|RPB1_YEAST	1205	R1
150	150	M_Ninov_HWang_PIC_120719_010819_Rep1_Fr15.5219.5219.3.1.dta	3	1972.01	ATGDADEPELR(6)-LVGSWKK(6)	Cross-Linked	EDC-DE	1972.01	null	0.000175973	0.000531078	0.000786	0.398577	sp|P04050|RPB1_YEAST (195)-sp|P04050|RPB1_YEAST (186)/	5	Intra-Protein	9	1	24	15	6.98e-05	0.000321167	3.27484	sp|P04050|RPB1_YEAST	195	sp|P04050|RPB1_YEAST	186	R1
158	158	M_Ninov_HWang_PIC_120719_010819_Rep1_Fr14.6613.6613.4.0.dta	4	2047.16	TAETGYIQR(3)-LKEILNVAK(2)	Cross-Linked	EDC-DE	2047.15	null	0.000264606	0.000728314	0.003735	1.82448	sp|P04050|RPB1_YEAST (833)-sp|P04050|RPB1_YEAST (1102)/	16	Intra-Protein	8	1	14	15	0.000529405	1.92e-06	3.13768	sp|P04050|RPB1_YEAST	833	sp|P04050|RPB1_YEAST	1102	R1
169	169	M_Ninov_HWang_PIC_120719_010819_Rep1_Fr11.7836.7836.5.0.dta	5	4270.12	TPSLTVYLEPGHAADQEQAKLIR(20)-AAMNDKDLTMGQVGER(7)	Cross-Linked	EDC-DE	4270.12	Oxidation[M](29)	0.000501826	0.000945076	0.00253	0.592489	sp|P04050|RPB1_YEAST (1132)-sp|P04050|RPB1_YEAST (1206)/	57	Intra-Protein	5	1	33.5	23.5	1.4e-05	0.000265149	3.02453	sp|P04050|RPB1_YEAST	1132	sp|P04050|RPB1_YEAST	1206	R1
171	171	M_Ninov_HWang_PIC_120719_010819_Rep1_Fr11.7899.7899.5.0.dta	5	4254.13	TPSLTVYLEPGHAADQEQAKLIR(20)-AAMNDKDLTMGQVGER(7)	Cross-Linked	EDC-DE	4254.13	null	0.000187825	0.00100159	0.003941	0.926394	sp|P04050|RPB1_YEAST (1132)-sp|P04050|RPB1_YEAST (1206)/	57	Intra-Protein	5	1	33.5	17.5	0.000190132	9.47e-06	2.99931	sp|P04050|RPB1_YEAST	1132	sp|P04050|RPB1_YEAST	1206	R1
174	174	M_Ninov_HWang_PIC_120719_010819_Rep1_Fr13.5669.5669.4.0.dta	4	2203.26	TAETGYIQRR(3)-LKEILNVAK(2)	Cross-Linked	EDC-DE	2203.26	null	7.19e-06	0.00105573	0.001893	0.859183	sp|P04050|RPB1_YEAST (833)-sp|P04050|RPB1_YEAST (1102)/	16	Intra-Protein	7	1	20	20	1.4e-05	1.3e-07	2.97645	sp|P04050|RPB1_YEAST	833	sp|P04050|RPB1_YEAST	1102	R1
185	185	M_Ninov_HWang_PIC_120719_010819_Rep1_Fr10.7796.7796.7.0.dta	7	4339.23	YSKRAGDIQLQYGWKVER(15)-HIMDNDPVLFNRQPSLHK(4)	Cross-Linked	EDC-DE	4339.23	null	2.39e-08	0.00132648	0.003521	0.811434	sp|P04050|RPB1_YEAST (431)-sp|P04050|RPB1_YEAST (438)/	5	Intra-Protein	4	1	19	19	6.64e-08	7.86e-11	2.8773	sp|P04050|RPB1_YEAST	431	sp|P04050|RPB1_YEAST	438	R1
187	187	M_Ninov_HWang_PIC_120719_010819_Rep1_Fr12.8242.8242.4.0.dta	4	4254.13	TPSLTVYLEPGHAADQEQAKLIR(20)-AAMNDKDLTMGQVGER(7)	Cross-Linked	EDC-DE	4254.13	null	0.000286331	0.00139654	0.000314	0.073811	sp|P04050|RPB1_YEAST (1132)-sp|P04050|RPB1_YEAST (1206)/	57	Intra-Protein	6	1	44.5	19.5	8.15e-10	0.000125548	2.85495	sp|P04050|RPB1_YEAST	1132	sp|P04050|RPB1_YEAST	1206	R1
188	188	M_Ninov_HWang_PIC_120719_010819_Rep1_Fr12.8288.8288.5.0.dta	5	4254.13	TPSLTVYLEPGHAADQEQAKLIR(20)-AAMNDKDLTMGQVGER(7)	Cross-Linked	EDC-DE	4254.13	null	0.000170879	0.00139997	0.001206	0.283489	sp|P04050|RPB1_YEAST (1132)-sp|P04050|RPB1_YEAST (1206)/	57	Intra-Protein	6	1	44.5	17.5	1.67e-10	0.000119646	2.85388	sp|P04050|RPB1_YEAST	1132	sp|P04050|RPB1_YEAST	1206	R1
200	200	M_Ninov_HWang_PIC_120719_010819_Rep1_Fr14.6610.6610.3.0.dta	3	2047.16	TAETGYIQR(3)-LKEILNVAK(2)	Cross-Linked	EDC-DE	2047.15	null	0.000466101	0.00184297	0.003319	1.62128	sp|P04050|RPB1_YEAST (833)-sp|P04050|RPB1_YEAST (1102)/	16	Intra-Protein	8	1	15	17	0.00029961	1.71e-07	2.73448	sp|P04050|RPB1_YEAST	833	sp|P04050|RPB1_YEAST	1102	R1
208	208	M_Ninov_HWang_PIC_120719_010819_Rep1_Fr11.12705.12705.7.0.dta	7	6395.5	QILSVAIPNGIHLQRFDEGTTLLSPKDNGMLIIDGQIIFGVVEK(43)-KTVGSSNGGLIHVVTR(1)	Cross-Linked	EDC-DE	6395.49	null	4.21e-06	0.00222136	0.007727	1.20819	sp|P04050|RPB1_YEAST (618)-sp|P04050|RPB1_YEAST (620)/	9	Intra-Protein	5	1	27	26	1.41e-05	2.13e-08	2.65338	sp|P04050|RPB1_YEAST	618	sp|P04050|RPB1_YEAST	620	R1
226	226	M_Ninov_HWang_PIC_120719_010819_Rep1_Fr6_7.7089.7089.5.0.dta	5	3804.94	HIMDNDPVLFNRQPSLHK(4)-AGDIQLQYGWKVER(11)	Cross-Linked	EDC-DE	3804.94	null	0.0036603	0.00453791	0.003281	0.8623	sp|P04050|RPB1_YEAST (438)-sp|P04050|RPB1_YEAST (431)/	1	Intra-Protein	2	1	12	11	3.2e-05	0.00959943	2.34314	sp|P04050|RPB1_YEAST	438	sp|P04050|RPB1_YEAST	431	R1
233	233	M_Ninov_HWang_PIC_120719_010819_Rep1_Fr14.5672.5672.4.0.dta	4	2203.26	TAETGYIQRR(3)-LKEILNVAK(2)	Cross-Linked	EDC-DE	2203.26	null	7.52e-06	0.00507844	0.005047	2.2907	sp|P04050|RPB1_YEAST (833)-sp|P04050|RPB1_YEAST (1102)/	16	Intra-Protein	8	1	20	23	9.96e-07	3.7e-10	2.29427	sp|P04050|RPB1_YEAST	833	sp|P04050|RPB1_YEAST	1102	R1
236	236	M_Ninov_HWang_PIC_120719_010819_Rep1_Fr14.5683.5683.5.0.dta	5	2203.26	TAETGYIQRR(3)-LKEILNVAK(2)	Cross-Linked	EDC-DE	2203.26	null	4.44e-06	0.00513259	0.001375	0.624076	sp|P04050|RPB1_YEAST (833)-sp|P04050|RPB1_YEAST (1102)/	16	Intra-Protein	8	1	18.5	14.5	1.1e-06	1.12e-05	2.28966	sp|P04050|RPB1_YEAST	833	sp|P04050|RPB1_YEAST	1102	R1
240	240	M_Ninov_HWang_PIC_120719_010819_Rep1_Fr11.8087.8087.3.0.dta	3	4254.13	TPSLTVYLEPGHAADQEQAKLIR(20)-AAMNDKDLTMGQVGER(7)	Cross-Linked	EDC-DE	4254.13	null	6.07e-06	0.00530535	-0.002215	-0.520671	sp|P04050|RPB1_YEAST (1132)-sp|P04050|RPB1_YEAST (1206)/	57	Intra-Protein	5	1	32.5	18.5	6.76e-10	1.15e-06	2.27529	sp|P04050|RPB1_YEAST	1132	sp|P04050|RPB1_YEAST	1206	R1
251	251	M_Ninov_HWang_PIC_120719_010819_Rep1_Fr11.11166.11166.8.0.dta	8	5836.84	QMVMAGSKGSFINIAQMSACVGQQSVEGKR(29)-IAFGFVDRTLPHFSKDDYSPESK(7)	Cross-Linked	EDC-DE	5836.83	Carbamidomethyl[C](20)	7.19e-06	0.00579182	0.003052	0.522886	sp|P04050|RPB1_YEAST (773)-sp|P04050|RPB1_YEAST (781)/	4	Intra-Protein	5	1	29	25	6.58e-07	3.09e-06	2.23718	sp|P04050|RPB1_YEAST	773	sp|P04050|RPB1_YEAST	781	R1
260	260	M_Ninov_HWang_PIC_120719_010819_Rep1_Fr12.7021.7021.4.0.dta	4	2829.43	EAQANLLTAKHGMTLR(10)-ESFEDNVVR(5)	Cross-Linked	EDC-DE	2829.43	null	0.00251547	0.00629954	-0.000343	-0.121226	sp|P04050|RPB1_YEAST (705)-sp|P04050|RPB1_YEAST (716)/	2	Intra-Protein	6	1	31	12	7.32e-08	0.00182284	2.20069	sp|P04050|RPB1_YEAST	705	sp|P04050|RPB1_YEAST	716	R1
278	278	M_Ninov_HWang_PIC_120719_010819_Rep1_Fr15.6468.6468.4.0.dta	4	2047.16	TAETGYIQR(3)-LKEILNVAK(2)	Cross-Linked	EDC-DE	2047.15	null	0.00426608	0.0083256	0.003627	1.77173	sp|P04050|RPB1_YEAST (833)-sp|P04050|RPB1_YEAST (1102)/	16	Intra-Protein	9	1	12	12	0.00920061	0.000574442	2.07958	sp|P04050|RPB1_YEAST	833	sp|P04050|RPB1_YEAST	1102	R1
283	283	M_Ninov_HWang_PIC_120719_010819_Rep1_Fr13.10199.10199.4.0.dta	4	3623.85	TPSLTVYLEPGHAADQEQAKLIR(20)-DLTMGQVGER(1)	Cross-Linked	EDC-DE	3623.85	null	0.000127346	0.00895924	0.004122	1.13746	sp|P04050|RPB1_YEAST (1132)-sp|P04050|RPB1_YEAST (1206)/	57	Intra-Protein	7	1	48.5	9.5	3e-10	0.000116482	2.04773	sp|P04050|RPB1_YEAST	1132	sp|P04050|RPB1_YEAST	1206	R1
289	289	M_Ninov_HWang_PIC_120719_010819_Rep1_Fr13.5436.5436.3.0.dta	3	1972.02	ATGDADEPELR(6)-LVGSWKK(6)	Cross-Linked	EDC-DE	1972.01	null	5.46e-06	0.0109704	0.001892	0.959426	sp|P04050|RPB1_YEAST (195)-sp|P04050|RPB1_YEAST (186)/	5	Intra-Protein	7	1	24.5	17.5	1.5e-06	1.25e-05	1.95978	sp|P04050|RPB1_YEAST	195	sp|P04050|RPB1_YEAST	186	R1
347	347	M_Ninov_HWang_PIC_120719_010819_Rep1_Fr12.7208.7208.4.1.dta	4	2813.52	KTVGSSNGGLIHVVTR(1)-FDEGTTLLSPK(3)	Cross-Linked	EDC-DE	2813.51	null	0.0189734	0.0175591	0.006718	2.38776	sp|P04050|RPB1_YEAST (620)-sp|P04050|RPB1_YEAST (593)/	2	Intra-Protein	6	1	30	16	2.45e-07	0.0389545	1.7555	sp|P04050|RPB1_YEAST	620	sp|P04050|RPB1_YEAST	593	R1
359	359	M_Ninov_HWang_PIC_120719_010819_Rep1_Fr11.8035.8035.5.0.dta	5	4254.13	TPSLTVYLEPGHAADQEQAKLIR(17)-AAMNDKDLTMGQVGER(6)	Cross-Linked	EDC-DE	4254.13	null	0.00207823	0.0221513	0.004156	0.976933	sp|P04050|RPB1_YEAST (1129)-sp|P04050|RPB1_YEAST (1205)/	8	Intra-Protein	5	1	42.5	16.5	1.84e-08	0.00112663	1.6546	sp|P04050|RPB1_YEAST	1129	sp|P04050|RPB1_YEAST	1205	R1
383	383	M_Ninov_HWang_PIC_120719_010819_Rep1_Fr15.5215.5215.3.0.dta	3	1972.01	ATGDADEPELR(6)-LVGSWKK(6)	Cross-Linked	EDC-DE	1972.01	null	0.0107249	0.0370526	0.000786	0.398577	sp|P04050|RPB1_YEAST (195)-sp|P04050|RPB1_YEAST (186)/	5	Intra-Protein	9	1	18	12	0.00639593	0.022266	1.43118	sp|P04050|RPB1_YEAST	195	sp|P04050|RPB1_YEAST	186	R1
389	389	M_Ninov_HWang_PIC_120719_010819_Rep1_Fr11.7828.7828.4.0.dta	4	4270.14	TPSLTVYLEPGHAADQEQAKLIR(17)-AAMNDKDLTMGQVGER(6)	Cross-Linked	EDC-DE	4270.12	Oxidation[M](29)	0.000292657	0.0405451	0.0152	3.55962	sp|P04050|RPB1_YEAST (1129)-sp|P04050|RPB1_YEAST (1205)/	8	Intra-Protein	5	1	32.5	26.5	3.93e-05	0.000416251	1.39206	sp|P04050|RPB1_YEAST	1129	sp|P04050|RPB1_YEAST	1205	R1
395	395	M_Ninov_HWang_PIC_120719_010819_Rep1_Fr13.7719.7719.4.2.dta	4	2829.43	EAQANLLTAKHGMTLR(10)-ESFEDNVVR(1)	Cross-Linked	EDC-DE	2829.43	null	0.000388933	0.0433554	-0.000277	-0.0979	sp|P04050|RPB1_YEAST (705)-sp|P04050|RPB1_YEAST (712)/	1	Intra-Protein	7	1	32.5	8.5	3.28e-09	0.000539683	1.36296	sp|P04050|RPB1_YEAST	705	sp|P04050|RPB1_YEAST	712	R1
405	405	M_Ninov_HWang_PIC_120719_010819_Rep1_Fr11.7774.7774.5.0.dta	5	4627.32	NMKTPSLTVYLEPGHAADQEQAKLIR(23)-AAMNDKDLTMGQVGER(7)	Cross-Linked	EDC-DE	4627.31	null	6.76e-05	0.0560261	0.012218	2.64041	sp|P04050|RPB1_YEAST (1132)-sp|P04050|RPB1_YEAST (1206)/	57	Intra-Protein	5	1	36.5	20.5	1.19e-05	5.97e-05	1.25161	sp|P04050|RPB1_YEAST	1132	sp|P04050|RPB1_YEAST	1206	R1
409	409	M_Ninov_HWang_PIC_120719_010819_Rep1_Fr12.8232.8232.5.0.dta	5	4254.13	TPSLTVYLEPGHAADQEQAKLIR(17)-AAMNDKDLTMGQVGER(6)	Cross-Linked	EDC-DE	4254.13	null	0.000361033	0.0566706	0.001368	0.32157	sp|P04050|RPB1_YEAST (1129)-sp|P04050|RPB1_YEAST (1205)/	8	Intra-Protein	6	1	40.5	18.5	3.49e-08	0.000158832	1.24664	sp|P04050|RPB1_YEAST	1129	sp|P04050|RPB1_YEAST	1205	R1
422	422	M_Ninov_HWang_PIC_120719_010819_Rep1_Fr12.7985.7985.5.0.dta	5	4270.13	TPSLTVYLEPGHAADQEQAKLIR(20)-AAMNDKDLTMGQVGER(7)	Cross-Linked	EDC-DE	4270.12	Oxidation[M](29)	2.27e-05	0.0668696	0.00279	0.653377	sp|P04050|RPB1_YEAST (1132)-sp|P04050|RPB1_YEAST (1206)/	57	Intra-Protein	6	1	38.5	28.5	5.11e-07	9.3e-06	1.17477	sp|P04050|RPB1_YEAST	1132	sp|P04050|RPB1_YEAST	1206	R1
423	423	M_Ninov_HWang_PIC_120719_010819_Rep1_Fr11.7524.7524.5.0.dta	5	4270.13	TPSLTVYLEPGHAADQEQAKLIR(20)-AAMNDKDLTMGQVGER(7)	Cross-Linked	EDC-DE	4270.12	Oxidation[M](36)	9.67e-05	0.0673775	0.008173	1.914	sp|P04050|RPB1_YEAST (1132)-sp|P04050|RPB1_YEAST (1206)/	57	Intra-Protein	5	1	34.5	19.5	1.23e-05	3.92e-05	1.17149	sp|P04050|RPB1_YEAST	1132	sp|P04050|RPB1_YEAST	1206	R1
456	456	M_Ninov_HWang_PIC_120719_010819_Rep1_Fr14.5676.5676.3.0.dta	3	2203.26	TAETGYIQRR(3)-LKEILNVAK(2)	Cross-Linked	EDC-DE	2203.26	null	8.76e-05	0.0736212	0.002742	1.24452	sp|P04050|RPB1_YEAST (833)-sp|P04050|RPB1_YEAST (1102)/	16	Intra-Protein	8	1	16.5	22.5	3.83e-05	2.24e-07	1.133	sp|P04050|RPB1_YEAST	833	sp|P04050|RPB1_YEAST	1102	R1
464	464	M_Ninov_HWang_PIC_120719_010819_Rep1_Fr12.5331.5331.4.0.dta	4	2716.34	AAMNDKDLTMGQVGER(6)-SAIEHTTLK(4)	Cross-Linked	EDC-DE	2716.34	null	0.0043095	0.0820051	0.003757	1.38311	sp|P04050|RPB1_YEAST (1205)-sp|P04050|RPB1_YEAST (1139)/	1	Intra-Protein	6	1	25	9	2.22e-07	0.00895777	1.08616	sp|P04050|RPB1_YEAST	1205	sp|P04050|RPB1_YEAST	1139	R1
465	465	M_Ninov_HWang_PIC_120719_010819_Rep1_Fr16.12946.12946.3.0.dta	3	3881.08	PLWSGKQILSVAIPNGIHLQR(6)-KDRATGDADEPELR(10)	Cross-Linked	EDC-DE	3881.08	null	1	0.0825215	0.003188	0.821421	sp|P04050|RPB1_YEAST (575)-sp|P04050|RPB1_YEAST (196)/	1	Intra-Protein	10	1	18.5	3.5	3.72e-06	1	1.08343	sp|P04050|RPB1_YEAST	575	sp|P04050|RPB1_YEAST	196	R1
473	473	M_Ninov_HWang_PIC_120719_010819_Rep1_Fr10.12006.12006.6.0.dta	6	7042.36	AELSQLCAVPLQIVSPQSNKPCMGIVQDTLCGIR(20)-LNLSVTSPYNADFDGDEMNLHVPQSEETR(14)	Cross-Linked	EDC-DE	7042.38	Carbamidomethyl[C](7);Carbamidomethyl[C](22);Carbamidomethyl[C](31)	0.0287882	0.0958978	-0.017043	-2.42006	sp|P04050|RPB1_YEAST (518)-sp|P04050|RPB1_YEAST (483)/	3	Intra-Protein	4	1	29.5	26.5	4.48e-06	0.051457	1.01819	sp|P04050|RPB1_YEAST	518	sp|P04050|RPB1_YEAST	483	R1
482	482	M_Ninov_HWang_PIC_120719_010819_Rep1_Fr16.17516.17516.3.0.dta	3	3928.92	SIAKTLTYPEVVTPYNIDR(4)-AAMNDKDLTMGQVGER(7)	Cross-Linked	EDC-DE	3928.94	Oxidation[M](25);Oxidation[M](32)	1	0.104282	-0.019999	-5.09018	sp|P04050|RPB1_YEAST (372)-sp|P04050|RPB1_YEAST (1206)/	1	Intra-Protein	10	1	5.5	3.5	1	1	0.981792	sp|P04050|RPB1_YEAST	372	sp|P04050|RPB1_YEAST	1206	R1
495	495	M_Ninov_HWang_PIC_120719_010819_Rep1_Fr12.8319.8319.6.0.dta	6	4254.13	TPSLTVYLEPGHAADQEQAKLIR(9)-AAMNDKDLTMGQVGER(6)	Cross-Linked	EDC-DE	4254.13	null	0.00162584	0.119213	-0.001294	-0.304175	sp|P04050|RPB1_YEAST (1121)-sp|P04050|RPB1_YEAST (1205)/	1	Intra-Protein	6	1	25.5	17.5	0.000371165	0.00250366	0.923675	sp|P04050|RPB1_YEAST	1121	sp|P04050|RPB1_YEAST	1205	R1
501	501	M_Ninov_HWang_PIC_120719_010819_Rep1_Fr14.5418.5418.3.0.dta	3	1972.02	ATGDADEPELR(6)-LVGSWKK(6)	Cross-Linked	EDC-DE	1972.01	null	1.48e-05	0.127214	0.003474	1.76165	sp|P04050|RPB1_YEAST (195)-sp|P04050|RPB1_YEAST (186)/	5	Intra-Protein	8	1	26	16	4.11e-07	2.15e-05	0.895465	sp|P04050|RPB1_YEAST	195	sp|P04050|RPB1_YEAST	186	R1
507	507	M_Ninov_HWang_PIC_120719_010819_Rep1_Fr16.11134.11134.3.0.dta	3	2424.39	DGLKLVGSWKK(10)-DLQENLLVLR(1)	Cross-Linked	EDC-DE	2424.4	null	0.0491134	0.134535	-0.012011	-4.95422	sp|P04050|RPB1_YEAST (186)-sp|P04050|RPB1_YEAST (992)/	1	Intra-Protein	10	1	11	12	0.129669	1.26e-05	0.871164	sp|P04050|RPB1_YEAST	186	sp|P04050|RPB1_YEAST	992	R1
511	511	M_Ninov_HWang_PIC_120719_010819_Rep1_Fr11.8038.8038.6.0.dta	6	4254.13	TPSLTVYLEPGHAADQEQAKLIR(17)-AAMNDKDLTMGQVGER(6)	Cross-Linked	EDC-DE	4254.13	null	4.34e-05	0.139182	-0.001428	-0.335674	sp|P04050|RPB1_YEAST (1129)-sp|P04050|RPB1_YEAST (1205)/	8	Intra-Protein	5	1	36.5	19.5	1.48e-07	1.07e-05	0.856417	sp|P04050|RPB1_YEAST	1129	sp|P04050|RPB1_YEAST	1205	R1
519	519	M_Ninov_HWang_PIC_120719_010819_Rep1_Fr16.11660.11660.3.0.dta	3	3526.76	AAMNDKDLTMGQVGERIK(6)-EVQFGLFSPEEVR(1)	Cross-Linked	EDC-DE	3526.73	Oxidation[M](3);Oxidation[M](10)	0.395547	0.154282	0.033631	9.53603	sp|P04050|RPB1_YEAST (1205)-sp|P04050|RPB1_YEAST (16)/	1	Intra-Protein	10	1	8	17	1	1.23e-07	0.811683	sp|P04050|RPB1_YEAST	1205	sp|P04050|RPB1_YEAST	16	R1
533	533	M_Ninov_HWang_PIC_120719_010819_Rep1_Fr14.6705.6705.3.0.dta	3	2047.16	TAETGYIQR(3)-LKEILNVAK(2)	Cross-Linked	EDC-DE	2047.15	null	0.00768271	0.175422	0.003382	1.65205	sp|P04050|RPB1_YEAST (833)-sp|P04050|RPB1_YEAST (1102)/	16	Intra-Protein	8	1	12	14	0.0133174	0.00630259	0.755917	sp|P04050|RPB1_YEAST	833	sp|P04050|RPB1_YEAST	1102	R1
555	555	M_Ninov_HWang_PIC_120719_010819_Rep1_Fr16.11674.11674.3.1.dta	3	3298.63	QPSLHKMSMMAHRVK(6)-EVQFGLFSPEEVR(1)	Cross-Linked	EDC-DE	3298.66	null	0.883047	0.182345	-0.031047	-9.41199	sp|P04050|RPB1_YEAST (452)-sp|P04050|RPB1_YEAST (16)/	1	Intra-Protein	10	1	8	16	1	9.67e-08	0.739106	sp|P04050|RPB1_YEAST	452	sp|P04050|RPB1_YEAST	16	R1
6	6	M_Ninov_HWang_PIC_120719_010819_Rep2_Fr10.11806.11806.7.0.dta	7	7287.65	LAEVNLKDLNNVKQMVMAGSKGSFINIAQMSACVGQQSVEGK(21)-RIAFGFVDRTLPHFSKDDYSPESK(8)	Cross-Linked	EDC-DE	7287.65	Carbamidomethyl[C](33)	0.000580791	3.19e-16	-0.000683	-0.09372	sp|P04050|RPB1_YEAST (752)-sp|P04050|RPB1_YEAST (781)/	2	Intra-Protein	4	1	26.5	22.5	0.000157792	0.000502952	15.4961	sp|P04050|RPB1_YEAST	752	sp|P04050|RPB1_YEAST	781	R2
7	7	M_Ninov_HWang_PIC_120719_010819_Rep2_Fr10.8070.8070.5.0.dta	5	4254.14	TPSLTVYLEPGHAADQEQAKLIR(20)-AAMNDKDLTMGQVGER(7)	Cross-Linked	EDC-DE	4254.13	null	5.98e-07	5.45e-16	0.007262	1.70705	sp|P04050|RPB1_YEAST (1132)-sp|P04050|RPB1_YEAST (1206)/	57	Intra-Protein	4	1	28.5	15.5	1.64e-09	7.45e-07	15.2637	sp|P04050|RPB1_YEAST	1132	sp|P04050|RPB1_YEAST	1206	R2
18	18	M_Ninov_HWang_PIC_120719_010819_Rep2_Fr10.12457.12457.8.0.dta	8	6395.51	QILSVAIPNGIHLQRFDEGTTLLSPKDNGMLIIDGQIIFGVVEK(43)-KTVGSSNGGLIHVVTR(1)	Cross-Linked	EDC-DE	6395.49	null	1.77e-06	2.14e-13	0.020091	3.14143	sp|P04050|RPB1_YEAST (618)-sp|P04050|RPB1_YEAST (620)/	9	Intra-Protein	4	1	24	27	2e-06	7.4e-10	12.6704	sp|P04050|RPB1_YEAST	618	sp|P04050|RPB1_YEAST	620	R2
19	19	M_Ninov_HWang_PIC_120719_010819_Rep2_Fr11.8090.8090.5.0.dta	5	4254.14	TPSLTVYLEPGHAADQEQAKLIR(20)-AAMNDKDLTMGQVGER(7)	Cross-Linked	EDC-DE	4254.13	null	6.92e-07	2.45e-13	0.007097	1.66826	sp|P04050|RPB1_YEAST (1132)-sp|P04050|RPB1_YEAST (1206)/	57	Intra-Protein	5	1	40.5	18.5	8.38e-11	3.46e-08	12.6114	sp|P04050|RPB1_YEAST	1132	sp|P04050|RPB1_YEAST	1206	R2
20	20	M_Ninov_HWang_PIC_120719_010819_Rep2_Fr11.8710.8710.4.0.dta	4	3623.85	TPSLTVYLEPGHAADQEQAKLIR(20)-DLTMGQVGER(1)	Cross-Linked	EDC-DE	3623.85	null	3.14e-06	5.92e-13	0.003467	0.956718	sp|P04050|RPB1_YEAST (1132)-sp|P04050|RPB1_YEAST (1206)/	57	Intra-Protein	5	1	39	13	2.15e-06	1.33e-06	12.2279	sp|P04050|RPB1_YEAST	1132	sp|P04050|RPB1_YEAST	1206	R2
22	22	M_Ninov_HWang_PIC_120719_010819_Rep2_Fr10.8714.8714.5.0.dta	5	3623.86	TPSLTVYLEPGHAADQEQAKLIR(20)-DLTMGQVGER(1)	Cross-Linked	EDC-DE	3623.85	null	8.24e-06	1.47e-12	0.007941	2.19132	sp|P04050|RPB1_YEAST (1132)-sp|P04050|RPB1_YEAST (1206)/	57	Intra-Protein	4	1	20.5	12.5	1.97e-06	4.02e-05	11.8318	sp|P04050|RPB1_YEAST	1132	sp|P04050|RPB1_YEAST	1206	R2
24	24	M_Ninov_HWang_PIC_120719_010819_Rep2_Fr10.7854.7854.5.0.dta	5	4270.13	TPSLTVYLEPGHAADQEQAKLIR(20)-AAMNDKDLTMGQVGER(7)	Cross-Linked	EDC-DE	4270.12	Oxidation[M](29)	8.27e-06	2.65e-12	0.005331	1.24844	sp|P04050|RPB1_YEAST (1132)-sp|P04050|RPB1_YEAST (1206)/	57	Intra-Protein	4	1	27.5	19.5	3.05e-06	5.67e-06	11.576	sp|P04050|RPB1_YEAST	1132	sp|P04050|RPB1_YEAST	1206	R2
27	27	M_Ninov_HWang_PIC_120719_010819_Rep2_Fr11.8652.8652.4.0.dta	4	3623.85	TPSLTVYLEPGHAADQEQAKLIR(20)-DLTMGQVGER(1)	Cross-Linked	EDC-DE	3623.85	null	1.73e-05	4.2e-12	0.003078	0.849373	sp|P04050|RPB1_YEAST (1132)-sp|P04050|RPB1_YEAST (1206)/	57	Intra-Protein	5	1	42.5	11.5	2.05e-09	4.21e-06	11.3765	sp|P04050|RPB1_YEAST	1132	sp|P04050|RPB1_YEAST	1206	R2
38	38	M_Ninov_HWang_PIC_120719_010819_Rep2_Fr11.7889.7889.5.0.dta	5	4254.13	TPSLTVYLEPGHAADQEQAKLIR(20)-AAMNDKDLTMGQVGER(7)	Cross-Linked	EDC-DE	4254.13	null	0.000309941	2.11e-11	0.00248	0.582963	sp|P04050|RPB1_YEAST (1132)-sp|P04050|RPB1_YEAST (1206)/	57	Intra-Protein	5	1	35.5	18.5	3.69e-05	8.31e-05	10.676	sp|P04050|RPB1_YEAST	1132	sp|P04050|RPB1_YEAST	1206	R2
43	43	M_Ninov_HWang_PIC_120719_010819_Rep2_Fr11.11141.11141.6.0.dta	6	5836.83	QMVMAGSKGSFINIAQMSACVGQQSVEGKR(29)-IAFGFVDRTLPHFSKDDYSPESK(7)	Cross-Linked	EDC-DE	5836.83	Carbamidomethyl[C](20)	0.000179047	4.29e-11	-0.001577	-0.270181	sp|P04050|RPB1_YEAST (773)-sp|P04050|RPB1_YEAST (781)/	4	Intra-Protein	5	1	38	24	7.43e-06	0.000146535	10.3677	sp|P04050|RPB1_YEAST	773	sp|P04050|RPB1_YEAST	781	R2
47	47	M_Ninov_HWang_PIC_120719_010819_Rep2_Fr10.11852.11852.6.0.dta	6	4622.57	RIIQNAQQTFHIDHTKPSDLTIK(16)-DIVLGVKDLQENLLVLR(1)	Cross-Linked	EDC-DE	4622.58	null	1.05e-05	7.5e-11	-0.003484	-0.753692	sp|P04050|RPB1_YEAST (977)-sp|P04050|RPB1_YEAST (985)/	1	Intra-Protein	4	1	27	23	6.26e-06	4.34e-06	10.1252	sp|P04050|RPB1_YEAST	977	sp|P04050|RPB1_YEAST	985	R2
54	54	M_Ninov_HWang_PIC_120719_010819_Rep2_Fr11.8684.8684.3.0.dta	3	3623.86	TPSLTVYLEPGHAADQEQAKLIR(20)-DLTMGQVGER(1)	Cross-Linked	EDC-DE	3623.85	null	2.02e-06	2.84e-10	0.010618	2.93003	sp|P04050|RPB1_YEAST (1132)-sp|P04050|RPB1_YEAST (1206)/	57	Intra-Protein	5	1	40.5	15.5	4.37e-10	1.54e-07	9.54697	sp|P04050|RPB1_YEAST	1132	sp|P04050|RPB1_YEAST	1206	R2
57	57	M_Ninov_HWang_PIC_120719_010819_Rep2_Fr10.7760.7760.7.0.dta	7	4339.23	YSKRAGDIQLQYGWKVER(15)-HIMDNDPVLFNRQPSLHK(4)	Cross-Linked	EDC-DE	4339.23	null	6.79e-05	5.58e-10	0.004921	1.13407	sp|P04050|RPB1_YEAST (431)-sp|P04050|RPB1_YEAST (438)/	5	Intra-Protein	4	1	18	22	5.23e-05	1.45e-09	9.25364	sp|P04050|RPB1_YEAST	431	sp|P04050|RPB1_YEAST	438	R2
64	64	M_Ninov_HWang_PIC_120719_010819_Rep2_Fr10.12030.12030.6.0.dta	6	7042.39	AELSQLCAVPLQIVSPQSNKPCMGIVQDTLCGIR(20)-LNLSVTSPYNADFDGDEMNLHVPQSEETR(14)	Cross-Linked	EDC-DE	7042.38	Carbamidomethyl[C](7);Carbamidomethyl[C](22);Carbamidomethyl[C](31)	0.025937	1.44e-09	0.010093	1.43318	sp|P04050|RPB1_YEAST (518)-sp|P04050|RPB1_YEAST (483)/	3	Intra-Protein	4	1	23	21	0.000907605	0.0532828	8.84276	sp|P04050|RPB1_YEAST	518	sp|P04050|RPB1_YEAST	483	R2
65	65	M_Ninov_HWang_PIC_120719_010819_Rep2_Fr11.8061.8061.4.0.dta	4	4254.12	TPSLTVYLEPGHAADQEQAKLIR(20)-AAMNDKDLTMGQVGER(7)	Cross-Linked	EDC-DE	4254.13	null	2.22e-05	1.69e-09	-0.003963	-0.931566	sp|P04050|RPB1_YEAST (1132)-sp|P04050|RPB1_YEAST (1206)/	57	Intra-Protein	5	1	47.5	20.5	1.87e-11	8.55e-06	8.77249	sp|P04050|RPB1_YEAST	1132	sp|P04050|RPB1_YEAST	1206	R2
69	69	M_Ninov_HWang_PIC_120719_010819_Rep2_Fr11.12705.12705.7.0.dta	7	6395.5	QILSVAIPNGIHLQRFDEGTTLLSPKDNGMLIIDGQIIFGVVEK(43)-KTVGSSNGGLIHVVTR(1)	Cross-Linked	EDC-DE	6395.49	null	6.46e-06	4.74e-09	0.005302	0.829022	sp|P04050|RPB1_YEAST (618)-sp|P04050|RPB1_YEAST (620)/	9	Intra-Protein	5	1	29	29	1.23e-05	3.81e-10	8.32425	sp|P04050|RPB1_YEAST	618	sp|P04050|RPB1_YEAST	620	R2
72	72	M_Ninov_HWang_PIC_120719_010819_Rep2_Fr10.8108.8108.6.0.dta	6	4254.13	TPSLTVYLEPGHAADQEQAKLIR(20)-AAMNDKDLTMGQVGER(7)	Cross-Linked	EDC-DE	4254.13	null	2.31e-05	5.25e-09	0.003144	0.739047	sp|P04050|RPB1_YEAST (1132)-sp|P04050|RPB1_YEAST (1206)/	57	Intra-Protein	4	1	34.5	18.5	4.33e-08	2.58e-05	8.27956	sp|P04050|RPB1_YEAST	1132	sp|P04050|RPB1_YEAST	1206	R2
74	74	M_Ninov_HWang_PIC_120719_010819_Rep2_Fr11.12713.12713.8.0.dta	8	6395.5	QILSVAIPNGIHLQRFDEGTTLLSPKDNGMLIIDGQIIFGVVEK(43)-KTVGSSNGGLIHVVTR(1)	Cross-Linked	EDC-DE	6395.49	null	1.34e-06	5.45e-09	0.005302	0.829022	sp|P04050|RPB1_YEAST (618)-sp|P04050|RPB1_YEAST (620)/	9	Intra-Protein	5	1	22	28	1.51e-05	6.98e-09	8.26367	sp|P04050|RPB1_YEAST	618	sp|P04050|RPB1_YEAST	620	R2
79	79	M_Ninov_HWang_PIC_120719_010819_Rep2_Fr11.8122.8122.4.0.dta	4	4254.12	TPSLTVYLEPGHAADQEQAKLIR(20)-AAMNDKDLTMGQVGER(7)	Cross-Linked	EDC-DE	4254.13	null	0.000247603	1.16e-08	-0.003963	-0.931566	sp|P04050|RPB1_YEAST (1132)-sp|P04050|RPB1_YEAST (1206)/	57	Intra-Protein	5	1	32.5	19.5	2.87e-05	9.03e-05	7.9356	sp|P04050|RPB1_YEAST	1132	sp|P04050|RPB1_YEAST	1206	R2
80	80	M_Ninov_HWang_PIC_120719_010819_Rep2_Fr11.8075.8075.3.0.dta	3	4254.13	TPSLTVYLEPGHAADQEQAKLIR(20)-AAMNDKDLTMGQVGER(7)	Cross-Linked	EDC-DE	4254.13	null	1.31e-05	1.33e-08	-0.001949	-0.458143	sp|P04050|RPB1_YEAST (1132)-sp|P04050|RPB1_YEAST (1206)/	57	Intra-Protein	5	1	33.5	18.5	7.19e-10	1.07e-05	7.87754	sp|P04050|RPB1_YEAST	1132	sp|P04050|RPB1_YEAST	1206	R2
90	90	M_Ninov_HWang_PIC_120719_010819_Rep2_Fr14.6692.6692.4.0.dta	4	2047.16	TAETGYIQR(3)-LKEILNVAK(2)	Cross-Linked	EDC-DE	2047.15	null	4.78e-05	6.8e-08	0.007809	3.81456	sp|P04050|RPB1_YEAST (833)-sp|P04050|RPB1_YEAST (1102)/	16	Intra-Protein	8	1	14	15	0.000150996	1.76e-08	7.16755	sp|P04050|RPB1_YEAST	833	sp|P04050|RPB1_YEAST	1102	R2
104	104	M_Ninov_HWang_PIC_120719_010819_Rep2_Fr10.10410.10410.5.0.dta	5	4893.53	KVPSPTGEYVKEPEWVLETDGVNLSEVMTVPGIDPTR(20)-KVTSGVPR(1)	Cross-Linked	EDC-DE	4893.53	null	0.00612425	3.46e-07	-0.003664	-0.748743	sp|P04050|RPB1_YEAST (1309)-sp|P04050|RPB1_YEAST (1093)/	1	Intra-Protein	4	1	32.5	10.5	6.36e-07	0.00792144	6.46083	sp|P04050|RPB1_YEAST	1309	sp|P04050|RPB1_YEAST	1093	R2
111	111	M_Ninov_HWang_PIC_120719_010819_Rep2_Fr11.8711.8711.5.0.dta	5	3623.85	TPSLTVYLEPGHAADQEQAKLIR(20)-DLTMGQVGER(1)	Cross-Linked	EDC-DE	3623.85	null	0.000203051	5.31e-07	0.005735	1.58257	sp|P04050|RPB1_YEAST (1132)-sp|P04050|RPB1_YEAST (1206)/	57	Intra-Protein	5	1	27.5	14.5	1.65e-06	0.000313587	6.27521	sp|P04050|RPB1_YEAST	1132	sp|P04050|RPB1_YEAST	1206	R2
114	114	M_Ninov_HWang_PIC_120719_010819_Rep2_Fr11.13125.13125.6.0.dta	6	6774.42	SVVHPGEMVGVLAAQSIGEPATQMTLNTFHFAGVASKK(37)-EPEWVLETDGVNLSEVMTVPGIDPTR(9)	Cross-Linked	EDC-DE	6774.39	null	0.000228701	8.18e-07	0.029145	4.30223	sp|P04050|RPB1_YEAST (1092)-sp|P04050|RPB1_YEAST (1309)/	1	Intra-Protein	5	1	25	28	0.000296184	5.2e-05	6.08707	sp|P04050|RPB1_YEAST	1092	sp|P04050|RPB1_YEAST	1309	R2
117	117	M_Ninov_HWang_PIC_120719_010819_Rep2_Fr12.8715.8715.4.0.dta	4	3273.6	SLDAETEAEEDHMLK(3)-KIENTMLENITLR(1)	Cross-Linked	EDC-DE	3273.6	null	0.000120732	9.01e-07	-0.001052	-0.321359	sp|P04050|RPB1_YEAST (1249)-sp|P04050|RPB1_YEAST (1262)/	2	Intra-Protein	6	1	22	20	0.000141421	9.56e-05	6.04538	sp|P04050|RPB1_YEAST	1249	sp|P04050|RPB1_YEAST	1262	R2
121	121	M_Ninov_HWang_PIC_120719_010819_Rep2_Fr11.11134.11134.7.0.dta	7	5836.83	QMVMAGSKGSFINIAQMSACVGQQSVEGKR(29)-IAFGFVDRTLPHFSKDDYSPESK(7)	Cross-Linked	EDC-DE	5836.83	Carbamidomethyl[C](20)	2.72e-05	1.33e-06	-0.001578	-0.270352	sp|P04050|RPB1_YEAST (773)-sp|P04050|RPB1_YEAST (781)/	4	Intra-Protein	5	1	34	26	1.36e-05	1.28e-05	5.87648	sp|P04050|RPB1_YEAST	773	sp|P04050|RPB1_YEAST	781	R2
137	137	M_Ninov_HWang_PIC_120719_010819_Rep2_Fr14.5735.5735.4.1.dta	4	2203.27	TAETGYIQRR(3)-LKEILNVAK(2)	Cross-Linked	EDC-DE	2203.26	null	1.87e-07	3.28e-06	0.010478	4.75569	sp|P04050|RPB1_YEAST (833)-sp|P04050|RPB1_YEAST (1102)/	16	Intra-Protein	8	1	17.5	20.5	2.72e-07	3.01e-10	5.48432	sp|P04050|RPB1_YEAST	833	sp|P04050|RPB1_YEAST	1102	R2
140	140	M_Ninov_HWang_PIC_120719_010819_Rep2_Fr4_5.11500.11500.5.0.dta	5	4755.54	FDEGTTLLSPKDNGMLIIDGQIIFGVVEK(28)-KTVGSSNGGLIHVVTR(1)	Cross-Linked	EDC-DE	4755.54	null	1	3.6e-06	0.002621	0.551147	sp|P04050|RPB1_YEAST (618)-sp|P04050|RPB1_YEAST (620)/	9	Intra-Protein	1	1	14	11	1	1	5.44336	sp|P04050|RPB1_YEAST	618	sp|P04050|RPB1_YEAST	620	R2
150	150	M_Ninov_HWang_PIC_120719_010819_Rep2_Fr10.12542.12542.7.0.dta	7	7832	VPSPTGEYVKEPEWVLETDGVNLSEVMTVPGIDPTR(17)-SVVHPGEMVGVLAAQSIGEPATQMTLNTFHFAGVASKK(37)	Cross-Linked	EDC-DE	7831.93	null	0.00604445	1.13e-05	0.062811	8.01986	sp|P04050|RPB1_YEAST (1307)-sp|P04050|RPB1_YEAST (1092)/	1	Intra-Protein	4	1	29	19	0.000337559	0.0119552	4.94749	sp|P04050|RPB1_YEAST	1307	sp|P04050|RPB1_YEAST	1092	R2
179	179	M_Ninov_HWang_PIC_120719_010819_Rep2_Fr11.8023.8023.5.0.dta	5	4254.14	TPSLTVYLEPGHAADQEQAKLIR(20)-AAMNDKDLTMGQVGER(7)	Cross-Linked	EDC-DE	4254.13	null	0.000396805	4.11e-05	0.007269	1.70869	sp|P04050|RPB1_YEAST (1132)-sp|P04050|RPB1_YEAST (1206)/	57	Intra-Protein	5	1	42.5	20.5	8.33e-09	0.000483754	4.3857	sp|P04050|RPB1_YEAST	1132	sp|P04050|RPB1_YEAST	1206	R2
189	189	M_Ninov_HWang_PIC_120719_010819_Rep2_Fr11.8102.8102.6.0.dta	6	4254.13	TPSLTVYLEPGHAADQEQAKLIR(17)-AAMNDKDLTMGQVGER(6)	Cross-Linked	EDC-DE	4254.13	null	0.00554511	5.69e-05	0.000477	0.112126	sp|P04050|RPB1_YEAST (1129)-sp|P04050|RPB1_YEAST (1205)/	8	Intra-Protein	5	1	32.5	17.5	3.25e-06	0.00696296	4.24503	sp|P04050|RPB1_YEAST	1129	sp|P04050|RPB1_YEAST	1205	R2
194	194	M_Ninov_HWang_PIC_120719_010819_Rep2_Fr13.5643.5643.5.0.dta	5	2203.25	TAETGYIQRR(3)-LKEILNVAK(2)	Cross-Linked	EDC-DE	2203.26	null	5.89e-07	7.47e-05	-0.002187	-0.992622	sp|P04050|RPB1_YEAST (833)-sp|P04050|RPB1_YEAST (1102)/	16	Intra-Protein	7	1	15.5	18.5	1.18e-06	4.21e-08	4.12685	sp|P04050|RPB1_YEAST	833	sp|P04050|RPB1_YEAST	1102	R2
205	205	M_Ninov_HWang_PIC_120719_010819_Rep2_Fr12.9003.9003.3.0.dta	3	3623.84	TPSLTVYLEPGHAADQEQAKLIR(20)-DLTMGQVGER(1)	Cross-Linked	EDC-DE	3623.85	null	3.66e-06	0.000103016	-0.004544	-1.25392	sp|P04050|RPB1_YEAST (1132)-sp|P04050|RPB1_YEAST (1206)/	57	Intra-Protein	6	1	37.5	11.5	6.51e-08	9.58e-07	3.98709	sp|P04050|RPB1_YEAST	1132	sp|P04050|RPB1_YEAST	1206	R2
213	213	M_Ninov_HWang_PIC_120719_010819_Rep2_Fr12.8926.8926.4.0.dta	4	3623.85	TPSLTVYLEPGHAADQEQAKLIR(20)-DLTMGQVGER(1)	Cross-Linked	EDC-DE	3623.85	null	1.52e-05	0.000143703	1.9e-05	0.005243	sp|P04050|RPB1_YEAST (1132)-sp|P04050|RPB1_YEAST (1206)/	57	Intra-Protein	6	1	46.5	10.5	1.22e-12	6.32e-06	3.84254	sp|P04050|RPB1_YEAST	1132	sp|P04050|RPB1_YEAST	1206	R2
221	221	M_Ninov_HWang_PIC_120719_010819_Rep2_Fr12.8907.8907.3.0.dta	3	3623.85	TPSLTVYLEPGHAADQEQAKLIR(20)-DLTMGQVGER(1)	Cross-Linked	EDC-DE	3623.85	null	1.24e-06	0.000182657	-0.002864	-0.79032	sp|P04050|RPB1_YEAST (1132)-sp|P04050|RPB1_YEAST (1206)/	57	Intra-Protein	6	1	40.5	14.5	3.17e-11	2.05e-07	3.73836	sp|P04050|RPB1_YEAST	1132	sp|P04050|RPB1_YEAST	1206	R2
228	228	M_Ninov_HWang_PIC_120719_010819_Rep2_Fr14.6689.6689.3.0.dta	3	2047.16	TAETGYIQR(3)-LKEILNVAK(2)	Cross-Linked	EDC-DE	2047.15	null	2.03e-05	0.00022094	0.007828	3.82384	sp|P04050|RPB1_YEAST (833)-sp|P04050|RPB1_YEAST (1102)/	16	Intra-Protein	8	1	14	18	4.32e-05	4.56e-10	3.65573	sp|P04050|RPB1_YEAST	833	sp|P04050|RPB1_YEAST	1102	R2
235	235	M_Ninov_HWang_PIC_120719_010819_Rep2_Fr12.8304.8304.4.0.dta	4	4254.14	TPSLTVYLEPGHAADQEQAKLIR(20)-AAMNDKDLTMGQVGER(7)	Cross-Linked	EDC-DE	4254.13	null	1.73e-05	0.000278459	0.008506	1.99947	sp|P04050|RPB1_YEAST (1132)-sp|P04050|RPB1_YEAST (1206)/	57	Intra-Protein	6	1	41.5	20.5	2.92e-07	2.7e-06	3.55524	sp|P04050|RPB1_YEAST	1132	sp|P04050|RPB1_YEAST	1206	R2
246	246	M_Ninov_HWang_PIC_120719_010819_Rep2_Fr13.6511.6511.4.0.dta	4	2047.15	TAETGYIQR(3)-LKEILNVAK(2)	Cross-Linked	EDC-DE	2047.15	null	9.82e-05	0.000371185	-0.003355	-1.63886	sp|P04050|RPB1_YEAST (833)-sp|P04050|RPB1_YEAST (1102)/	16	Intra-Protein	7	1	15	17	0.000244494	2.02e-07	3.43041	sp|P04050|RPB1_YEAST	833	sp|P04050|RPB1_YEAST	1102	R2
253	253	M_Ninov_HWang_PIC_120719_010819_Rep2_Fr10.7976.7976.5.0.dta	5	4481.1	LNLSVTSPYNADFDGDEMNLHVPQSEETR(17)-VGQQYSSAPLR(1)	Cross-Linked	EDC-DE	4481.1	Oxidation[M](18)	0.00312039	0.000437503	0.003996	0.891746	sp|P04050|RPB1_YEAST (486)-sp|P04050|RPB1_YEAST (2)/	1	Intra-Protein	4	1	33.5	9.5	2.58e-07	0.00319634	3.35902	sp|P04050|RPB1_YEAST	486	sp|P04050|RPB1_YEAST	2	R2
260	260	M_Ninov_HWang_PIC_120719_010819_Rep2_Fr10.11587.11587.4.1.dta	4	3725.91	IAFGFVDRTLPHFSKDDYSPESK(7)-LVGSWKKDR(6)	Cross-Linked	EDC-DE	3725.91	null	0.0919694	0.000588297	-0.002235	-0.599854	sp|P04050|RPB1_YEAST (781)-sp|P04050|RPB1_YEAST (186)/	1	Intra-Protein	4	1	28.5	12.5	0.00100954	0.283555	3.2304	sp|P04050|RPB1_YEAST	781	sp|P04050|RPB1_YEAST	186	R2
265	265	M_Ninov_HWang_PIC_120719_010819_Rep2_Fr12.8256.8256.3.0.dta	3	4254.14	TPSLTVYLEPGHAADQEQAKLIR(20)-AAMNDKDLTMGQVGER(7)	Cross-Linked	EDC-DE	4254.13	null	8.5e-08	0.000734578	0.008213	1.9306	sp|P04050|RPB1_YEAST (1132)-sp|P04050|RPB1_YEAST (1206)/	57	Intra-Protein	6	1	38.5	17.5	2.78e-12	2.52e-08	3.13396	sp|P04050|RPB1_YEAST	1132	sp|P04050|RPB1_YEAST	1206	R2
271	271	M_Ninov_HWang_PIC_120719_010819_Rep2_Fr12.13430.13430.5.0.dta	5	4755.54	FDEGTTLLSPKDNGMLIIDGQIIFGVVEK(28)-KTVGSSNGGLIHVVTR(1)	Cross-Linked	EDC-DE	4755.54	null	2.54e-06	0.00078212	-0.001652	-0.347384	sp|P04050|RPB1_YEAST (618)-sp|P04050|RPB1_YEAST (620)/	9	Intra-Protein	6	1	37	23	6.24e-06	2.09e-07	3.10673	sp|P04050|RPB1_YEAST	618	sp|P04050|RPB1_YEAST	620	R2
273	273	M_Ninov_HWang_PIC_120719_010819_Rep2_Fr12.8163.8163.4.0.dta	4	3639.85	TPSLTVYLEPGHAADQEQAKLIR(20)-DLTMGQVGER(1)	Cross-Linked	EDC-DE	3639.84	Oxidation[M](30)	1.19e-05	0.000799519	0.002207	0.606345	sp|P04050|RPB1_YEAST (1132)-sp|P04050|RPB1_YEAST (1206)/	57	Intra-Protein	6	1	39.5	17.5	2.48e-07	5.32e-06	3.09717	sp|P04050|RPB1_YEAST	1132	sp|P04050|RPB1_YEAST	1206	R2
277	277	M_Ninov_HWang_PIC_120719_010819_Rep2_Fr10.13554.13554.6.0.dta	6	6770.48	HISVKDFTSLGFNEVFSRPEWMILTCLPVPPPPVR(5)-PSISFNESQRGEDDLTFKLADILK(12)	Cross-Linked	EDC-DE	6770.48	Carbamidomethyl[C](26)	0.15772	0.000858582	0.006169	0.911162	sp|P04050|RPB1_YEAST (217)-sp|P04050|RPB1_YEAST (259)/	1	Intra-Protein	4	1	12	22	0.290356	0.107259	3.06622	sp|P04050|RPB1_YEAST	217	sp|P04050|RPB1_YEAST	259	R2
280	280	M_Ninov_HWang_PIC_120719_010819_Rep2_Fr11.7691.7691.5.0.dta	5	4339.23	YSKRAGDIQLQYGWKVER(15)-HIMDNDPVLFNRQPSLHK(4)	Cross-Linked	EDC-DE	4339.23	null	3.88e-05	0.00107306	0.002736	0.630527	sp|P04050|RPB1_YEAST (431)-sp|P04050|RPB1_YEAST (438)/	5	Intra-Protein	5	1	30	25	6.66e-05	7.45e-06	2.96938	sp|P04050|RPB1_YEAST	431	sp|P04050|RPB1_YEAST	438	R2
303	303	M_Ninov_HWang_PIC_120719_010819_Rep2_Fr13.10145.10145.3.0.dta	3	3623.84	TPSLTVYLEPGHAADQEQAKLIR(20)-DLTMGQVGER(1)	Cross-Linked	EDC-DE	3623.85	null	1.66e-07	0.00229657	-0.012962	-3.57686	sp|P04050|RPB1_YEAST (1132)-sp|P04050|RPB1_YEAST (1206)/	57	Intra-Protein	7	1	43.5	14.5	8.93e-11	2.01e-08	2.63892	sp|P04050|RPB1_YEAST	1132	sp|P04050|RPB1_YEAST	1206	R2
308	308	M_Ninov_HWang_PIC_120719_010819_Rep2_Fr13.9289.9289.5.0.dta	5	4254.12	TPSLTVYLEPGHAADQEQAKLIR(20)-AAMNDKDLTMGQVGER(7)	Cross-Linked	EDC-DE	4254.13	null	3.44e-05	0.00259637	-0.004282	-1.00655	sp|P04050|RPB1_YEAST (1132)-sp|P04050|RPB1_YEAST (1206)/	57	Intra-Protein	7	1	40.5	21.5	2.28e-07	8.73e-06	2.58563	sp|P04050|RPB1_YEAST	1132	sp|P04050|RPB1_YEAST	1206	R2
312	312	M_Ninov_HWang_PIC_120719_010819_Rep2_Fr11.7819.7819.5.1.dta	5	4254.14	TPSLTVYLEPGHAADQEQAKLIR(20)-AAMNDKDLTMGQVGER(7)	Cross-Linked	EDC-DE	4254.13	null	0.00257441	0.00302513	0.012249	2.87932	sp|P04050|RPB1_YEAST (1132)-sp|P04050|RPB1_YEAST (1206)/	57	Intra-Protein	5	1	26.5	19.5	5.27e-05	0.00291278	2.51926	sp|P04050|RPB1_YEAST	1132	sp|P04050|RPB1_YEAST	1206	R2
319	319	M_Ninov_HWang_PIC_120719_010819_Rep2_Fr12.8079.8079.4.1.dta	4	4254.15	TPSLTVYLEPGHAADQEQAKLIR(20)-AAMNDKDLTMGQVGER(7)	Cross-Linked	EDC-DE	4254.13	null	4.41e-05	0.00420423	0.019211	4.51585	sp|P04050|RPB1_YEAST (1132)-sp|P04050|RPB1_YEAST (1206)/	57	Intra-Protein	6	1	31.5	19.5	6.49e-05	3.15e-06	2.37631	sp|P04050|RPB1_YEAST	1132	sp|P04050|RPB1_YEAST	1206	R2
325	325	M_Ninov_HWang_PIC_120719_010819_Rep2_Fr12.8273.8273.5.0.dta	5	4254.14	TPSLTVYLEPGHAADQEQAKLIR(20)-AAMNDKDLTMGQVGER(7)	Cross-Linked	EDC-DE	4254.13	null	0.000875455	0.00479354	0.013157	3.09276	sp|P04050|RPB1_YEAST (1132)-sp|P04050|RPB1_YEAST (1206)/	57	Intra-Protein	6	1	43.5	18.5	1.62e-09	0.000766041	2.31934	sp|P04050|RPB1_YEAST	1132	sp|P04050|RPB1_YEAST	1206	R2
343	343	M_Ninov_HWang_PIC_120719_010819_Rep2_Fr12.7948.7948.5.0.dta	5	4270.12	TPSLTVYLEPGHAADQEQAKLIR(20)-AAMNDKDLTMGQVGER(7)	Cross-Linked	EDC-DE	4270.12	Oxidation[M](29)	0.000908008	0.00615412	-0.002437	-0.57071	sp|P04050|RPB1_YEAST (1132)-sp|P04050|RPB1_YEAST (1206)/	57	Intra-Protein	6	1	42.5	25.5	3.6e-07	0.000445654	2.21083	sp|P04050|RPB1_YEAST	1132	sp|P04050|RPB1_YEAST	1206	R2
349	349	M_Ninov_HWang_PIC_120719_010819_Rep2_Fr8_9.10734.10734.7.0.dta	7	7960.04	KVPSPTGEYVKEPEWVLETDGVNLSEVMTVPGIDPTR(14)-SVVHPGEMVGVLAAQSIGEPATQMTLNTFHFAGVASKK(37)	Cross-Linked	EDC-DE	7960.03	null	0.00190309	0.00695559	0.01498	1.8819	sp|P04050|RPB1_YEAST (1303)-sp|P04050|RPB1_YEAST (1092)/	1	Intra-Protein	3	1	22	22	0.00248704	0.000253885	2.15767	sp|P04050|RPB1_YEAST	1303	sp|P04050|RPB1_YEAST	1092	R2
365	365	M_Ninov_HWang_PIC_120719_010819_Rep2_Fr11.7774.7774.6.0.dta	6	4627.32	NMKTPSLTVYLEPGHAADQEQAKLIR(23)-AAMNDKDLTMGQVGER(7)	Cross-Linked	EDC-DE	4627.31	null	1.19e-05	0.00948137	0.009218	1.99209	sp|P04050|RPB1_YEAST (1132)-sp|P04050|RPB1_YEAST (1206)/	57	Intra-Protein	5	1	34.5	21.5	2.2e-05	7.45e-06	2.02313	sp|P04050|RPB1_YEAST	1132	sp|P04050|RPB1_YEAST	1206	R2
373	373	M_Ninov_HWang_PIC_120719_010819_Rep2_Fr11.7689.7689.6.0.dta	6	4339.23	YSKRAGDIQLQYGWKVER(15)-HIMDNDPVLFNRQPSLHK(6)	Cross-Linked	EDC-DE	4339.23	null	3.92e-06	0.0110706	0.001574	0.362737	sp|P04050|RPB1_YEAST (431)-sp|P04050|RPB1_YEAST (440)/	1	Intra-Protein	5	1	37	27	4.1e-06	6.11e-08	1.95583	sp|P04050|RPB1_YEAST	431	sp|P04050|RPB1_YEAST	440	R2
379	379	M_Ninov_HWang_PIC_120719_010819_Rep2_Fr12.8214.8214.5.0.dta	5	4254.14	TPSLTVYLEPGHAADQEQAKLIR(20)-AAMNDKDLTMGQVGER(7)	Cross-Linked	EDC-DE	4254.13	null	0.000676002	0.0121342	0.013244	3.11321	sp|P04050|RPB1_YEAST (1132)-sp|P04050|RPB1_YEAST (1206)/	57	Intra-Protein	6	1	47.5	19.5	1.18e-08	0.000687171	1.91599	sp|P04050|RPB1_YEAST	1132	sp|P04050|RPB1_YEAST	1206	R2
380	380	M_Ninov_HWang_PIC_120719_010819_Rep2_Fr12.7661.7661.5.0.dta	5	4270.13	TPSLTVYLEPGHAADQEQAKLIR(20)-AAMNDKDLTMGQVGER(7)	Cross-Linked	EDC-DE	4270.12	Oxidation[M](36)	0.000265828	0.0124655	0.00582	1.36296	sp|P04050|RPB1_YEAST (1132)-sp|P04050|RPB1_YEAST (1206)/	57	Intra-Protein	6	1	38.5	17.5	2.85e-06	8.04e-05	1.90429	sp|P04050|RPB1_YEAST	1132	sp|P04050|RPB1_YEAST	1206	R2
381	381	M_Ninov_HWang_PIC_120719_010819_Rep2_Fr11.8640.8640.4.0.dta	4	3623.85	TPSLTVYLEPGHAADQEQAKLIR(20)-DLTMGQVGER(1)	Cross-Linked	EDC-DE	3623.85	null	5.88e-05	0.0125494	0.003311	0.91367	sp|P04050|RPB1_YEAST (1132)-sp|P04050|RPB1_YEAST (1206)/	57	Intra-Protein	5	1	34.5	15.5	0.000302971	3.67e-06	1.90138	sp|P04050|RPB1_YEAST	1132	sp|P04050|RPB1_YEAST	1206	R2
385	385	M_Ninov_HWang_PIC_120719_010819_Rep2_Fr10.7764.7764.5.0.dta	5	4339.23	YSKRAGDIQLQYGWKVER(15)-HIMDNDPVLFNRQPSLHK(4)	Cross-Linked	EDC-DE	4339.23	null	0.000121614	0.0129148	0.004922	1.1343	sp|P04050|RPB1_YEAST (431)-sp|P04050|RPB1_YEAST (438)/	5	Intra-Protein	4	1	21	17	9.84e-05	0.000122636	1.88891	sp|P04050|RPB1_YEAST	431	sp|P04050|RPB1_YEAST	438	R2
401	401	M_Ninov_HWang_PIC_120719_010819_Rep2_Fr12.8227.8227.4.0.dta	4	4254.14	TPSLTVYLEPGHAADQEQAKLIR(20)-AAMNDKDLTMGQVGER(7)	Cross-Linked	EDC-DE	4254.13	null	0.000234496	0.0160793	0.009831	2.31093	sp|P04050|RPB1_YEAST (1132)-sp|P04050|RPB1_YEAST (1206)/	57	Intra-Protein	6	1	50.5	17.5	1.73e-09	7.22e-05	1.79373	sp|P04050|RPB1_YEAST	1132	sp|P04050|RPB1_YEAST	1206	R2
407	407	M_Ninov_HWang_PIC_120719_010819_Rep2_Fr20_21.13224.13224.4.0.dta	4	6168	TLPHFSKDDYSPESKGFVENSYLRGLTPQEFFFHAMGGR(7)-QSLDTIGGSDAAFEKR(4)	Cross-Linked	EDC-DE	6167.96	null	1	0.0176227	0.041674	6.75653	sp|P04050|RPB1_YEAST (789)-sp|P04050|RPB1_YEAST (884)/	1	Intra-Protein	10	1	9.5	8.5	1	1	1.75393	sp|P04050|RPB1_YEAST	789	sp|P04050|RPB1_YEAST	884	R2
414	414	M_Ninov_HWang_PIC_120719_010819_Rep2_Fr11.13821.13821.5.0.dta	5	4120.15	EGLIDTAVKTAETGYIQRR(9)-LVKALEDIMVHYDNTTR(6)	Cross-Linked	EDC-DE	4120.15	null	0.000824891	0.0188778	0.002749	0.667209	sp|P04050|RPB1_YEAST (830)-sp|P04050|RPB1_YEAST (846)/	1	Intra-Protein	5	1	18.5	26.5	0.000998597	6.76e-08	1.72405	sp|P04050|RPB1_YEAST	830	sp|P04050|RPB1_YEAST	846	R2
420	420	M_Ninov_HWang_PIC_120719_010819_Rep2_Fr8_9.13742.13742.2.1.dta	2	2161.17	FAAIWTLCKTK(9)-IGGLNDPR(6)	Cross-Linked	EDC-DE	2161.16	Carbamidomethyl[C](8)	1	0.0202473	0.013495	6.24434	sp|P04050|RPB1_YEAST (143)-sp|P04050|RPB1_YEAST (55)/	1	Intra-Protein	3	1	11	9	1	1	1.69363	sp|P04050|RPB1_YEAST	143	sp|P04050|RPB1_YEAST	55	R2
456	456	M_Ninov_HWang_PIC_120719_010819_Rep2_Fr14.11189.11189.3.0.dta	3	2078.1	EVQFGLFSPEEVR(1)-KDGLK(1)	Cross-Linked	EDC-DE	2078.09	null	0.464635	0.0369137	0.008259	3.97432	sp|P04050|RPB1_YEAST (16)-sp|P04050|RPB1_YEAST (176)/	2	Intra-Protein	8	1	22	8	5.55e-07	1	1.43281	sp|P04050|RPB1_YEAST	16	sp|P04050|RPB1_YEAST	176	R2
459	459	M_Ninov_HWang_PIC_120719_010819_Rep2_Fr12.8734.8734.5.0.dta	5	3273.6	SLDAETEAEEDHMLK(5)-KIENTMLENITLR(1)	Cross-Linked	EDC-DE	3273.6	null	0.00615085	0.0399376	0.002224	0.679375	sp|P04050|RPB1_YEAST (1251)-sp|P04050|RPB1_YEAST (1262)/	1	Intra-Protein	6	1	20	11	0.00304386	0.00770409	1.39862	sp|P04050|RPB1_YEAST	1251	sp|P04050|RPB1_YEAST	1262	R2
463	463	M_Ninov_HWang_PIC_120719_010819_Rep2_Fr11.8031.8031.6.0.dta	6	4254.13	TPSLTVYLEPGHAADQEQAKLIR(17)-AAMNDKDLTMGQVGER(6)	Cross-Linked	EDC-DE	4254.13	null	0.00206569	0.0417184	0.000787	0.184997	sp|P04050|RPB1_YEAST (1129)-sp|P04050|RPB1_YEAST (1205)/	8	Intra-Protein	5	1	35	19	1.77e-07	0.00107272	1.37967	sp|P04050|RPB1_YEAST	1129	sp|P04050|RPB1_YEAST	1205	R2
478	478	M_Ninov_HWang_PIC_120719_010819_Rep2_Fr13.10127.10127.4.2.dta	4	3623.84	TPSLTVYLEPGHAADQEQAKLIR(20)-DLTMGQVGER(1)	Cross-Linked	EDC-DE	3623.85	null	6.92e-05	0.0565206	-0.003134	-0.864826	sp|P04050|RPB1_YEAST (1132)-sp|P04050|RPB1_YEAST (1206)/	57	Intra-Protein	7	1	45	11	4.38e-10	1.31e-05	1.24779	sp|P04050|RPB1_YEAST	1132	sp|P04050|RPB1_YEAST	1206	R2
485	485	M_Ninov_HWang_PIC_120719_010819_Rep2_Fr13.7933.7933.4.1.dta	4	2813.52	KTVGSSNGGLIHVVTR(1)-FDEGTTLLSPK(3)	Cross-Linked	EDC-DE	2813.51	null	0.000782586	0.0634298	0.008038	2.85692	sp|P04050|RPB1_YEAST (620)-sp|P04050|RPB1_YEAST (593)/	2	Intra-Protein	7	1	35	15	1e-08	0.000602532	1.19771	sp|P04050|RPB1_YEAST	620	sp|P04050|RPB1_YEAST	593	R2
488	488	M_Ninov_HWang_PIC_120719_010819_Rep2_Fr10.11993.11993.6.0.dta	6	7042.4	AELSQLCAVPLQIVSPQSNKPCMGIVQDTLCGIR(20)-LNLSVTSPYNADFDGDEMNLHVPQSEETR(14)	Cross-Linked	EDC-DE	7042.38	Carbamidomethyl[C](7);Carbamidomethyl[C](22);Carbamidomethyl[C](31)	0.104008	0.0661612	0.016511	2.34452	sp|P04050|RPB1_YEAST (518)-sp|P04050|RPB1_YEAST (483)/	3	Intra-Protein	4	1	28	21	2.38e-05	0.258969	1.1794	sp|P04050|RPB1_YEAST	518	sp|P04050|RPB1_YEAST	483	R2
501	501	M_Ninov_HWang_PIC_120719_010819_Rep2_Fr14.10785.10785.3.0.dta	3	2322.24	TLTYPEVVTPYNIDR(6)-KDGLK(1)	Cross-Linked	EDC-DE	2322.23	null	0.534506	0.0827163	0.010237	4.40825	sp|P04050|RPB1_YEAST (378)-sp|P04050|RPB1_YEAST (176)/	1	Intra-Protein	8	1	23	6	1.03e-07	1	1.08241	sp|P04050|RPB1_YEAST	378	sp|P04050|RPB1_YEAST	176	R2
513	513	M_Ninov_HWang_PIC_120719_010819_Rep2_Fr11.7816.7816.5.0.dta	5	4270.12	TPSLTVYLEPGHAADQEQAKLIR(20)-AAMNDKDLTMGQVGER(7)	Cross-Linked	EDC-DE	4270.12	Oxidation[M](29)	0.000219487	0.0926811	-0.002812	-0.658529	sp|P04050|RPB1_YEAST (1132)-sp|P04050|RPB1_YEAST (1206)/	57	Intra-Protein	5	1	31.5	22.5	1.19e-05	0.000215466	1.03301	sp|P04050|RPB1_YEAST	1132	sp|P04050|RPB1_YEAST	1206	R2
527	527	M_Ninov_HWang_PIC_120719_010819_Rep2_Fr14.11149.11149.3.0.dta	3	2078.1	EVQFGLFSPEEVR(1)-KDGLK(1)	Cross-Linked	EDC-DE	2078.09	null	0.257534	0.109387	0.008259	3.97432	sp|P04050|RPB1_YEAST (16)-sp|P04050|RPB1_YEAST (176)/	2	Intra-Protein	8	1	23	6	4.58e-09	1	0.961035	sp|P04050|RPB1_YEAST	16	sp|P04050|RPB1_YEAST	176	R2
528	528	M_Ninov_HWang_PIC_120719_010819_Rep2_Fr14.5502.5502.4.1.dta	4	1972.02	ATGDADEPELR(4)-LVGSWKK(6)	Cross-Linked	EDC-DE	1972.01	null	0.000357263	0.109985	0.008338	4.22817	sp|P04050|RPB1_YEAST (193)-sp|P04050|RPB1_YEAST (186)/	1	Intra-Protein	8	1	14	11	0.000273239	0.000560176	0.958665	sp|P04050|RPB1_YEAST	193	sp|P04050|RPB1_YEAST	186	R2
533	533	M_Ninov_HWang_PIC_120719_010819_Rep2_Fr14.4871.4871.3.0.dta	3	2243.15	ATGDADEPELR(7)-LVGSWKKDR(6)	Cross-Linked	EDC-DE	2243.14	null	2.07e-06	0.129695	0.007311	3.25927	sp|P04050|RPB1_YEAST (196)-sp|P04050|RPB1_YEAST (186)/	1	Intra-Protein	8	1	25	17	5.14e-08	3.11e-06	0.887077	sp|P04050|RPB1_YEAST	196	sp|P04050|RPB1_YEAST	186	R2
550	550	M_Ninov_HWang_PIC_120719_010819_Rep2_Fr14.5481.5481.3.1.dta	3	1972.02	ATGDADEPELR(6)-LVGSWKK(6)	Cross-Linked	EDC-DE	1972.01	null	0.000185472	0.169166	0.007606	3.85697	sp|P04050|RPB1_YEAST (195)-sp|P04050|RPB1_YEAST (186)/	5	Intra-Protein	8	1	21	15	3.89e-06	0.000457145	0.771687	sp|P04050|RPB1_YEAST	195	sp|P04050|RPB1_YEAST	186	R2
551	551	M_Ninov_HWang_PIC_120719_010819_Rep2_Fr12.14572.14572.3.0.dta	3	4126.17	SIAKTLTYPEVVTPYNIDR(4)-EGLIDTAVKTAETGYIQR(12)	Cross-Linked	EDC-DE	4126.17	null	0.077306	0.169577	-0.000236	-0.057196	sp|P04050|RPB1_YEAST (372)-sp|P04050|RPB1_YEAST (833)/	1	Intra-Protein	6	1	22	11	2.48e-06	0.181222	0.770634	sp|P04050|RPB1_YEAST	372	sp|P04050|RPB1_YEAST	833	R2
553	553	M_Ninov_HWang_PIC_120719_010819_Rep2_Fr12.7017.7017.4.0.dta	4	2829.43	EAQANLLTAKHGMTLR(10)-ESFEDNVVR(5)	Cross-Linked	EDC-DE	2829.43	null	0.0377174	0.172919	-0.000335	-0.118398	sp|P04050|RPB1_YEAST (705)-sp|P04050|RPB1_YEAST (716)/	2	Intra-Protein	6	1	30	10	0.000230199	0.0684113	0.762158	sp|P04050|RPB1_YEAST	705	sp|P04050|RPB1_YEAST	716	R2
566	566	M_Ninov_HWang_PIC_120719_010819_Rep2_Fr12.8274.8274.6.0.dta	6	4254.14	TPSLTVYLEPGHAADQEQAKLIR(20)-AAMNDKDLTMGQVGER(7)	Cross-Linked	EDC-DE	4254.13	null	3.68e-05	0.214318	0.008022	1.8857	sp|P04050|RPB1_YEAST (1132)-sp|P04050|RPB1_YEAST (1206)/	57	Intra-Protein	6	1	35.5	22.5	9.69e-08	1.28e-05	0.668941	sp|P04050|RPB1_YEAST	1132	sp|P04050|RPB1_YEAST	1206	R2
571	571	M_Ninov_HWang_PIC_120719_010819_Rep2_Fr12.14676.14676.5.0.dta	5	3665.01	LTKQAFDWVLSNIEAQFLR(3)-LATRRVLQEYR(9)	Cross-Linked	EDC-DE	3665.01	null	0.000278774	0.22591	0.005873	1.60245	sp|P04050|RPB1_YEAST (1039)-sp|P04050|RPB1_YEAST (1034)/	1	Intra-Protein	6	1	33	11	2.02e-13	0.000328961	0.646064	sp|P04050|RPB1_YEAST	1039	sp|P04050|RPB1_YEAST	1034	R2
595	595	M_Ninov_HWang_PIC_120719_010819_Rep2_Fr10.12540.12540.6.0.dta	6	6714.35	VPSPTGEYVKEPEWVLETDGVNLSEVMTVPGIDPTR(13)-QPSLHKMSMMAHRVKVIPYSTFR(6)	Cross-Linked	EDC-DE	6714.35	Oxidation[M](46);Oxidation[M](48);Oxidation[M](49)	0.0989018	0.270013	-0.000752	-0.111999	sp|P04050|RPB1_YEAST (1303)-sp|P04050|RPB1_YEAST (452)/	1	Intra-Protein	4	1	32.5	16.5	0.000408034	0.246928	0.568615	sp|P04050|RPB1_YEAST	1303	sp|P04050|RPB1_YEAST	452	R2
600	600	M_Ninov_HWang_PIC_120719_010819_Rep2_Fr6_7.14194.14194.6.0.dta	6	7913.92	EVYNVIASDGSYVNYRHMALLVDVMTTQGGLTSVTR(9)-VPSPTGEYVKEPEWVLETDGVNLSEVMTVPGIDPTR(10)	Cross-Linked	EDC-DE	7913.89	Oxidation[M](18);Oxidation[M](25)	0.25608	0.286554	0.029021	3.6671	sp|P04050|RPB1_YEAST (1359)-sp|P04050|RPB1_YEAST (1300)/	1	Intra-Protein	2	1	15.5	9.5	0.0409625	0.447239	0.542794	sp|P04050|RPB1_YEAST	1359	sp|P04050|RPB1_YEAST	1300	R2
601	601	M_Ninov_HWang_PIC_120719_010819_Rep2_Fr12.8217.8217.6.0.dta	6	4254.14	TPSLTVYLEPGHAADQEQAKLIR(17)-AAMNDKDLTMGQVGER(6)	Cross-Linked	EDC-DE	4254.13	null	0.000368417	0.287299	0.00826	1.94164	sp|P04050|RPB1_YEAST (1129)-sp|P04050|RPB1_YEAST (1205)/	8	Intra-Protein	6	1	37.5	20.5	4.78e-07	7.43e-05	0.541666	sp|P04050|RPB1_YEAST	1129	sp|P04050|RPB1_YEAST	1205	R2
608	608	M_Ninov_HWang_PIC_120719_010819_Rep2_Fr10.11039.11039.8.0.dta	8	5836.85	QMVMAGSKGSFINIAQMSACVGQQSVEGKR(29)-IAFGFVDRTLPHFSKDDYSPESK(7)	Cross-Linked	EDC-DE	5836.83	Carbamidomethyl[C](20)	0.000663808	0.297774	0.014636	2.50752	sp|P04050|RPB1_YEAST (773)-sp|P04050|RPB1_YEAST (781)/	4	Intra-Protein	4	1	23	17	2.93e-05	0.000444382	0.526113	sp|P04050|RPB1_YEAST	773	sp|P04050|RPB1_YEAST	781	R2
610	610	M_Ninov_HWang_PIC_120719_010819_Rep2_Fr12.6137.6137.4.1.dta	4	2645.35	IRFPETMDETQTR(5)-AKIGGLNDPR(2)	Cross-Linked	EDC-DE	2645.35	null	6.9e-07	0.303271	0.002799	1.05808	sp|P04050|RPB1_YEAST (39)-sp|P04050|RPB1_YEAST (49)/	1	Intra-Protein	6	1	20.5	21.5	2.76e-07	3.74e-06	0.518169	sp|P04050|RPB1_YEAST	39	sp|P04050|RPB1_YEAST	49	R2
612	612	M_Ninov_HWang_PIC_120719_010819_Rep2_Fr13.5631.5631.3.0.dta	3	2203.26	TAETGYIQRR(3)-LKEILNVAK(2)	Cross-Linked	EDC-DE	2203.26	null	2.75e-05	0.311187	0.000575	0.260977	sp|P04050|RPB1_YEAST (833)-sp|P04050|RPB1_YEAST (1102)/	16	Intra-Protein	7	1	14.5	24.5	3.24e-05	1.22e-09	0.506978	sp|P04050|RPB1_YEAST	833	sp|P04050|RPB1_YEAST	1102	R2
613	613	M_Ninov_HWang_PIC_120719_010819_Rep2_Fr11.12717.12717.6.0.dta	6	6395.53	QILSVAIPNGIHLQRFDEGTTLLSPKDNGMLIIDGQIIFGVVEK(43)-KTVGSSNGGLIHVVTR(1)	Cross-Linked	EDC-DE	6395.49	null	0.000586072	0.312928	0.035285	5.51717	sp|P04050|RPB1_YEAST (618)-sp|P04050|RPB1_YEAST (620)/	9	Intra-Protein	5	1	23	24	0.00145264	6.25e-06	0.504556	sp|P04050|RPB1_YEAST	618	sp|P04050|RPB1_YEAST	620	R2
618	618	M_Ninov_HWang_PIC_120719_010819_Rep2_Fr22_23.7875.7875.3.0.dta	3	2356.27	IENTMLENITLR(7)-PKPLWSGK(2)	Cross-Linked	EDC-DE	2356.27	Oxidation[M](5)	1	0.324628	3e-05	0.012732	sp|P04050|RPB1_YEAST (1269)-sp|P04050|RPB1_YEAST (569)/	1	Intra-Protein	11	1	3	5	1	0.0983962	0.488614	sp|P04050|RPB1_YEAST	1269	sp|P04050|RPB1_YEAST	569	R2
627	627	M_Ninov_HWang_PIC_120719_010819_Rep2_Fr14.5749.5749.5.0.dta	5	2203.26	TAETGYIQRR(3)-LKEILNVAK(2)	Cross-Linked	EDC-DE	2203.26	null	3.72e-05	0.348982	0.006904	3.13354	sp|P04050|RPB1_YEAST (833)-sp|P04050|RPB1_YEAST (1102)/	16	Intra-Protein	8	1	17.5	15.5	1.01e-05	5.04e-05	0.457196	sp|P04050|RPB1_YEAST	833	sp|P04050|RPB1_YEAST	1102	R2
673	673	M_Ninov_HWang_PIC_120719_010819_Rep2_Fr12.7818.7818.6.0.dta	6	4339.24	YSKRAGDIQLQYGWKVER(15)-HIMDNDPVLFNRQPSLHK(4)	Cross-Linked	EDC-DE	4339.23	null	9.59e-05	0.452655	0.0082	1.88974	sp|P04050|RPB1_YEAST (431)-sp|P04050|RPB1_YEAST (438)/	5	Intra-Protein	6	1	33	25	0.000161103	6.54e-05	0.344233	sp|P04050|RPB1_YEAST	431	sp|P04050|RPB1_YEAST	438	R2
680	680	M_Ninov_HWang_PIC_120719_010819_Rep2_Fr20_21.7747.7747.4.0.dta	4	1888.06	EITETIAEAKK(10)-VLDVTK(3)	Cross-Linked	EDC-DE	1888.06	null	1	0.486187	-0.006674	-3.53484	sp|P04050|RPB1_YEAST (687)-sp|P04050|RPB1_YEAST (692)/	1	Intra-Protein	10	1	4.5	1.5	1	1	0.313196	sp|P04050|RPB1_YEAST	687	sp|P04050|RPB1_YEAST	692	R2
335	335	M_Ninov_HWang_PIC_120719_010819_Rep1_Fr22_23.12675.12675.6.0.dta	6	7989.9	IPYLPGQNDVDQMEVTFRALGTPTDRDWPEVSSFMTYNK(9)-VAVIAAYSQGIKYLYPESTSALKASESENKTR(12)	Cross-Linked	EDC-DE	7989.93	Oxidation[M](13)	1	0.0821528	-0.027248	-3.41029	sp|P06242|KIN28_YEAST (213)-sp|Q12004|TFB4_YEAST (87)/	1	Inter-Protein	14	1	12	8	0.563986	1	1.08538	sp|P06242|KIN28_YEAST	213	sp|Q12004|TFB4_YEAST	87	R1
337	337	M_Ninov_HWang_PIC_120719_010819_Rep1_Fr6_7.5751.5751.3.1.dta	3	2595.27	VGEGTYAVVYLGCQHSTGR(3)-KQER(1)	Cross-Linked	EDC-DE	2595.27	Carbamidomethyl[C](13)	1	0.0855063	-0.001555	-0.599166	sp|P06242|KIN28_YEAST (18)-sp|P41896|T2FB_YEAST (164)/	1	Inter-Protein	2	1	19.5	0.5	2.62e-07	1	1.068	sp|P06242|KIN28_YEAST	18	sp|P41896|T2FB_YEAST	164	R1
510	510	M_Ninov_HWang_PIC_120719_010819_Rep1_Fr4_5.11076.11076.6.0.dta	6	5576.89	GVYHCHRNFILHRDLKPNNLLFSPDGQIK(14)-SILFTPADIKAWMLMTLR(10)	Cross-Linked	EDC-DE	5576.94	Carbamidomethyl[C](5)	0.0183511	0.139126	-0.049913	-8.94989	sp|P06242|KIN28_YEAST (132)-sp|P06242|KIN28_YEAST (110)/	1	Intra-Protein	1	1	10	5	1	0.120109	0.856592	sp|P06242|KIN28_YEAST	132	sp|P06242|KIN28_YEAST	110	R1
517	517	M_Ninov_HWang_PIC_120719_010819_Rep1_Fr17.8741.8741.3.0.dta	3	2776.4	SNAMKVNMEYTK(9)-DKSILFTPADIK(2)	Cross-Linked	EDC-DE	2776.39	Oxidation[M](4);Oxidation[M](8)	0.0322517	0.150063	0.010087	3.63314	sp|P06242|KIN28_YEAST (9)-sp|P06242|KIN28_YEAST (100)/	1	Intra-Protein	11	1	7.5	12.5	0.0968398	6.6e-06	0.823728	sp|P06242|KIN28_YEAST	9	sp|P06242|KIN28_YEAST	100	R1
565	565	M_Ninov_HWang_PIC_120719_010819_Rep2_Fr18_19.6638.6638.3.0.dta	3	2838.6	WYRAPELLFGAK(6)-IAIKEIKTSEFK(4)	Cross-Linked	EDC-DE	2838.59	null	1	0.213664	0.00633	2.22998	sp|P06242|KIN28_YEAST (177)-sp|P06242|KIN28_YEAST (39)/	1	Intra-Protein	9	1	5.5	2.5	0.00731495	1	0.670269	sp|P06242|KIN28_YEAST	177	sp|P06242|KIN28_YEAST	39	R2
212	212	M_Ninov_HWang_PIC_120719_010819_Rep1_Fr13.9436.9436.5.0.dta	5	3370.67	GKVSEGIDFDHQYGR(2)-IIDLDGNIQDDPVVR(10)	Cross-Linked	EDC-DE	3370.67	null	0.000213585	0.00276846	0.000727	0.215684	sp|P06839|RAD3_YEAST (605)-sp|P32776|TFB1_YEAST (348)/	1	Inter-Protein	7	1	23.5	18.5	4.96e-07	0.000384683	2.55776	sp|P06839|RAD3_YEAST	605	sp|P32776|TFB1_YEAST	348	R1
441	441	M_Ninov_HWang_PIC_120719_010819_Rep1_Fr11.12018.12018.4.0.dta	4	4359.18	DSIVIFDEAHNIDNVCIESLSLDLTTDALRR(1)-IVKDCAK(3)	Cross-Linked	EDC-DE	4359.2	Carbamidomethyl[C](16);Carbamidomethyl[C](39)	0.369134	0.149731	-0.019754	-4.53157	sp|P06839|RAD3_YEAST (229)-sp|P29055|TF2B_YEAST (147)/	1	Inter-Protein	5	1	57	10	2.52e-08	1	0.824687	sp|P06839|RAD3_YEAST	229	sp|P29055|TF2B_YEAST	147	R1
442	442	M_Ninov_HWang_PIC_120719_010819_Rep1_Fr20_21.13116.13116.5.0.dta	5	7691.9	ITPDGMVVFFPSYLYMESIVSMWQTMGILDEVWKHK(34)-VGAGAPVYLAAVLEYLTAEILELAGNAARDNKK(14)	Cross-Linked	EDC-DE	7691.9	Oxidation[M](6);Oxidation[M](22)	1	0.151129	-0.001685	-0.219062	sp|P06839|RAD3_YEAST (565)-tr|Q6AZJ8|H2A_XENLA (56)/	1	Inter-Protein	13	1	9.5	11.5	0.924981	1	0.820651	sp|P06839|RAD3_YEAST	565	tr|Q6AZJ8|H2A_XENLA	56	R1
546	546	M_Ninov_HWang_PIC_120719_010819_Rep1_Fr6_7.5769.5769.5.1.dta	5	3234.63	GAILLSVARGKVSEGIDFDHQYGR(11)-AAMNDK(5)	Cross-Linked	EDC-DE	3234.63	Oxidation[M](30)	1	0.309551	-0.00544	-1.6818	sp|P06839|RAD3_YEAST (605)-sp|P04050|RPB1_YEAST (1204)/	1	Inter-Protein	2	1	19	5	8.6e-05	1	0.509268	sp|P06839|RAD3_YEAST	605	sp|P04050|RPB1_YEAST	1204	R1
547	547	M_Ninov_HWang_PIC_120719_010819_Rep1_Fr11.13310.13310.6.0.dta	6	5957.09	LQDEYEKLVQGLHSADILTDQEEPFVETPVLPQDLLTEAIPGNIRR(3)-SGRGKGGK(1)	Cross-Linked	EDC-DE	5957.1	null	0.0594351	0.310662	-0.015967	-2.68033	sp|P06839|RAD3_YEAST (284)-sp|P62799|H4_XENLA (1)/	1	Inter-Protein	5	1	65	7	4.45e-11	0.118043	0.507712	sp|P06839|RAD3_YEAST	284	sp|P62799|H4_XENLA	1	R1
508	508	M_Ninov_HWang_PIC_120719_010819_Rep2_Fr10.12486.12486.5.0.dta	5	5915.14	LVQGLHSADILTDQEEPFVETPVLPQDLLTEAIPGNIRR(9)-FELFLLGEGESKLK(12)	Cross-Linked	EDC-DE	5915.15	null	0.252983	0.0860506	-0.006144	-1.03869	sp|P06839|RAD3_YEAST (297)-sp|P38902|RPB11_YEAST (18)/	1	Inter-Protein	4	1	48	13	5.05e-09	0.516803	1.06525	sp|P06839|RAD3_YEAST	297	sp|P38902|RPB11_YEAST	18	R2
631	631	M_Ninov_HWang_PIC_120719_010819_Rep2_Fr4_5.14049.14049.4.0.dta	4	5337.85	DIATFATLISTYEEGFLLIIEPYEIENAAVPNPIMR(13)-QLVKDRKFLR(7)	Cross-Linked	EDC-DE	5337.86	null	0.800132	0.196015	-0.013834	-2.59168	sp|P06839|RAD3_YEAST (413)-sp|P04050|RPB1_YEAST (941)/	1	Inter-Protein	1	1	28.5	7.5	0.00190068	1	0.707711	sp|P06839|RAD3_YEAST	413	sp|P04050|RPB1_YEAST	941	R2
637	637	M_Ninov_HWang_PIC_120719_010819_Rep2_Fr20_21.13236.13236.4.0.dta	4	6072.05	ITPDGMVVFFPSYLYMESIVSMWQTMGILDEVWKHK(17)-LSEKMIMALKNEYSR(10)	Cross-Linked	EDC-DE	6072	null	1	0.254598	0.051043	8.40629	sp|P06839|RAD3_YEAST (548)-sp|P32776|TFB1_YEAST (393)/	1	Inter-Protein	10	1	11.5	6.5	0.644196	1	0.594146	sp|P06839|RAD3_YEAST	548	sp|P32776|TFB1_YEAST	393	R2
676	676	M_Ninov_HWang_PIC_120719_010819_Rep2_Fr6_7.5207.5207.4.2.dta	4	3361.71	GAILLSVARGKVSEGIDFDHQYGR(11)-IMQNDR(5)	Cross-Linked	EDC-DE	3361.71	Oxidation[M](29)	0.673476	0.357502	0.007627	2.26879	sp|P06839|RAD3_YEAST (605)-sp|P32776|TFB1_YEAST (308)/	1	Inter-Protein	2	1	25.5	2.5	0.00154872	0.633309	0.446722	sp|P06839|RAD3_YEAST	605	sp|P32776|TFB1_YEAST	308	R2
97	97	M_Ninov_HWang_PIC_120719_010819_Rep1_Fr10.14076.14076.6.0.dta	6	6000.16	FSSVIITSGTISPLDMYPRMLNFKTVLQKSYAMTLAK(15)-FTCLDASIAIKPVFER(11)	Cross-Linked	EDC-DE	6000.15	Carbamidomethyl[C](43)	0.000358137	3.26e-05	0.006217	1.03614	sp|P06839|RAD3_YEAST (467)-sp|P06839|RAD3_YEAST (447)/	1	Intra-Protein	4	1	29	18	2.99e-05	0.000695601	4.4868	sp|P06839|RAD3_YEAST	467	sp|P06839|RAD3_YEAST	447	R1
142	142	M_Ninov_HWang_PIC_120719_010819_Rep1_Fr15.3503.3503.3.0.dta	3	1682.89	KIIYCSR(1)-VSNEVSK(4)	Cross-Linked	EDC-DE	1682.89	Carbamidomethyl[C](5)	0.000970969	0.000375803	0.002786	1.65549	sp|P06839|RAD3_YEAST (68)-sp|P06839|RAD3_YEAST (225)/	1	Intra-Protein	9	1	15.5	14.5	2.23e-09	0.000927353	3.42504	sp|P06839|RAD3_YEAST	68	sp|P06839|RAD3_YEAST	225	R1
166	166	M_Ninov_HWang_PIC_120719_010819_Rep1_Fr10.12545.12545.7.0.dta	7	6311.36	FSSVIITSGTISPLDMYPRMLNFKTVLQKSYAMTLAK(15)-KSFLPMIITKGSDQVAISSR(1)	Cross-Linked	EDC-DE	6311.37	null	0.0026614	0.000866519	-0.006215	-0.98473	sp|P06839|RAD3_YEAST (467)-sp|P06839|RAD3_YEAST (490)/	1	Intra-Protein	4	1	19	20	0.0038194	0.000905009	3.06222	sp|P06839|RAD3_YEAST	467	sp|P06839|RAD3_YEAST	490	R1
207	207	M_Ninov_HWang_PIC_120719_010819_Rep1_Fr15.5362.5362.3.0.dta	3	1276.76	LEFMR(2)-ILKAR(3)	Cross-Linked	EDC-DE	1276.76	null	3.16e-08	0.00220159	0.000847	0.6634	sp|P06839|RAD3_YEAST (640)-sp|P06839|RAD3_YEAST (636)/	3	Intra-Protein	9	1	8.5	8.5	5.2e-08	8.25e-07	2.65726	sp|P06839|RAD3_YEAST	640	sp|P06839|RAD3_YEAST	636	R1
241	241	M_Ninov_HWang_PIC_120719_010819_Rep1_Fr10.11110.11110.5.0.dta	5	4246.32	MLNFKTVLQKSYAMTLAKK(18)-SFLPMIITKGSDQVAISSR(12)	Cross-Linked	EDC-DE	4246.32	null	0.0104283	0.0053455	0.006856	1.61458	sp|P06839|RAD3_YEAST (489)-sp|P06839|RAD3_YEAST (502)/	3	Intra-Protein	4	1	19	18	0.0206389	1.77e-05	2.27201	sp|P06839|RAD3_YEAST	489	sp|P06839|RAD3_YEAST	502	R1
296	296	M_Ninov_HWang_PIC_120719_010819_Rep1_Fr14.5617.5617.3.0.dta	3	1276.76	LEFMR(2)-ILKAR(3)	Cross-Linked	EDC-DE	1276.76	null	3.63e-08	0.0139972	0.000604	0.473074	sp|P06839|RAD3_YEAST (640)-sp|P06839|RAD3_YEAST (636)/	3	Intra-Protein	8	1	8.5	8.5	5.46e-07	6.41e-07	1.85396	sp|P06839|RAD3_YEAST	640	sp|P06839|RAD3_YEAST	636	R1
303	303	M_Ninov_HWang_PIC_120719_010819_Rep1_Fr12.3762.3762.3.0.dta	3	2525.31	KGTVVDEKCRR(8)-NLCLHPEVSK(7)	Cross-Linked	EDC-DE	2525.31	Carbamidomethyl[C](9);Carbamidomethyl[C](17)	2.56e-08	0.0155159	0.000543	0.215023	sp|P06839|RAD3_YEAST (132)-sp|P06839|RAD3_YEAST (119)/	6	Intra-Protein	6	1	16	15	4.6e-08	6.98e-09	1.80922	sp|P06839|RAD3_YEAST	132	sp|P06839|RAD3_YEAST	119	R1
366	366	M_Ninov_HWang_PIC_120719_010819_Rep1_Fr12.3394.3394.3.0.dta	3	2653.4	KGTVVDEKCRR(8)-KNLCLHPEVSK(8)	Cross-Linked	EDC-DE	2653.4	Carbamidomethyl[C](9);Carbamidomethyl[C](18)	3.43e-10	0.0243645	-0.000522	-0.196729	sp|P06839|RAD3_YEAST (132)-sp|P06839|RAD3_YEAST (119)/	6	Intra-Protein	6	1	12	17	8.76e-10	1.14e-11	1.61324	sp|P06839|RAD3_YEAST	132	sp|P06839|RAD3_YEAST	119	R1
370	370	M_Ninov_HWang_PIC_120719_010819_Rep1_Fr10.14202.14202.7.0.dta	7	7158.85	FTCLDASIAIKPVFERFSSVIITSGTISPLDMYPRMLNFK(15)-TVLQKSYAMTLAKKSFLPMIITK(5)	Cross-Linked	EDC-DE	7158.84	Carbamidomethyl[C](3)	0.0164604	0.0265618	0.009304	1.29965	sp|P06839|RAD3_YEAST (451)-sp|P06839|RAD3_YEAST (481)/	2	Intra-Protein	4	1	20.5	23.5	0.0398861	0.00968906	1.57574	sp|P06839|RAD3_YEAST	451	sp|P06839|RAD3_YEAST	481	R1
386	386	M_Ninov_HWang_PIC_120719_010819_Rep1_Fr12.3759.3759.4.0.dta	4	2525.31	KGTVVDEKCRR(8)-NLCLHPEVSK(7)	Cross-Linked	EDC-DE	2525.31	Carbamidomethyl[C](9);Carbamidomethyl[C](17)	7.17e-08	0.0393456	0.003373	1.33568	sp|P06839|RAD3_YEAST (132)-sp|P06839|RAD3_YEAST (119)/	6	Intra-Protein	6	1	18	19	5.51e-08	3.88e-09	1.4051	sp|P06839|RAD3_YEAST	132	sp|P06839|RAD3_YEAST	119	R1
408	408	M_Ninov_HWang_PIC_120719_010819_Rep1_Fr16.4918.4918.3.0.dta	3	1276.76	LEFMR(2)-ILKAR(3)	Cross-Linked	EDC-DE	1276.76	null	1.81e-08	0.0563241	-0.000605	-0.473857	sp|P06839|RAD3_YEAST (640)-sp|P06839|RAD3_YEAST (636)/	3	Intra-Protein	10	1	7.5	7.5	5.41e-07	1.05e-06	1.24931	sp|P06839|RAD3_YEAST	640	sp|P06839|RAD3_YEAST	636	R1
498	498	M_Ninov_HWang_PIC_120719_010819_Rep1_Fr12.3386.3386.4.0.dta	4	2653.41	KGTVVDEKCRR(8)-KNLCLHPEVSK(8)	Cross-Linked	EDC-DE	2653.4	Carbamidomethyl[C](9);Carbamidomethyl[C](18)	1.5e-09	0.121832	0.00477	1.79769	sp|P06839|RAD3_YEAST (132)-sp|P06839|RAD3_YEAST (119)/	6	Intra-Protein	6	1	18	23	4.67e-09	2.72e-10	0.914237	sp|P06839|RAD3_YEAST	132	sp|P06839|RAD3_YEAST	119	R1
68	68	M_Ninov_HWang_PIC_120719_010819_Rep2_Fr10.14221.14221.7.0.dta	7	7158.84	FTCLDASIAIKPVFERFSSVIITSGTISPLDMYPRMLNFK(15)-TVLQKSYAMTLAKKSFLPMIITK(5)	Cross-Linked	EDC-DE	7158.84	Carbamidomethyl[C](3)	0.000427711	3.91e-09	0.00288	0.4023	sp|P06839|RAD3_YEAST (451)-sp|P06839|RAD3_YEAST (481)/	2	Intra-Protein	4	1	25.5	24.5	0.000413238	0.000740466	8.40755	sp|P06839|RAD3_YEAST	451	sp|P06839|RAD3_YEAST	481	R2
108	108	M_Ninov_HWang_PIC_120719_010819_Rep2_Fr10.13914.13914.6.0.dta	6	5354.01	MKVLHVISETPKSFLQHLKQLTFIER(2)-AEHFVSFLKRLIEYLKTR(13)	Cross-Linked	EDC-DE	5354.01	null	0.00356856	4.87e-07	-0.00108	-0.201718	sp|P06839|RAD3_YEAST (347)-sp|P06839|RAD3_YEAST (340)/	3	Intra-Protein	4	1	30.5	15.5	6.59e-08	0.00408628	6.31243	sp|P06839|RAD3_YEAST	347	sp|P06839|RAD3_YEAST	340	R2
113	113	M_Ninov_HWang_PIC_120719_010819_Rep2_Fr10.12507.12507.6.0.dta	6	5915.08	LQDEYEKLVQGLHSADILTDQEEPFVETPVLPQDLLTEAIPGNIRR(3)-KVDSQK(1)	Cross-Linked	EDC-DE	5915.07	null	0.140465	6.34e-07	0.012266	2.07369	sp|P06839|RAD3_YEAST (284)-sp|P06839|RAD3_YEAST (276)/	2	Intra-Protein	4	1	62	8	3.73e-09	0.281526	6.19773	sp|P06839|RAD3_YEAST	284	sp|P06839|RAD3_YEAST	276	R2
136	136	M_Ninov_HWang_PIC_120719_010819_Rep2_Fr10.11063.11063.7.0.dta	7	5976.94	VSNEVSKDSIVIFDEAHNIDNVCIESLSLDLTTDALRR(25)-GKVSEGIDFDHQYGR(2)	Cross-Linked	EDC-DE	5976.93	Carbamidomethyl[C](23)	0.00644183	3.09e-06	0.009488	1.58744	sp|P06839|RAD3_YEAST (246)-sp|P06839|RAD3_YEAST (605)/	1	Intra-Protein	4	1	24.5	18.5	0.0105678	0.00179702	5.50968	sp|P06839|RAD3_YEAST	246	sp|P06839|RAD3_YEAST	605	R2
142	142	M_Ninov_HWang_PIC_120719_010819_Rep2_Fr10.13574.13574.6.0.dta	6	6128.26	FTCLDASIAIKPVFERFSSVIITSGTISPLDMYPR(31)-MLNFKTVLQKSYAMTLAKK(5)	Cross-Linked	EDC-DE	6128.25	Carbamidomethyl[C](3)	0.00042861	3.86e-06	0.008225	1.34214	sp|P06839|RAD3_YEAST (467)-sp|P06839|RAD3_YEAST (476)/	3	Intra-Protein	4	1	32	20	0.000689467	0.000444379	5.41353	sp|P06839|RAD3_YEAST	467	sp|P06839|RAD3_YEAST	476	R2
183	183	M_Ninov_HWang_PIC_120719_010819_Rep2_Fr8_9.13088.13088.6.0.dta	6	7158.84	FTCLDASIAIKPVFERFSSVIITSGTISPLDMYPRMLNFK(31)-TVLQKSYAMTLAKKSFLPMIITK(5)	Cross-Linked	EDC-DE	7158.84	Carbamidomethyl[C](3)	0.00641678	4.56e-05	0.001419	0.198217	sp|P06839|RAD3_YEAST (467)-sp|P06839|RAD3_YEAST (481)/	3	Intra-Protein	3	1	26.5	21.5	0.0102922	0.00635258	4.34121	sp|P06839|RAD3_YEAST	467	sp|P06839|RAD3_YEAST	481	R2
216	216	M_Ninov_HWang_PIC_120719_010819_Rep2_Fr10.13974.13974.7.0.dta	7	7201.62	TLDVGGNSILEMPSGTGKTVSLLSLTIAYQMHYPEHR(18)-KIIYCSRTMSEIEKALVELENLMDYR(11)	Cross-Linked	EDC-DE	7201.62	Carbamidomethyl[C](45)	0.00508211	0.000154561	-0.000223	-0.030965	sp|P06839|RAD3_YEAST (48)-sp|P06839|RAD3_YEAST (78)/	1	Intra-Protein	4	1	20.5	16.5	0.00825275	0.00394086	3.8109	sp|P06839|RAD3_YEAST	48	sp|P06839|RAD3_YEAST	78	R2
232	232	M_Ninov_HWang_PIC_120719_010819_Rep2_Fr12.3784.3784.3.0.dta	3	2525.31	KGTVVDEKCRR(8)-NLCLHPEVSK(7)	Cross-Linked	EDC-DE	2525.31	Carbamidomethyl[C](9);Carbamidomethyl[C](17)	1.02e-08	0.000258776	0.000918	0.36352	sp|P06839|RAD3_YEAST (132)-sp|P06839|RAD3_YEAST (119)/	6	Intra-Protein	6	1	18	17	1.03e-08	3.3e-09	3.58708	sp|P06839|RAD3_YEAST	132	sp|P06839|RAD3_YEAST	119	R2
254	254	M_Ninov_HWang_PIC_120719_010819_Rep2_Fr10.14223.14223.6.0.dta	6	7158.84	FTCLDASIAIKPVFERFSSVIITSGTISPLDMYPRMLNFK(31)-TVLQKSYAMTLAKKSFLPMIITK(5)	Cross-Linked	EDC-DE	7158.84	Carbamidomethyl[C](3)	0.0333891	0.000484194	0.002881	0.40244	sp|P06839|RAD3_YEAST (467)-sp|P06839|RAD3_YEAST (481)/	3	Intra-Protein	4	1	30.5	19.5	0.0155123	0.0455335	3.31498	sp|P06839|RAD3_YEAST	467	sp|P06839|RAD3_YEAST	481	R2
261	261	M_Ninov_HWang_PIC_120719_010819_Rep2_Fr10.11752.11752.4.0.dta	4	4662.52	LVQGLHSADILTDQEEPFVETPVLPQDLLTEAIPGNIR(27)-KPLR(1)	Cross-Linked	EDC-DE	4662.51	null	1	0.00060944	0.00597	1.28042	sp|P06839|RAD3_YEAST (315)-sp|P06839|RAD3_YEAST (372)/	1	Intra-Protein	4	1	46	4	0.00029142	1	3.21507	sp|P06839|RAD3_YEAST	315	sp|P06839|RAD3_YEAST	372	R2
283	283	M_Ninov_HWang_PIC_120719_010819_Rep2_Fr11.12744.12744.7.0.dta	7	5915.07	LQDEYEKLVQGLHSADILTDQEEPFVETPVLPQDLLTEAIPGNIRR(3)-KVDSQK(1)	Cross-Linked	EDC-DE	5915.07	null	0.126952	0.00117183	-0.000947	-0.1601	sp|P06839|RAD3_YEAST (284)-sp|P06839|RAD3_YEAST (276)/	2	Intra-Protein	5	1	56	7	5.02e-09	0.200612	2.93114	sp|P06839|RAD3_YEAST	284	sp|P06839|RAD3_YEAST	276	R2
288	288	M_Ninov_HWang_PIC_120719_010819_Rep2_Fr10.13600.13600.7.0.dta	7	6128.26	FTCLDASIAIKPVFERFSSVIITSGTISPLDMYPR(31)-MLNFKTVLQKSYAMTLAKK(5)	Cross-Linked	EDC-DE	6128.25	Carbamidomethyl[C](3)	0.000229468	0.00130351	0.008224	1.34198	sp|P06839|RAD3_YEAST (467)-sp|P06839|RAD3_YEAST (476)/	3	Intra-Protein	4	1	23	18	0.000406725	0.000157898	2.88489	sp|P06839|RAD3_YEAST	467	sp|P06839|RAD3_YEAST	476	R2
292	292	M_Ninov_HWang_PIC_120719_010819_Rep2_Fr11.11391.11391.6.0.dta	6	4818.61	LVQGLHSADILTDQEEPFVETPVLPQDLLTEAIPGNIRR(31)-KPLR(1)	Cross-Linked	EDC-DE	4818.61	null	0.231253	0.00140686	0.000274	0.056863	sp|P06839|RAD3_YEAST (319)-sp|P06839|RAD3_YEAST (372)/	1	Intra-Protein	5	1	54.5	3.5	1.58e-08	0.621673	2.85175	sp|P06839|RAD3_YEAST	319	sp|P06839|RAD3_YEAST	372	R2
315	315	M_Ninov_HWang_PIC_120719_010819_Rep2_Fr10.12485.12485.6.0.dta	6	5915.08	LQDEYEKLVQGLHSADILTDQEEPFVETPVLPQDLLTEAIPGNIRR(4)-KVDSQK(1)	Cross-Linked	EDC-DE	5915.07	null	0.108758	0.00388728	0.012266	2.07369	sp|P06839|RAD3_YEAST (285)-sp|P06839|RAD3_YEAST (276)/	1	Intra-Protein	4	1	67	7	3.22e-13	0.163269	2.41035	sp|P06839|RAD3_YEAST	285	sp|P06839|RAD3_YEAST	276	R2
316	316	M_Ninov_HWang_PIC_120719_010819_Rep2_Fr10.13950.13950.5.0.dta	5	5354.01	MKVLHVISETPKSFLQHLKQLTFIER(2)-AEHFVSFLKRLIEYLKTR(13)	Cross-Linked	EDC-DE	5354.01	null	0.319488	0.00392659	-0.004865	-0.908664	sp|P06839|RAD3_YEAST (347)-sp|P06839|RAD3_YEAST (340)/	3	Intra-Protein	4	1	29.5	10.5	0.00128903	1	2.40598	sp|P06839|RAD3_YEAST	347	sp|P06839|RAD3_YEAST	340	R2
350	350	M_Ninov_HWang_PIC_120719_010819_Rep2_Fr12.3780.3780.4.0.dta	4	2525.31	KGTVVDEKCRR(8)-NLCLHPEVSK(7)	Cross-Linked	EDC-DE	2525.31	Carbamidomethyl[C](9);Carbamidomethyl[C](17)	5.94e-07	0.00716818	0.000968	0.38332	sp|P06839|RAD3_YEAST (132)-sp|P06839|RAD3_YEAST (119)/	6	Intra-Protein	6	1	17	18	2.06e-07	6.96e-09	2.14459	sp|P06839|RAD3_YEAST	132	sp|P06839|RAD3_YEAST	119	R2
389	389	M_Ninov_HWang_PIC_120719_010819_Rep2_Fr8_9.11546.11546.6.0.dta	6	5310.89	FSSVIITSGTISPLDMYPRMLNFK(15)-TVLQKSYAMTLAKKSFLPMIITK(5)	Cross-Linked	EDC-DE	5310.88	null	0.00510855	0.0134643	0.013002	2.44818	sp|P06839|RAD3_YEAST (467)-sp|P06839|RAD3_YEAST (481)/	3	Intra-Protein	3	1	18.5	20.5	0.0140745	0.00185022	1.87082	sp|P06839|RAD3_YEAST	467	sp|P06839|RAD3_YEAST	481	R2
390	390	M_Ninov_HWang_PIC_120719_010819_Rep2_Fr11.11214.11214.5.0.dta	5	4246.32	MLNFKTVLQKSYAMTLAKK(18)-SFLPMIITKGSDQVAISSR(12)	Cross-Linked	EDC-DE	4246.32	null	0.00473393	0.0136434	0.006717	1.58184	sp|P06839|RAD3_YEAST (489)-sp|P06839|RAD3_YEAST (502)/	3	Intra-Protein	5	1	34	19	0.00666112	6.02e-06	1.86508	sp|P06839|RAD3_YEAST	489	sp|P06839|RAD3_YEAST	502	R2
443	443	M_Ninov_HWang_PIC_120719_010819_Rep2_Fr10.14066.14066.7.0.dta	7	6000.16	FTCLDASIAIKPVFERFSSVIITSGTISPLDMYPR(31)-MLNFKTVLQKSYAMTLAK(5)	Cross-Linked	EDC-DE	6000.15	Carbamidomethyl[C](3)	0.000305021	0.029464	0.010026	1.67096	sp|P06839|RAD3_YEAST (467)-sp|P06839|RAD3_YEAST (476)/	3	Intra-Protein	4	1	29	19	1.17e-05	0.000161684	1.53071	sp|P06839|RAD3_YEAST	467	sp|P06839|RAD3_YEAST	476	R2
486	486	M_Ninov_HWang_PIC_120719_010819_Rep2_Fr11.12567.12567.7.0.dta	7	3769.14	LIEYLKTRMKVLHVISETPK(3)-RAEHFVSFLKR(10)	Cross-Linked	EDC-DE	3769.15	null	5.63e-11	0.0634697	-0.00162	-0.429806	sp|P06839|RAD3_YEAST (340)-sp|P06839|RAD3_YEAST (336)/	1	Intra-Protein	5	1	21	16	1.79e-08	5.87e-10	1.19743	sp|P06839|RAD3_YEAST	340	sp|P06839|RAD3_YEAST	336	R2
534	534	M_Ninov_HWang_PIC_120719_010819_Rep2_Fr11.11215.11215.6.2.dta	6	4246.32	MLNFKTVLQKSYAMTLAKK(18)-SFLPMIITKGSDQVAISSR(12)	Cross-Linked	EDC-DE	4246.32	null	0.00130363	0.129978	0.006918	1.62918	sp|P06839|RAD3_YEAST (489)-sp|P06839|RAD3_YEAST (502)/	3	Intra-Protein	5	1	24	22	0.00218889	3.07e-07	0.886129	sp|P06839|RAD3_YEAST	489	sp|P06839|RAD3_YEAST	502	R2
548	548	M_Ninov_HWang_PIC_120719_010819_Rep2_Fr11.12461.12461.4.4.dta	4	3611.88	KFYIDDLPVLFPYPK(1)-TLDVGGNSILEMPSGTGK(3)	Cross-Linked	EDC-DE	3611.87	null	0.000828147	0.157679	0.009753	2.70026	sp|P06839|RAD3_YEAST (2)-sp|P06839|RAD3_YEAST (33)/	1	Intra-Protein	5	1	11.5	18.5	0.00152084	0.0005709	0.802226	sp|P06839|RAD3_YEAST	2	sp|P06839|RAD3_YEAST	33	R2
625	625	M_Ninov_HWang_PIC_120719_010819_Rep2_Fr10.13975.13975.6.0.dta	6	5354.02	MKVLHVISETPKSFLQHLKQLTFIER(2)-AEHFVSFLKRLIEYLKTR(13)	Cross-Linked	EDC-DE	5354.01	null	0.140528	0.342967	0.004699	0.87766	sp|P06839|RAD3_YEAST (347)-sp|P06839|RAD3_YEAST (340)/	3	Intra-Protein	4	1	26.5	13.5	1.41e-05	0.366502	0.464748	sp|P06839|RAD3_YEAST	347	sp|P06839|RAD3_YEAST	340	R2
672	672	M_Ninov_HWang_PIC_120719_010819_Rep2_Fr8_9.10581.10581.8.0.dta	8	6673.34	VSEGIDFDHQYGRTVLMIGIPFQYTESRILKAR(31)-LEFMRENYRIRENDFLSFDAMR(6)	Cross-Linked	EDC-DE	6673.33	null	0.00346147	0.441679	0.011652	1.74605	sp|P06839|RAD3_YEAST (636)-sp|P06839|RAD3_YEAST (644)/	1	Intra-Protein	3	1	11.5	13.5	0.00361122	0.00414573	0.354893	sp|P06839|RAD3_YEAST	636	sp|P06839|RAD3_YEAST	644	R2
48	48	M_Ninov_HWang_PIC_120719_010819_Rep1_Fr11.8865.8865.5.0.dta	5	4866.36	IYVTKPMVNESDGVTHALYPQEAR(5)-ITTLDETVGVTMSHTGMSMR(6)	Cross-Linked	EDC-DE	4866.36	null	9.14e-05	1.69e-06	0.007881	1.61949	sp|P08518|RPB2_YEAST (99)-sp|P41896|T2FB_YEAST (257)/	2	Inter-Protein	5	1	34	30	1.43e-07	2.03e-05	5.7729	sp|P08518|RPB2_YEAST	99	sp|P41896|T2FB_YEAST	257	R1
69	69	M_Ninov_HWang_PIC_120719_010819_Rep1_Fr11.8923.8923.5.0.dta	5	4866.36	IYVTKPMVNESDGVTHALYPQEAR(5)-ITTLDETVGVTMSHTGMSMR(5)	Cross-Linked	EDC-DE	4866.36	null	4.48e-05	5.65e-06	0.008541	1.75511	sp|P08518|RPB2_YEAST (99)-sp|P41896|T2FB_YEAST (256)/	2	Inter-Protein	5	1	32	31	3.68e-06	4.11e-05	5.24806	sp|P08518|RPB2_YEAST	99	sp|P41896|T2FB_YEAST	256	R1
307	307	M_Ninov_HWang_PIC_120719_010819_Rep1_Fr6_7.3505.3505.4.3.dta	4	2776.38	PMVNESDGVTHALYPQEAR(5)-RFKSK(3)	Cross-Linked	EDC-DE	2776.38	Oxidation[M](2)	1	0.0169906	-0.003398	-1.22389	sp|P08518|RPB2_YEAST (104)-sp|Q00578|RAD25_YEAST (794)/	1	Inter-Protein	2	1	20	2	1	1	1.76979	sp|P08518|RPB2_YEAST	104	sp|Q00578|RAD25_YEAST	794	R1
321	321	M_Ninov_HWang_PIC_120719_010819_Rep1_Fr16.9783.9783.3.1.dta	3	3192.53	KYGMSITETFEKPQR(8)-SNAMDAISDPTFK(1)	Cross-Linked	EDC-DE	3192.53	null	8.64e-05	0.0425078	2.2e-05	0.006891	sp|P08518|RPB2_YEAST (872)-sp|Q12004|TFB4_YEAST (1)/	2	Inter-Protein	10	1	13	13	7.26e-05	0.000354929	1.37153	sp|P08518|RPB2_YEAST	872	sp|Q12004|TFB4_YEAST	1	R1
324	324	M_Ninov_HWang_PIC_120719_010819_Rep1_Fr10.10627.10627.6.0.dta	6	5206.61	EDMPFTAEGIVPDLIINPHAIPSR(8)-IQTTEGYDPKDALKNACNSIINK(14)	Cross-Linked	EDC-DE	5206.62	Carbamidomethyl[C](44)	0.488433	0.0481883	-0.004161	-0.799175	sp|P08518|RPB2_YEAST (1004)-sp|P38902|RPB11_YEAST (88)/	1	Inter-Protein	4	1	23	18	4.32e-06	1	1.31706	sp|P08518|RPB2_YEAST	1004	sp|P38902|RPB11_YEAST	88	R1
325	325	M_Ninov_HWang_PIC_120719_010819_Rep1_Fr10.8966.8966.5.0.dta	5	4866.36	IYVTKPMVNESDGVTHALYPQEAR(5)-ITTLDETVGVTMSHTGMSMR(5)	Cross-Linked	EDC-DE	4866.36	null	0.030159	0.0488364	-0.000383	-0.078704	sp|P08518|RPB2_YEAST (99)-sp|P41896|T2FB_YEAST (256)/	2	Inter-Protein	4	1	26	21	0.000306886	0.0662916	1.31126	sp|P08518|RPB2_YEAST	99	sp|P41896|T2FB_YEAST	256	R1
333	333	M_Ninov_HWang_PIC_120719_010819_Rep1_Fr16.9796.9796.3.0.dta	3	3192.53	KYGMSITETFEKPQR(8)-SNAMDAISDPTFK(1)	Cross-Linked	EDC-DE	3192.53	null	0.00064492	0.0761137	0.000845	0.26468	sp|P08518|RPB2_YEAST (872)-sp|Q12004|TFB4_YEAST (1)/	2	Inter-Protein	10	1	11	14	0.000964174	2.67e-05	1.11854	sp|P08518|RPB2_YEAST	872	sp|Q12004|TFB4_YEAST	1	R1
353	353	M_Ninov_HWang_PIC_120719_010819_Rep1_Fr11.13452.13452.6.0.dta	6	5484.69	ALGIIPDGEILEHICYDVNDWQMLEMLKPCVEDGFVIQDR(33)-KSGEVPR(1)	Cross-Linked	EDC-DE	5484.67	Carbamidomethyl[C](15);Carbamidomethyl[C](30)	0.00138084	0.0948074	0.013179	2.40288	sp|P08518|RPB2_YEAST (320)-sp|P41895|T2FA_YEAST (419)/	1	Inter-Protein	5	1	37	8	9.85e-09	0.0013146	1.02316	sp|P08518|RPB2_YEAST	320	sp|P41895|T2FA_YEAST	419	R1
439	439	M_Ninov_HWang_PIC_120719_010819_Rep1_Fr14.5859.5859.4.1.dta	4	2341.2	KYGMSITETFEKPQR(1)-AEVAR(2)	Cross-Linked	EDC-DE	2341.2	null	0.00825826	0.142733	0.002201	0.940117	sp|P08518|RPB2_YEAST (865)-sp|P29055|TF2B_YEAST (184)/	1	Inter-Protein	8	1	32.5	6.5	4.09e-12	0.0173084	0.845474	sp|P08518|RPB2_YEAST	865	sp|P29055|TF2B_YEAST	184	R1
454	454	M_Ninov_HWang_PIC_120719_010819_Rep1_Fr14.14233.14233.3.1.dta	3	2745.51	KAAPSPISHVAEIR(1)-ISEVRKVDSQK(8)	Cross-Linked	EDC-DE	2745.54	null	0.0320152	0.219221	-0.021478	-7.82288	sp|P08518|RPB2_YEAST (228)-sp|P06839|RAD3_YEAST (278)/	1	Inter-Protein	8	1	23	12	1.12e-07	0.0646954	0.659117	sp|P08518|RPB2_YEAST	228	sp|P06839|RAD3_YEAST	278	R1
540	540	M_Ninov_HWang_PIC_120719_010819_Rep1_Fr20_21.5887.5887.3.0.dta	3	3409.66	SKNCYLSEATESDLYK(11)-TRKESYAIYVYK(3)	Cross-Linked	EDC-DE	3409.66	Carbamidomethyl[C](4)	1	0.265663	-0.003248	-0.952587	sp|P08518|RPB2_YEAST (186)-sp|P02281|H2B11_XENLA (34)/	2	Inter-Protein	13	1	4	7	1	4.59e-08	0.575669	sp|P08518|RPB2_YEAST	186	sp|P02281|H2B11_XENLA	34	R1
14	14	M_Ninov_HWang_PIC_120719_010819_Rep2_Fr11.8877.8877.5.0.dta	5	4866.35	IYVTKPMVNESDGVTHALYPQEAR(5)-ITTLDETVGVTMSHTGMSMR(6)	Cross-Linked	EDC-DE	4866.36	null	4.59e-05	5.79e-14	-0.005324	-1.09404	sp|P08518|RPB2_YEAST (99)-sp|P41896|T2FB_YEAST (257)/	2	Inter-Protein	5	1	31	31	4.56e-08	1.82e-05	13.2371	sp|P08518|RPB2_YEAST	99	sp|P41896|T2FB_YEAST	257	R2
411	411	M_Ninov_HWang_PIC_120719_010819_Rep2_Fr6_7.7797.7797.3.0.dta	3	2415.12	YELIAEESEDDSESGK(13)-DSKKR(3)	Cross-Linked	EDC-DE	2415.12	null	0.0309454	0.0182481	0.004346	1.7995	sp|P08518|RPB2_YEAST (161)-sp|P04050|RPB1_YEAST (132)/	1	Inter-Protein	2	1	15	3	1.82e-05	0.0246149	1.73878	sp|P08518|RPB2_YEAST	161	sp|P04050|RPB1_YEAST	132	R2
490	490	M_Ninov_HWang_PIC_120719_010819_Rep2_Fr13.13030.13030.2.0.dta	2	2076.08	KAAPSPISHVAEIR(1)-ADEER(4)	Cross-Linked	EDC-DE	2076.08	null	1	0.0685998	-0.004619	-2.22486	sp|P08518|RPB2_YEAST (228)-sp|P13393|TBP_YEAST (5)/	1	Inter-Protein	7	1	10.5	4.5	0.000286121	1	1.16368	sp|P08518|RPB2_YEAST	228	sp|P13393|TBP_YEAST	5	R2
518	518	M_Ninov_HWang_PIC_120719_010819_Rep2_Fr13.14734.14734.3.1.dta	3	2380.27	IPQIGDKFASR(7)-EDHTLGNLIR(1)	Cross-Linked	EDC-DE	2380.27	null	0.0536138	0.100956	-0.001773	-0.744873	sp|P08518|RPB2_YEAST (979)-sp|P38902|RPB11_YEAST (38)/	1	Inter-Protein	7	1	10.5	11.5	0.118083	0.00282847	0.995869	sp|P08518|RPB2_YEAST	979	sp|P38902|RPB11_YEAST	38	R2
587	587	M_Ninov_HWang_PIC_120719_010819_Rep2_Fr13.13918.13918.3.0.dta	3	3242.69	EDMPFTAEGIVPDLIINPHAIPSR(2)-KQEPK(1)	Cross-Linked	EDC-DE	3242.69	null	1	0.133112	0.001533	0.472756	sp|P08518|RPB2_YEAST (998)-sp|Q04673|SSL1_YEAST (204)/	1	Inter-Protein	7	1	29	3	5.52e-08	1	0.875783	sp|P08518|RPB2_YEAST	998	sp|Q04673|SSL1_YEAST	204	R2
633	633	M_Ninov_HWang_PIC_120719_010819_Rep2_Fr6_7.14013.14013.3.2.dta	3	3323.87	LDLAGPLLAQLFKTLFK(13)-KTVTAMDVVYALK(7)	Cross-Linked	EDC-DE	3323.91	Oxidation[M](26)	0.556795	0.215983	-0.031014	-9.33059	sp|P08518|RPB2_YEAST (418)-sp|P62799|H4_XENLA (85)/	1	Inter-Protein	2	1	15.5	9.5	0.555199	1	0.66558	sp|P08518|RPB2_YEAST	418	sp|P62799|H4_XENLA	85	R2
638	638	M_Ninov_HWang_PIC_120719_010819_Rep2_Fr20_21.5863.5863.3.0.dta	3	3409.66	SKNCYLSEATESDLYK(11)-TRKESYAIYVYK(3)	Cross-Linked	EDC-DE	3409.66	Carbamidomethyl[C](4)	1	0.258337	-0.001448	-0.424676	sp|P08518|RPB2_YEAST (186)-sp|P02281|H2B11_XENLA (34)/	2	Inter-Protein	10	1	4	7	1	8.68e-08	0.587813	sp|P08518|RPB2_YEAST	186	sp|P02281|H2B11_XENLA	34	R2
677	677	M_Ninov_HWang_PIC_120719_010819_Rep2_Fr18_19.7862.7862.2.0.dta	2	1088.58	DQDDR(3)-LKAK(2)	Cross-Linked	EDC-DE	1088.57	null	0.151522	0.359281	0.00564	5.18111	sp|P08518|RPB2_YEAST (396)-sp|Q12004|TFB4_YEAST (333)/	1	Inter-Protein	9	1	6	4	0.00638694	0.571201	0.444566	sp|P08518|RPB2_YEAST	396	sp|Q12004|TFB4_YEAST	333	R2
678	678	M_Ninov_HWang_PIC_120719_010819_Rep2_Fr13.5192.5192.4.0.dta	4	2568.33	KYGMSITETFEKPQR(1)-KSGEVPR(4)	Cross-Linked	EDC-DE	2568.32	null	3.38e-06	0.361284	0.00853	3.32123	sp|P08518|RPB2_YEAST (865)-sp|P41895|T2FA_YEAST (422)/	1	Inter-Protein	7	1	48.5	8.5	1.78e-27	6.41e-06	0.442151	sp|P08518|RPB2_YEAST	865	sp|P41895|T2FA_YEAST	422	R2
683	683	M_Ninov_HWang_PIC_120719_010819_Rep2_Fr20_21.12057.12057.2.2.dta	2	1115.59	DHFGK(1)-KLDR(1)	Cross-Linked	EDC-DE	1115.6	null	0.101776	0.379714	-0.001988	-1.78201	sp|P08518|RPB2_YEAST (399)-sp|P36145|T2EB_YEAST (165)/	1	Inter-Protein	10	1	2	3	0.356314	0.00343606	0.420543	sp|P08518|RPB2_YEAST	399	sp|P36145|T2EB_YEAST	165	R2
5	5	M_Ninov_HWang_PIC_120719_010819_Rep1_Fr6_7.8039.8039.6.3.dta	6	4558.52	STENGIVDQVLVTTNQDGLKFVKVRVR(17)-TTKIPQIGDKFASR(3)	Cross-Linked	EDC-DE	4558.51	null	4.21e-07	2.27e-13	0.006016	1.31973	sp|P08518|RPB2_YEAST (959)-sp|P08518|RPB2_YEAST (972)/	29	Intra-Protein	2	1	17.5	14.5	1.8e-06	2.02e-08	12.6435	sp|P08518|RPB2_YEAST	959	sp|P08518|RPB2_YEAST	972	R1
9	9	M_Ninov_HWang_PIC_120719_010819_Rep1_Fr6_7.8046.8046.6.3.dta	6	4558.52	STENGIVDQVLVTTNQDGLKFVKVRVR(17)-TTKIPQIGDKFASR(3)	Cross-Linked	EDC-DE	4558.51	null	3.84e-09	1.86e-12	0.006016	1.31973	sp|P08518|RPB2_YEAST (959)-sp|P08518|RPB2_YEAST (972)/	29	Intra-Protein	2	1	18.5	13.5	2.89e-06	8.34e-10	11.7294	sp|P08518|RPB2_YEAST	959	sp|P08518|RPB2_YEAST	972	R1
11	11	M_Ninov_HWang_PIC_120719_010819_Rep1_Fr6_7.8041.8041.7.0.dta	7	4558.51	STENGIVDQVLVTTNQDGLKFVKVRVR(17)-TTKIPQIGDKFASR(3)	Cross-Linked	EDC-DE	4558.51	null	1.09e-05	1.75e-11	0.000847	0.185806	sp|P08518|RPB2_YEAST (959)-sp|P08518|RPB2_YEAST (972)/	29	Intra-Protein	2	1	17.5	17.5	0.000814079	7.04e-08	10.7568	sp|P08518|RPB2_YEAST	959	sp|P08518|RPB2_YEAST	972	R1
12	12	M_Ninov_HWang_PIC_120719_010819_Rep1_Fr12.9796.9796.5.0.dta	5	3926.98	STENGIVDQVLVTTNQDGLK(17)-KYGMSITETFEKPQR(1)	Cross-Linked	EDC-DE	3926.98	null	6.43e-10	2.03e-11	-0.000562	-0.143113	sp|P08518|RPB2_YEAST (959)-sp|P08518|RPB2_YEAST (865)/	11	Intra-Protein	6	1	40	28	3.45e-10	2.48e-11	10.6919	sp|P08518|RPB2_YEAST	959	sp|P08518|RPB2_YEAST	865	R1
13	13	M_Ninov_HWang_PIC_120719_010819_Rep1_Fr11.9475.9475.5.0.dta	5	3926.99	STENGIVDQVLVTTNQDGLK(17)-KYGMSITETFEKPQR(1)	Cross-Linked	EDC-DE	3926.98	null	4.21e-07	2.55e-11	0.014822	3.7744	sp|P08518|RPB2_YEAST (959)-sp|P08518|RPB2_YEAST (865)/	11	Intra-Protein	5	1	35	29	1.69e-07	8e-14	10.5934	sp|P08518|RPB2_YEAST	959	sp|P08518|RPB2_YEAST	865	R1
15	15	M_Ninov_HWang_PIC_120719_010819_Rep1_Fr12.9780.9780.5.0.dta	5	3926.98	STENGIVDQVLVTTNQDGLK(17)-KYGMSITETFEKPQR(1)	Cross-Linked	EDC-DE	3926.98	null	5.35e-08	1.19e-10	-0.000562	-0.143113	sp|P08518|RPB2_YEAST (959)-sp|P08518|RPB2_YEAST (865)/	11	Intra-Protein	6	1	39	25	6.21e-08	2.53e-11	9.92411	sp|P08518|RPB2_YEAST	959	sp|P08518|RPB2_YEAST	865	R1
30	30	M_Ninov_HWang_PIC_120719_010819_Rep1_Fr12.9794.9794.4.0.dta	4	3926.98	STENGIVDQVLVTTNQDGLK(17)-KYGMSITETFEKPQR(1)	Cross-Linked	EDC-DE	3926.98	null	3.71e-09	3.73e-08	-0.001621	-0.412785	sp|P08518|RPB2_YEAST (959)-sp|P08518|RPB2_YEAST (865)/	11	Intra-Protein	6	1	33	25	1.52e-08	5.53e-10	7.42783	sp|P08518|RPB2_YEAST	959	sp|P08518|RPB2_YEAST	865	R1
34	34	M_Ninov_HWang_PIC_120719_010819_Rep1_Fr11.9488.9488.4.0.dta	4	3926.99	STENGIVDQVLVTTNQDGLK(17)-KYGMSITETFEKPQR(1)	Cross-Linked	EDC-DE	3926.98	null	3.35e-06	1.11e-07	0.006345	1.61574	sp|P08518|RPB2_YEAST (959)-sp|P08518|RPB2_YEAST (865)/	11	Intra-Protein	5	1	34	24	1.04e-05	6.08e-08	6.95371	sp|P08518|RPB2_YEAST	959	sp|P08518|RPB2_YEAST	865	R1
36	36	M_Ninov_HWang_PIC_120719_010819_Rep1_Fr11.9615.9615.5.0.dta	5	4808.34	SYMDQEKKYGMSITETFEKPQR(8)-STENGIVDQVLVTTNQDGLK(17)	Cross-Linked	EDC-DE	4808.34	null	0.000102753	2.7e-07	-0.000295	-0.061352	sp|P08518|RPB2_YEAST (865)-sp|P08518|RPB2_YEAST (959)/	2	Intra-Protein	5	1	36	30	5.51e-09	9.63e-05	6.56905	sp|P08518|RPB2_YEAST	865	sp|P08518|RPB2_YEAST	959	R1
39	39	M_Ninov_HWang_PIC_120719_010819_Rep1_Fr6_7.5743.5743.5.0.dta	5	2840.54	SALEKGSRFISTLQVKLYGR(16)-EGSSAR(1)	Cross-Linked	EDC-DE	2840.54	null	8.06e-17	3.28e-07	-0.000724	-0.254881	sp|P08518|RPB2_YEAST (257)-sp|P08518|RPB2_YEAST (262)/	7	Intra-Protein	2	1	24.5	4.5	4.12e-14	1.69e-09	6.48471	sp|P08518|RPB2_YEAST	257	sp|P08518|RPB2_YEAST	262	R1
42	42	M_Ninov_HWang_PIC_120719_010819_Rep1_Fr11.9618.9618.6.0.dta	6	4808.34	SYMDQEKKYGMSITETFEKPQR(8)-STENGIVDQVLVTTNQDGLK(17)	Cross-Linked	EDC-DE	4808.34	null	0.000176474	5.16e-07	-0.000295	-0.061352	sp|P08518|RPB2_YEAST (865)-sp|P08518|RPB2_YEAST (959)/	2	Intra-Protein	5	1	35	22	5.08e-09	0.000158567	6.28732	sp|P08518|RPB2_YEAST	865	sp|P08518|RPB2_YEAST	959	R1
43	43	M_Ninov_HWang_PIC_120719_010819_Rep1_Fr12.4816.4816.3.0.dta	3	2443.25	KDQDDRDHFGKK(1)-LLLCALDR(7)	Cross-Linked	EDC-DE	2443.25	Carbamidomethyl[C](19)	2.87e-10	5.45e-07	0.00155	0.634401	sp|P08518|RPB2_YEAST (393)-sp|P08518|RPB2_YEAST (391)/	25	Intra-Protein	6	1	27	18	5.39e-20	1.18e-10	6.26392	sp|P08518|RPB2_YEAST	393	sp|P08518|RPB2_YEAST	391	R1
49	49	M_Ninov_HWang_PIC_120719_010819_Rep1_Fr13.5049.5049.3.0.dta	3	2443.25	KDQDDRDHFGKK(1)-LLLCALDR(7)	Cross-Linked	EDC-DE	2443.25	Carbamidomethyl[C](19)	2.41e-13	1.78e-06	0.001506	0.616392	sp|P08518|RPB2_YEAST (393)-sp|P08518|RPB2_YEAST (391)/	25	Intra-Protein	7	1	29	18	5.5e-22	7.46e-13	5.7491	sp|P08518|RPB2_YEAST	393	sp|P08518|RPB2_YEAST	391	R1
54	54	M_Ninov_HWang_PIC_120719_010819_Rep1_Fr12.8643.8643.4.0.dta	4	4392.08	IYVTKPMVNESDGVTHALYPQEAR(5)-NCYLSEATESDLYK(6)	Cross-Linked	EDC-DE	4392.08	Carbamidomethyl[C](29)	2.17e-05	2.57e-06	-0.00035	-0.079689	sp|P08518|RPB2_YEAST (99)-sp|P08518|RPB2_YEAST (183)/	16	Intra-Protein	6	1	39	18	6.64e-11	8.95e-06	5.5902	sp|P08518|RPB2_YEAST	99	sp|P08518|RPB2_YEAST	183	R1
55	55	M_Ninov_HWang_PIC_120719_010819_Rep1_Fr12.4874.4874.3.0.dta	3	2443.25	KDQDDRDHFGKK(1)-LLLCALDR(7)	Cross-Linked	EDC-DE	2443.25	Carbamidomethyl[C](19)	3.16e-12	2.82e-06	0.001541	0.630717	sp|P08518|RPB2_YEAST (393)-sp|P08518|RPB2_YEAST (391)/	25	Intra-Protein	6	1	25	16	6.61e-17	2.6e-11	5.55007	sp|P08518|RPB2_YEAST	393	sp|P08518|RPB2_YEAST	391	R1
58	58	M_Ninov_HWang_PIC_120719_010819_Rep1_Fr11.7780.7780.4.2.dta	4	4607.21	IYVTKPMVNESDGVTHALYPQEAR(5)-SKNCYLSEATESDLYK(8)	Cross-Linked	EDC-DE	4607.21	Carbamidomethyl[C](31)	8.02e-05	2.92e-06	0.00512	1.1113	sp|P08518|RPB2_YEAST (99)-sp|P08518|RPB2_YEAST (183)/	16	Intra-Protein	5	1	41	20	4e-11	2.25e-05	5.53474	sp|P08518|RPB2_YEAST	99	sp|P08518|RPB2_YEAST	183	R1
62	62	M_Ninov_HWang_PIC_120719_010819_Rep1_Fr10.9954.9954.6.0.dta	6	5298.91	DASTPLRSTENGIVDQVLVTTNQDGLKFVKVR(24)-VRTTKIPQIGDKFASR(5)	Cross-Linked	EDC-DE	5298.89	null	0.000141395	3.29e-06	0.01684	3.17802	sp|P08518|RPB2_YEAST (959)-sp|P08518|RPB2_YEAST (972)/	29	Intra-Protein	4	1	36.5	16.5	2.64e-06	0.000112652	5.48288	sp|P08518|RPB2_YEAST	959	sp|P08518|RPB2_YEAST	972	R1
65	65	M_Ninov_HWang_PIC_120719_010819_Rep1_Fr11.4888.4888.3.0.dta	3	2443.25	KDQDDRDHFGKK(1)-LLLCALDR(7)	Cross-Linked	EDC-DE	2443.25	Carbamidomethyl[C](19)	7.02e-11	4.55e-06	0.002625	1.07439	sp|P08518|RPB2_YEAST (393)-sp|P08518|RPB2_YEAST (391)/	25	Intra-Protein	5	1	29	16	3.4e-21	1e-10	5.34208	sp|P08518|RPB2_YEAST	393	sp|P08518|RPB2_YEAST	391	R1
70	70	M_Ninov_HWang_PIC_120719_010819_Rep1_Fr10.10013.10013.6.0.dta	6	5298.91	DASTPLRSTENGIVDQVLVTTNQDGLKFVKVR(24)-VRTTKIPQIGDKFASR(5)	Cross-Linked	EDC-DE	5298.89	null	0.000157934	5.96e-06	0.016478	3.10971	sp|P08518|RPB2_YEAST (959)-sp|P08518|RPB2_YEAST (972)/	29	Intra-Protein	4	1	29.5	16.5	1.36e-05	0.000138805	5.22509	sp|P08518|RPB2_YEAST	959	sp|P08518|RPB2_YEAST	972	R1
79	79	M_Ninov_HWang_PIC_120719_010819_Rep1_Fr6_7.3526.3526.3.2.dta	3	2774.33	PMVNESDGVTHALYPQEAR(5)-KAMSSR(1)	Cross-Linked	EDC-DE	2774.34	null	1	1.27e-05	-0.000692	-0.249429	sp|P08518|RPB2_YEAST (104)-sp|P08518|RPB2_YEAST (471)/	2	Intra-Protein	2	1	16	2	1	1	4.89581	sp|P08518|RPB2_YEAST	104	sp|P08518|RPB2_YEAST	471	R1
83	83	M_Ninov_HWang_PIC_120719_010819_Rep1_Fr11.7746.7746.5.0.dta	5	4607.21	IYVTKPMVNESDGVTHALYPQEAR(5)-SKNCYLSEATESDLYK(8)	Cross-Linked	EDC-DE	4607.21	Carbamidomethyl[C](31)	0.000153072	1.58e-05	0.007279	1.57992	sp|P08518|RPB2_YEAST (99)-sp|P08518|RPB2_YEAST (183)/	16	Intra-Protein	5	1	37	21	3.37e-09	5.22e-05	4.80257	sp|P08518|RPB2_YEAST	99	sp|P08518|RPB2_YEAST	183	R1
104	104	M_Ninov_HWang_PIC_120719_010819_Rep1_Fr12.9658.9658.3.0.dta	3	3003.59	EFLPHITQLEGFESR(10)-IQYAKDILQK(5)	Cross-Linked	EDC-DE	3003.59	null	4.99e-05	5.04e-05	-0.001817	-0.604942	sp|P08518|RPB2_YEAST (368)-sp|P08518|RPB2_YEAST (353)/	9	Intra-Protein	6	1	29	18	2.59e-07	1.75e-05	4.29714	sp|P08518|RPB2_YEAST	368	sp|P08518|RPB2_YEAST	353	R1
112	112	M_Ninov_HWang_PIC_120719_010819_Rep1_Fr6_7.3548.3548.3.1.dta	3	2774.35	PMVNESDGVTHALYPQEAR(5)-KAMSSR(1)	Cross-Linked	EDC-DE	2774.34	null	1	8.89e-05	0.010948	3.94617	sp|P08518|RPB2_YEAST (104)-sp|P08518|RPB2_YEAST (471)/	2	Intra-Protein	2	1	11.5	1.5	1	1	4.05125	sp|P08518|RPB2_YEAST	104	sp|P08518|RPB2_YEAST	471	R1
141	141	M_Ninov_HWang_PIC_120719_010819_Rep1_Fr12.9839.9839.5.0.dta	5	3926.98	STENGIVDQVLVTTNQDGLK(17)-KYGMSITETFEKPQR(1)	Cross-Linked	EDC-DE	3926.98	null	0.000139581	0.000335914	-0.000562	-0.143113	sp|P08518|RPB2_YEAST (959)-sp|P08518|RPB2_YEAST (865)/	11	Intra-Protein	6	1	26	22	0.000195754	2.71e-06	3.47377	sp|P08518|RPB2_YEAST	959	sp|P08518|RPB2_YEAST	865	R1
144	144	M_Ninov_HWang_PIC_120719_010819_Rep1_Fr10.13395.13395.7.0.dta	7	6298.98	LMEASDAFRVHICGICGLMTVIAKLNHNQFECK(6)-FGEMERDCMIAHGAASFLKER(19)	Cross-Linked	EDC-DE	6298.98	Carbamidomethyl[C](13);Carbamidomethyl[C](16);Carbamidomethyl[C](32);Carbamidomethyl[C](44)	0.145466	0.000390677	0.000698	0.110812	sp|P08518|RPB2_YEAST (1156)-sp|P08518|RPB2_YEAST (1148)/	1	Intra-Protein	4	1	33	19	8.72e-08	0.242495	3.40818	sp|P08518|RPB2_YEAST	1156	sp|P08518|RPB2_YEAST	1148	R1
147	147	M_Ninov_HWang_PIC_120719_010819_Rep1_Fr11.14284.14284.5.0.dta	5	4226.25	KAFFLGYMINRLLLCALDRK(1)-EFLPHITQLEGFESR(13)	Cross-Linked	EDC-DE	4226.24	Carbamidomethyl[C](15)	1.56e-08	0.000505837	0.008304	1.96487	sp|P08518|RPB2_YEAST (374)-sp|P08518|RPB2_YEAST (371)/	3	Intra-Protein	5	1	31	27	1.08e-10	8.45e-08	3.29599	sp|P08518|RPB2_YEAST	374	sp|P08518|RPB2_YEAST	371	R1
155	155	M_Ninov_HWang_PIC_120719_010819_Rep1_Fr11.7772.7772.6.0.dta	6	4607.22	IYVTKPMVNESDGVTHALYPQEAR(5)-SKNCYLSEATESDLYK(8)	Cross-Linked	EDC-DE	4607.21	Carbamidomethyl[C](31)	0.000269128	0.000652491	0.009041	1.96236	sp|P08518|RPB2_YEAST (99)-sp|P08518|RPB2_YEAST (183)/	16	Intra-Protein	5	1	36	19	3.32e-10	0.000157564	3.18543	sp|P08518|RPB2_YEAST	99	sp|P08518|RPB2_YEAST	183	R1
159	159	M_Ninov_HWang_PIC_120719_010819_Rep1_Fr11.8405.8405.4.0.dta	4	4392.09	IYVTKPMVNESDGVTHALYPQEAR(5)-NCYLSEATESDLYK(6)	Cross-Linked	EDC-DE	4392.08	Carbamidomethyl[C](29)	0.000195093	0.000730194	0.009994	2.27546	sp|P08518|RPB2_YEAST (99)-sp|P08518|RPB2_YEAST (183)/	16	Intra-Protein	5	1	36	18	2.42e-11	0.000116444	3.13656	sp|P08518|RPB2_YEAST	99	sp|P08518|RPB2_YEAST	183	R1
161	161	M_Ninov_HWang_PIC_120719_010819_Rep1_Fr10.9959.9959.5.0.dta	5	5298.9	DASTPLRSTENGIVDQVLVTTNQDGLKFVKVR(27)-VRTTKIPQIGDKFASR(11)	Cross-Linked	EDC-DE	5298.89	null	0.105116	0.000758613	0.004565	0.861501	sp|P08518|RPB2_YEAST (962)-sp|P08518|RPB2_YEAST (978)/	5	Intra-Protein	4	1	36.5	4.5	0.00493801	0.25939	3.11998	sp|P08518|RPB2_YEAST	962	sp|P08518|RPB2_YEAST	978	R1
175	175	M_Ninov_HWang_PIC_120719_010819_Rep1_Fr8_9.13584.13584.7.0.dta	7	8278.15	MTVAHLIECLLSKVAALSGNEGDASPFTDITVEGISKLLR(37)-EHGYQSRGFEVMYNGHTGKKLMAQIFFGPTYYQR(10)	Cross-Linked	EDC-DE	8278.15	Carbamidomethyl[C](9)	0.00166678	0.00106139	0.000717	0.086614	sp|P08518|RPB2_YEAST (1057)-sp|P08518|RPB2_YEAST (1070)/	2	Intra-Protein	3	1	27.5	20.5	0.00139226	0.00100323	2.97412	sp|P08518|RPB2_YEAST	1057	sp|P08518|RPB2_YEAST	1070	R1
179	179	M_Ninov_HWang_PIC_120719_010819_Rep1_Fr12.4872.4872.4.0.dta	4	2443.26	KDQDDRDHFGKK(1)-LLLCALDR(7)	Cross-Linked	EDC-DE	2443.25	Carbamidomethyl[C](19)	1.15e-11	0.00110191	0.005809	2.37757	sp|P08518|RPB2_YEAST (393)-sp|P08518|RPB2_YEAST (391)/	25	Intra-Protein	6	1	16	17	1.49e-19	8.53e-11	2.95786	sp|P08518|RPB2_YEAST	393	sp|P08518|RPB2_YEAST	391	R1
181	181	M_Ninov_HWang_PIC_120719_010819_Rep1_Fr11.7764.7764.6.0.dta	6	4607.19	IYVTKPMVNESDGVTHALYPQEAR(5)-SKNCYLSEATESDLYK(8)	Cross-Linked	EDC-DE	4607.21	Carbamidomethyl[C](31)	0.000209862	0.00118693	-0.011319	-2.4568	sp|P08518|RPB2_YEAST (99)-sp|P08518|RPB2_YEAST (183)/	16	Intra-Protein	5	1	29	17	2.02e-09	8.27e-05	2.92558	sp|P08518|RPB2_YEAST	99	sp|P08518|RPB2_YEAST	183	R1
186	186	M_Ninov_HWang_PIC_120719_010819_Rep1_Fr12.6251.6251.5.0.dta	5	2770.52	VYRPLFIVEDDESLGHK(9)-ELKVRK(3)	Cross-Linked	EDC-DE	2770.53	null	0.0106532	0.00138164	-0.002525	-0.91138	sp|P08518|RPB2_YEAST (641)-sp|P08518|RPB2_YEAST (652)/	10	Intra-Protein	6	1	39.5	8.5	1.44e-12	0.014475	2.8596	sp|P08518|RPB2_YEAST	641	sp|P08518|RPB2_YEAST	652	R1
197	197	M_Ninov_HWang_PIC_120719_010819_Rep1_Fr14.5061.5061.3.0.dta	3	2443.26	KDQDDRDHFGKK(1)-LLLCALDR(7)	Cross-Linked	EDC-DE	2443.25	Carbamidomethyl[C](19)	4.99e-10	0.00178655	0.005248	2.14796	sp|P08518|RPB2_YEAST (393)-sp|P08518|RPB2_YEAST (391)/	25	Intra-Protein	8	1	25	17	6.23e-15	1.7e-09	2.74798	sp|P08518|RPB2_YEAST	393	sp|P08518|RPB2_YEAST	391	R1
203	203	M_Ninov_HWang_PIC_120719_010819_Rep1_Fr12.13754.13754.5.0.dta	5	4124.91	YYDEDPYGFEDESAPITAEDSWAVISAFFR(10)-KGHIAK(1)	Cross-Linked	EDC-DE	4124.92	null	0.00429633	0.00198322	-0.006134	-1.48706	sp|P08518|RPB2_YEAST (19)-sp|P08518|RPB2_YEAST (655)/	6	Intra-Protein	6	1	41	8	9.99e-16	0.00582709	2.70263	sp|P08518|RPB2_YEAST	19	sp|P08518|RPB2_YEAST	655	R1
209	209	M_Ninov_HWang_PIC_120719_010819_Rep1_Fr8_9.8341.8341.6.0.dta	6	5298.9	DASTPLRSTENGIVDQVLVTTNQDGLKFVKVR(24)-VRTTKIPQIGDKFASR(5)	Cross-Linked	EDC-DE	5298.89	null	2.49e-05	0.00224639	0.005718	1.07909	sp|P08518|RPB2_YEAST (959)-sp|P08518|RPB2_YEAST (972)/	29	Intra-Protein	3	1	26.5	12.5	5.81e-07	1.22e-05	2.64851	sp|P08518|RPB2_YEAST	959	sp|P08518|RPB2_YEAST	972	R1
215	215	M_Ninov_HWang_PIC_120719_010819_Rep1_Fr10.12071.12071.6.0.dta	6	5946.95	ECPFDMGGYFIINGSEKVLIAQERSAGNIVQVFK(5)-SKNCYLSEATESDLYKLK(16)	Cross-Linked	EDC-DE	5946.94	Carbamidomethyl[C](2);Carbamidomethyl[C](41)	0.000746843	0.00332177	0.014831	2.49389	sp|P08518|RPB2_YEAST (198)-sp|P08518|RPB2_YEAST (191)/	1	Intra-Protein	4	1	35.5	20.5	3.34e-06	0.000933389	2.47863	sp|P08518|RPB2_YEAST	198	sp|P08518|RPB2_YEAST	191	R1
216	216	M_Ninov_HWang_PIC_120719_010819_Rep1_Fr11.7151.7151.5.0.dta	5	2642.43	VYRPLFIVEDDESLGHK(9)-ELKVR(3)	Cross-Linked	EDC-DE	2642.43	null	0.00959346	0.00360655	0.002318	0.877223	sp|P08518|RPB2_YEAST (641)-sp|P08518|RPB2_YEAST (652)/	10	Intra-Protein	5	1	33	8	4.68e-15	0.0175382	2.44291	sp|P08518|RPB2_YEAST	641	sp|P08518|RPB2_YEAST	652	R1
217	217	M_Ninov_HWang_PIC_120719_010819_Rep1_Fr13.11076.11076.3.0.dta	3	3003.59	EFLPHITQLEGFESR(10)-IQYAKDILQK(5)	Cross-Linked	EDC-DE	3003.59	null	2.08e-05	0.00362002	0.000774	0.257691	sp|P08518|RPB2_YEAST (368)-sp|P08518|RPB2_YEAST (353)/	9	Intra-Protein	7	1	29	17	1.98e-08	3.14e-06	2.44129	sp|P08518|RPB2_YEAST	368	sp|P08518|RPB2_YEAST	353	R1
222	222	M_Ninov_HWang_PIC_120719_010819_Rep1_Fr6_7.8040.8040.5.0.dta	5	4558.51	STENGIVDQVLVTTNQDGLKFVKVRVR(17)-TTKIPQIGDKFASR(3)	Cross-Linked	EDC-DE	4558.51	null	3.17e-05	0.00407444	0.000848	0.186026	sp|P08518|RPB2_YEAST (959)-sp|P08518|RPB2_YEAST (972)/	29	Intra-Protein	2	1	15.5	6.5	8.65e-05	0.000546394	2.38993	sp|P08518|RPB2_YEAST	959	sp|P08518|RPB2_YEAST	972	R1
225	225	M_Ninov_HWang_PIC_120719_010819_Rep1_Fr12.7238.7238.5.0.dta	5	2642.43	VYRPLFIVEDDESLGHK(9)-ELKVR(3)	Cross-Linked	EDC-DE	2642.43	null	0.00440173	0.00453674	0.001706	0.645618	sp|P08518|RPB2_YEAST (641)-sp|P08518|RPB2_YEAST (652)/	10	Intra-Protein	6	1	42	10	3.63e-13	0.00803717	2.34326	sp|P08518|RPB2_YEAST	641	sp|P08518|RPB2_YEAST	652	R1
231	231	M_Ninov_HWang_PIC_120719_010819_Rep1_Fr12.4814.4814.4.0.dta	4	2443.26	KDQDDRDHFGKK(1)-LLLCALDR(7)	Cross-Linked	EDC-DE	2443.25	Carbamidomethyl[C](19)	2.42e-10	0.00475439	0.005823	2.3833	sp|P08518|RPB2_YEAST (393)-sp|P08518|RPB2_YEAST (391)/	25	Intra-Protein	6	1	20	21	1.58e-17	3.28e-10	2.3229	sp|P08518|RPB2_YEAST	393	sp|P08518|RPB2_YEAST	391	R1
237	237	M_Ninov_HWang_PIC_120719_010819_Rep1_Fr8_9.13581.13581.8.0.dta	8	8278.15	MTVAHLIECLLSKVAALSGNEGDASPFTDITVEGISKLLR(37)-EHGYQSRGFEVMYNGHTGKKLMAQIFFGPTYYQR(10)	Cross-Linked	EDC-DE	8278.15	Carbamidomethyl[C](9)	0.000486927	0.00516054	0.000717	0.086614	sp|P08518|RPB2_YEAST (1057)-sp|P08518|RPB2_YEAST (1070)/	2	Intra-Protein	3	1	26.5	21.5	0.000741636	0.000276945	2.2873	sp|P08518|RPB2_YEAST	1057	sp|P08518|RPB2_YEAST	1070	R1
243	243	M_Ninov_HWang_PIC_120719_010819_Rep1_Fr10.10014.10014.7.0.dta	7	5298.9	DASTPLRSTENGIVDQVLVTTNQDGLKFVKVR(24)-VRTTKIPQIGDKFASR(5)	Cross-Linked	EDC-DE	5298.89	null	0.000164084	0.00544445	0.012214	2.30501	sp|P08518|RPB2_YEAST (959)-sp|P08518|RPB2_YEAST (972)/	29	Intra-Protein	4	1	26.5	14.5	2.35e-05	9.16e-05	2.26405	sp|P08518|RPB2_YEAST	959	sp|P08518|RPB2_YEAST	972	R1
275	275	M_Ninov_HWang_PIC_120719_010819_Rep1_Fr13.11070.11070.4.0.dta	4	3003.59	EFLPHITQLEGFESR(10)-IQYAKDILQK(5)	Cross-Linked	EDC-DE	3003.59	null	0.000208754	0.00825563	0.001615	0.537689	sp|P08518|RPB2_YEAST (368)-sp|P08518|RPB2_YEAST (353)/	9	Intra-Protein	7	1	27.5	16.5	9.7e-07	6e-05	2.08325	sp|P08518|RPB2_YEAST	368	sp|P08518|RPB2_YEAST	353	R1
280	280	M_Ninov_HWang_PIC_120719_010819_Rep1_Fr11.9969.9969.6.0.dta	6	5298.9	DASTPLRSTENGIVDQVLVTTNQDGLKFVKVR(24)-VRTTKIPQIGDKFASR(5)	Cross-Linked	EDC-DE	5298.89	null	0.000454065	0.00864758	0.012917	2.43768	sp|P08518|RPB2_YEAST (959)-sp|P08518|RPB2_YEAST (972)/	29	Intra-Protein	5	1	38.5	17.5	3.12e-05	0.000349557	2.06311	sp|P08518|RPB2_YEAST	959	sp|P08518|RPB2_YEAST	972	R1
287	287	M_Ninov_HWang_PIC_120719_010819_Rep1_Fr11.13013.13013.5.0.dta	5	4124.92	YYDEDPYGFEDESAPITAEDSWAVISAFFR(10)-KGHIAK(1)	Cross-Linked	EDC-DE	4124.92	null	0.00878534	0.0104219	0.002875	0.696983	sp|P08518|RPB2_YEAST (19)-sp|P08518|RPB2_YEAST (655)/	6	Intra-Protein	5	1	41	8	6.66e-16	0.0171273	1.98205	sp|P08518|RPB2_YEAST	19	sp|P08518|RPB2_YEAST	655	R1
299	299	M_Ninov_HWang_PIC_120719_010819_Rep1_Fr12.9656.9656.4.0.dta	4	3003.59	EFLPHITQLEGFESR(10)-IQYAKDILQK(5)	Cross-Linked	EDC-DE	3003.59	null	5.82e-05	0.0145087	7.5e-05	0.02497	sp|P08518|RPB2_YEAST (368)-sp|P08518|RPB2_YEAST (353)/	9	Intra-Protein	6	1	25.5	18.5	1.22e-05	4.16e-05	1.83837	sp|P08518|RPB2_YEAST	368	sp|P08518|RPB2_YEAST	353	R1
305	305	M_Ninov_HWang_PIC_120719_010819_Rep1_Fr11.8627.8627.6.0.dta	6	4310.11	EHGYQSRGFEVMYNGHTGK(10)-KLMAQIFFGPTYYQRLR(1)	Cross-Linked	EDC-DE	4310.12	null	0.00110542	0.0156977	-0.002453	-0.569126	sp|P08518|RPB2_YEAST (1070)-sp|P08518|RPB2_YEAST (1080)/	9	Intra-Protein	5	1	14	25	0.00141851	2.49e-09	1.80416	sp|P08518|RPB2_YEAST	1070	sp|P08518|RPB2_YEAST	1080	R1
349	349	M_Ninov_HWang_PIC_120719_010819_Rep1_Fr10.13412.13412.7.0.dta	7	5549.66	VHICGICGLMTVIAKLNHNQFECK(15)-DCMIAHGAASFLKERLMEASDAFR(14)	Cross-Linked	EDC-DE	5549.66	Carbamidomethyl[C](4);Carbamidomethyl[C](7);Carbamidomethyl[C](23);Carbamidomethyl[C](29)	0.0777839	0.0178846	-0.006377	-1.14908	sp|P08518|RPB2_YEAST (1174)-sp|P08518|RPB2_YEAST (1149)/	2	Intra-Protein	4	1	17	16	1.11e-06	0.0888186	1.74752	sp|P08518|RPB2_YEAST	1174	sp|P08518|RPB2_YEAST	1149	R1
350	350	M_Ninov_HWang_PIC_120719_010819_Rep1_Fr10.10016.10016.5.0.dta	5	5298.9	DASTPLRSTENGIVDQVLVTTNQDGLKFVKVR(27)-VRTTKIPQIGDKFASR(11)	Cross-Linked	EDC-DE	5298.89	null	0.254859	0.0184966	0.003176	0.599371	sp|P08518|RPB2_YEAST (962)-sp|P08518|RPB2_YEAST (978)/	5	Intra-Protein	4	1	32.5	4.5	0.0344779	0.665833	1.73291	sp|P08518|RPB2_YEAST	962	sp|P08518|RPB2_YEAST	978	R1
351	351	M_Ninov_HWang_PIC_120719_010819_Rep1_Fr12.5126.5126.4.0.dta	4	2942.51	LLLCALDRKDQDDRDHFGK(9)-EKELK(1)	Cross-Linked	EDC-DE	2942.51	Carbamidomethyl[C](4)	0.000543275	0.0190774	-0.000167	-0.056754	sp|P08518|RPB2_YEAST (393)-sp|P08518|RPB2_YEAST (621)/	1	Intra-Protein	6	1	39.5	5.5	6.6e-14	0.0012814	1.71948	sp|P08518|RPB2_YEAST	393	sp|P08518|RPB2_YEAST	621	R1
360	360	M_Ninov_HWang_PIC_120719_010819_Rep1_Fr11.8338.8338.4.0.dta	4	4423.19	LLREHGYQSRGFEVMYNGHTGK(13)-KLMAQIFFGPTYYQR(1)	Cross-Linked	EDC-DE	4423.2	null	0.00141158	0.0223757	-0.006175	-1.39605	sp|P08518|RPB2_YEAST (1070)-sp|P08518|RPB2_YEAST (1080)/	9	Intra-Protein	5	1	22	29	0.000893982	3.79e-05	1.65022	sp|P08518|RPB2_YEAST	1070	sp|P08518|RPB2_YEAST	1080	R1
361	361	M_Ninov_HWang_PIC_120719_010819_Rep1_Fr12.6246.6246.4.0.dta	4	2770.52	VYRPLFIVEDDESLGHK(9)-ELKVRK(3)	Cross-Linked	EDC-DE	2770.53	null	0.021672	0.0226907	-0.001822	-0.657637	sp|P08518|RPB2_YEAST (641)-sp|P08518|RPB2_YEAST (652)/	10	Intra-Protein	6	1	42.5	9.5	4.87e-08	0.0408633	1.64415	sp|P08518|RPB2_YEAST	641	sp|P08518|RPB2_YEAST	652	R1
363	363	M_Ninov_HWang_PIC_120719_010819_Rep1_Fr12.8638.8638.5.0.dta	5	4392.09	IYVTKPMVNESDGVTHALYPQEAR(5)-NCYLSEATESDLYK(6)	Cross-Linked	EDC-DE	4392.08	Carbamidomethyl[C](29)	9.6e-05	0.0232517	0.00678	1.54369	sp|P08518|RPB2_YEAST (99)-sp|P08518|RPB2_YEAST (183)/	16	Intra-Protein	6	1	36	18	6.12e-10	3.79e-05	1.63354	sp|P08518|RPB2_YEAST	99	sp|P08518|RPB2_YEAST	183	R1
364	364	M_Ninov_HWang_PIC_120719_010819_Rep1_Fr12.6512.6512.3.0.dta	3	3186.51	YELIAEESEDDSESGK(9)-KRTYEAIDVPGR(1)	Cross-Linked	EDC-DE	3186.51	null	2.55e-05	0.0233143	0.006894	2.1635	sp|P08518|RPB2_YEAST (157)-sp|P08518|RPB2_YEAST (134)/	6	Intra-Protein	6	1	29	14	2.45e-05	2.3e-05	1.63238	sp|P08518|RPB2_YEAST	157	sp|P08518|RPB2_YEAST	134	R1
377	377	M_Ninov_HWang_PIC_120719_010819_Rep1_Fr13.5101.5101.4.0.dta	4	2443.25	KDQDDRDHFGKK(1)-LLLCALDR(7)	Cross-Linked	EDC-DE	2443.25	Carbamidomethyl[C](19)	7.94e-11	0.0349855	0.001108	0.453494	sp|P08518|RPB2_YEAST (393)-sp|P08518|RPB2_YEAST (391)/	25	Intra-Protein	7	1	21	18	1.01e-20	4.84e-10	1.45611	sp|P08518|RPB2_YEAST	393	sp|P08518|RPB2_YEAST	391	R1
379	379	M_Ninov_HWang_PIC_120719_010819_Rep1_Fr12.7681.7681.4.0.dta	4	2840.54	SALEKGSRFISTLQVKLYGR(16)-EGSSAR(1)	Cross-Linked	EDC-DE	2840.54	null	0.000111766	0.0361566	0.003697	1.30151	sp|P08518|RPB2_YEAST (257)-sp|P08518|RPB2_YEAST (262)/	7	Intra-Protein	6	1	47.5	6.5	3.21e-11	1.56e-05	1.44181	sp|P08518|RPB2_YEAST	257	sp|P08518|RPB2_YEAST	262	R1
391	391	M_Ninov_HWang_PIC_120719_010819_Rep1_Fr4_5.5642.5642.5.0.dta	5	2840.54	SALEKGSRFISTLQVKLYGR(16)-EGSSAR(1)	Cross-Linked	EDC-DE	2840.54	null	8.92e-17	0.0411019	0.000382	0.134482	sp|P08518|RPB2_YEAST (257)-sp|P08518|RPB2_YEAST (262)/	7	Intra-Protein	1	1	19.5	4.5	5.14e-16	1.99e-12	1.38614	sp|P08518|RPB2_YEAST	257	sp|P08518|RPB2_YEAST	262	R1
393	393	M_Ninov_HWang_PIC_120719_010819_Rep1_Fr12.7938.7938.5.0.dta	5	4607.22	IYVTKPMVNESDGVTHALYPQEAR(5)-SKNCYLSEATESDLYK(8)	Cross-Linked	EDC-DE	4607.21	Carbamidomethyl[C](31)	0.000769176	0.0421075	0.016425	3.56507	sp|P08518|RPB2_YEAST (99)-sp|P08518|RPB2_YEAST (183)/	16	Intra-Protein	6	1	37	16	6.31e-10	0.000453146	1.37564	sp|P08518|RPB2_YEAST	99	sp|P08518|RPB2_YEAST	183	R1
407	407	M_Ninov_HWang_PIC_120719_010819_Rep1_Fr18_19.9320.9320.3.0.dta	3	3001.5	NLTYSSGLFVDVKK(11)-KYGMSITETFEK(1)	Cross-Linked	EDC-DE	3001.52	Oxidation[M](21)	1	0.0562938	-0.021868	-7.28564	sp|P08518|RPB2_YEAST (131)-sp|P08518|RPB2_YEAST (865)/	1	Intra-Protein	12	1	15.5	4.5	3.51e-05	1	1.24954	sp|P08518|RPB2_YEAST	131	sp|P08518|RPB2_YEAST	865	R1
411	411	M_Ninov_HWang_PIC_120719_010819_Rep1_Fr4_5.8529.8529.6.1.dta	6	5298.93	DASTPLRSTENGIVDQVLVTTNQDGLKFVKVR(24)-VRTTKIPQIGDKFASR(5)	Cross-Linked	EDC-DE	5298.89	null	5.05e-07	0.0621657	0.041849	7.89769	sp|P08518|RPB2_YEAST (959)-sp|P08518|RPB2_YEAST (972)/	29	Intra-Protein	1	1	23.5	8.5	8.3e-06	1.42e-05	1.20645	sp|P08518|RPB2_YEAST	959	sp|P08518|RPB2_YEAST	972	R1
417	417	M_Ninov_HWang_PIC_120719_010819_Rep1_Fr11.4887.4887.4.0.dta	4	2443.25	KDQDDRDHFGKK(1)-LLLCALDR(7)	Cross-Linked	EDC-DE	2443.25	Carbamidomethyl[C](19)	4.88e-12	0.0661593	0.002001	0.818991	sp|P08518|RPB2_YEAST (393)-sp|P08518|RPB2_YEAST (391)/	25	Intra-Protein	5	1	16	19	1.88e-18	8.33e-11	1.17941	sp|P08518|RPB2_YEAST	393	sp|P08518|RPB2_YEAST	391	R1
418	418	M_Ninov_HWang_PIC_120719_010819_Rep1_Fr12.9089.9089.5.0.dta	5	3673.94	STENGIVDQVLVTTNQDGLK(3)-TTKIPQIGDKFASR(3)	Cross-Linked	EDC-DE	3673.94	null	0.00960512	0.0663164	3.1e-05	0.008438	sp|P08518|RPB2_YEAST (945)-sp|P08518|RPB2_YEAST (972)/	3	Intra-Protein	6	1	22	16	0.0241563	0.00184919	1.17838	sp|P08518|RPB2_YEAST	945	sp|P08518|RPB2_YEAST	972	R1
424	424	M_Ninov_HWang_PIC_120719_010819_Rep1_Fr12.5436.5436.4.0.dta	4	2315.15	KDQDDRDHFGK(1)-LLLCALDR(7)	Cross-Linked	EDC-DE	2315.16	Carbamidomethyl[C](18)	6.04e-09	0.0688776	-0.003281	-1.41718	sp|P08518|RPB2_YEAST (393)-sp|P08518|RPB2_YEAST (391)/	25	Intra-Protein	6	1	18	17	1.7e-15	2.97e-08	1.16192	sp|P08518|RPB2_YEAST	393	sp|P08518|RPB2_YEAST	391	R1
427	427	M_Ninov_HWang_PIC_120719_010819_Rep1_Fr4_5.5641.5641.5.0.dta	5	2840.54	SALEKGSRFISTLQVKLYGR(16)-EGSSAR(1)	Cross-Linked	EDC-DE	2840.54	null	7.86e-08	0.0718749	0.000382	0.134482	sp|P08518|RPB2_YEAST (257)-sp|P08518|RPB2_YEAST (262)/	7	Intra-Protein	1	1	22.5	2.5	2.6e-08	3.11e-09	1.14342	sp|P08518|RPB2_YEAST	257	sp|P08518|RPB2_YEAST	262	R1
457	457	M_Ninov_HWang_PIC_120719_010819_Rep1_Fr11.8395.8395.5.0.dta	5	4392.05	IYVTKPMVNESDGVTHALYPQEAR(5)-NCYLSEATESDLYK(6)	Cross-Linked	EDC-DE	4392.08	Carbamidomethyl[C](29)	0.000360339	0.0758414	-0.028503	-6.48964	sp|P08518|RPB2_YEAST (99)-sp|P08518|RPB2_YEAST (183)/	16	Intra-Protein	5	1	36	18	1.03e-09	0.000129225	1.12009	sp|P08518|RPB2_YEAST	99	sp|P08518|RPB2_YEAST	183	R1
458	458	M_Ninov_HWang_PIC_120719_010819_Rep1_Fr11.9918.9918.6.0.dta	6	5298.9	DASTPLRSTENGIVDQVLVTTNQDGLKFVKVR(24)-VRTTKIPQIGDKFASR(5)	Cross-Linked	EDC-DE	5298.89	null	0.000413499	0.0768845	0.010984	2.07289	sp|P08518|RPB2_YEAST (959)-sp|P08518|RPB2_YEAST (972)/	29	Intra-Protein	5	1	34.5	16.5	5.21e-06	0.000279895	1.11416	sp|P08518|RPB2_YEAST	959	sp|P08518|RPB2_YEAST	972	R1
460	460	M_Ninov_HWang_PIC_120719_010819_Rep1_Fr13.5118.5118.4.0.dta	4	2443.25	KDQDDRDHFGKK(1)-LLLCALDR(7)	Cross-Linked	EDC-DE	2443.25	Carbamidomethyl[C](19)	2.12e-09	0.0812017	0.001108	0.453494	sp|P08518|RPB2_YEAST (393)-sp|P08518|RPB2_YEAST (391)/	25	Intra-Protein	7	1	18	19	9.04e-14	5.93e-09	1.09043	sp|P08518|RPB2_YEAST	393	sp|P08518|RPB2_YEAST	391	R1
467	467	M_Ninov_HWang_PIC_120719_010819_Rep1_Fr12.8875.8875.5.0.dta	5	4310.12	EHGYQSRGFEVMYNGHTGK(10)-KLMAQIFFGPTYYQRLR(1)	Cross-Linked	EDC-DE	4310.12	null	0.0235727	0.0893595	0.003365	0.780721	sp|P08518|RPB2_YEAST (1070)-sp|P08518|RPB2_YEAST (1080)/	9	Intra-Protein	6	1	16	23	0.0516178	2.13e-05	1.04886	sp|P08518|RPB2_YEAST	1070	sp|P08518|RPB2_YEAST	1080	R1
469	469	M_Ninov_HWang_PIC_120719_010819_Rep1_Fr12.7671.7671.4.0.dta	4	2840.54	SALEKGSRFISTLQVKLYGR(16)-EGSSAR(1)	Cross-Linked	EDC-DE	2840.54	null	0.000221154	0.0910451	0.003697	1.30151	sp|P08518|RPB2_YEAST (257)-sp|P08518|RPB2_YEAST (262)/	7	Intra-Protein	6	1	49.5	7.5	2.17e-09	7.09e-05	1.04074	sp|P08518|RPB2_YEAST	257	sp|P08518|RPB2_YEAST	262	R1
474	474	M_Ninov_HWang_PIC_120719_010819_Rep1_Fr12.9752.9752.6.0.dta	6	4558.51	STENGIVDQVLVTTNQDGLKFVKVR(17)-VRTTKIPQIGDKFASR(5)	Cross-Linked	EDC-DE	4558.51	null	0.000352392	0.0965674	-0.000159	-0.03488	sp|P08518|RPB2_YEAST (959)-sp|P08518|RPB2_YEAST (972)/	29	Intra-Protein	6	1	25.5	18.5	0.00040147	0.000165856	1.01517	sp|P08518|RPB2_YEAST	959	sp|P08518|RPB2_YEAST	972	R1
479	479	M_Ninov_HWang_PIC_120719_010819_Rep1_Fr14.5062.5062.5.1.dta	5	2443.26	KDQDDRDHFGKK(1)-LLLCALDR(7)	Cross-Linked	EDC-DE	2443.25	Carbamidomethyl[C](19)	6.8e-09	0.101537	0.004656	1.90566	sp|P08518|RPB2_YEAST (393)-sp|P08518|RPB2_YEAST (391)/	25	Intra-Protein	8	1	17	14	2.9e-14	5.34e-09	0.993375	sp|P08518|RPB2_YEAST	393	sp|P08518|RPB2_YEAST	391	R1
485	485	M_Ninov_HWang_PIC_120719_010819_Rep1_Fr12.6515.6515.5.0.dta	5	3186.51	YELIAEESEDDSESGK(9)-KRTYEAIDVPGR(1)	Cross-Linked	EDC-DE	3186.51	null	1.59e-05	0.105565	0.007555	2.37093	sp|P08518|RPB2_YEAST (157)-sp|P08518|RPB2_YEAST (134)/	6	Intra-Protein	6	1	30	16	2.14e-06	6.2e-05	0.976482	sp|P08518|RPB2_YEAST	157	sp|P08518|RPB2_YEAST	134	R1
487	487	M_Ninov_HWang_PIC_120719_010819_Rep1_Fr14.3963.3963.3.0.dta	3	2415.19	TTPISPDEEELGQR(9)-TAYHSKR(6)	Cross-Linked	EDC-DE	2415.19	null	7.51e-05	0.106818	0.000646	0.267474	sp|P08518|RPB2_YEAST (923)-sp|P08518|RPB2_YEAST (934)/	1	Intra-Protein	8	1	21	10	1.7e-09	9.92e-05	0.971354	sp|P08518|RPB2_YEAST	923	sp|P08518|RPB2_YEAST	934	R1
500	500	M_Ninov_HWang_PIC_120719_010819_Rep1_Fr13.8029.8029.5.0.dta	5	2642.43	VYRPLFIVEDDESLGHK(9)-ELKVR(3)	Cross-Linked	EDC-DE	2642.43	null	0.00472702	0.124179	0.001824	0.690274	sp|P08518|RPB2_YEAST (641)-sp|P08518|RPB2_YEAST (652)/	10	Intra-Protein	7	1	40	10	1.44e-13	0.00995954	0.905953	sp|P08518|RPB2_YEAST	641	sp|P08518|RPB2_YEAST	652	R1
513	513	M_Ninov_HWang_PIC_120719_010819_Rep1_Fr13.7121.7121.5.0.dta	5	3186.51	YELIAEESEDDSESGK(9)-KRTYEAIDVPGR(1)	Cross-Linked	EDC-DE	3186.51	null	0.000323977	0.142334	-0.001972	-0.618859	sp|P08518|RPB2_YEAST (157)-sp|P08518|RPB2_YEAST (134)/	6	Intra-Protein	7	1	24	14	0.000213963	0.000102548	0.846692	sp|P08518|RPB2_YEAST	157	sp|P08518|RPB2_YEAST	134	R1
514	514	M_Ninov_HWang_PIC_120719_010819_Rep1_Fr11.9940.9940.6.0.dta	6	5298.9	DASTPLRSTENGIVDQVLVTTNQDGLKFVKVR(24)-VRTTKIPQIGDKFASR(5)	Cross-Linked	EDC-DE	5298.89	null	0.000909997	0.144106	0.011919	2.24934	sp|P08518|RPB2_YEAST (959)-sp|P08518|RPB2_YEAST (972)/	29	Intra-Protein	5	1	38.5	15.5	0.000114014	0.00137066	0.841319	sp|P08518|RPB2_YEAST	959	sp|P08518|RPB2_YEAST	972	R1
534	534	M_Ninov_HWang_PIC_120719_010819_Rep1_Fr18_19.8153.8153.3.0.dta	3	2792.34	DCMIAHGAASFLK(1)-KGDINPEVSMIR(1)	Cross-Linked	EDC-DE	2792.35	Carbamidomethyl[C](2);Oxidation[M](3);Oxidation[M](26)	0.828608	0.176342	-0.01094	-3.91784	sp|P08518|RPB2_YEAST (1136)-sp|P08518|RPB2_YEAST (606)/	1	Intra-Protein	12	1	12	3	0.0128995	1	0.753644	sp|P08518|RPB2_YEAST	1136	sp|P08518|RPB2_YEAST	606	R1
1	1	M_Ninov_HWang_PIC_120719_010819_Rep2_Fr11.9458.9458.5.0.dta	5	3926.99	STENGIVDQVLVTTNQDGLK(17)-KYGMSITETFEKPQR(1)	Cross-Linked	EDC-DE	3926.98	null	9.94e-08	4.74e-27	0.010232	2.60556	sp|P08518|RPB2_YEAST (959)-sp|P08518|RPB2_YEAST (865)/	11	Intra-Protein	5	1	35	28	5.42e-08	1.07e-11	26.3246	sp|P08518|RPB2_YEAST	959	sp|P08518|RPB2_YEAST	865	R2
5	5	M_Ninov_HWang_PIC_120719_010819_Rep2_Fr10.9943.9943.6.0.dta	6	5298.9	DASTPLRSTENGIVDQVLVTTNQDGLKFVKVR(24)-VRTTKIPQIGDKFASR(5)	Cross-Linked	EDC-DE	5298.89	null	0.000167632	1.42e-16	0.007304	1.3784	sp|P08518|RPB2_YEAST (959)-sp|P08518|RPB2_YEAST (972)/	29	Intra-Protein	4	1	34.5	15.5	8.69e-06	0.000196996	15.8468	sp|P08518|RPB2_YEAST	959	sp|P08518|RPB2_YEAST	972	R2
11	11	M_Ninov_HWang_PIC_120719_010819_Rep2_Fr10.7791.7791.5.0.dta	5	4607.21	IYVTKPMVNESDGVTHALYPQEAR(5)-SKNCYLSEATESDLYK(8)	Cross-Linked	EDC-DE	4607.21	Carbamidomethyl[C](31)	0.000120416	1.57e-14	0.002357	0.51159	sp|P08518|RPB2_YEAST (99)-sp|P08518|RPB2_YEAST (183)/	16	Intra-Protein	4	1	27	12	1.71e-09	0.000146526	13.8033	sp|P08518|RPB2_YEAST	99	sp|P08518|RPB2_YEAST	183	R2
12	12	M_Ninov_HWang_PIC_120719_010819_Rep2_Fr10.10003.10003.6.0.dta	6	5298.9	DASTPLRSTENGIVDQVLVTTNQDGLKFVKVR(24)-VRTTKIPQIGDKFASR(5)	Cross-Linked	EDC-DE	5298.89	null	6.6e-05	2.08e-14	0.005582	1.05343	sp|P08518|RPB2_YEAST (959)-sp|P08518|RPB2_YEAST (972)/	29	Intra-Protein	4	1	33.5	15.5	7.74e-07	5.1e-05	13.6819	sp|P08518|RPB2_YEAST	959	sp|P08518|RPB2_YEAST	972	R2
16	16	M_Ninov_HWang_PIC_120719_010819_Rep2_Fr11.8407.8407.4.0.dta	4	4392.08	IYVTKPMVNESDGVTHALYPQEAR(5)-NCYLSEATESDLYK(6)	Cross-Linked	EDC-DE	4392.08	Carbamidomethyl[C](29)	1.77e-05	8.25e-14	0.002291	0.521621	sp|P08518|RPB2_YEAST (99)-sp|P08518|RPB2_YEAST (183)/	16	Intra-Protein	5	1	38	18	1.28e-09	3.17e-05	13.0833	sp|P08518|RPB2_YEAST	99	sp|P08518|RPB2_YEAST	183	R2
23	23	M_Ninov_HWang_PIC_120719_010819_Rep2_Fr11.4901.4901.3.0.dta	3	2443.25	KDQDDRDHFGKK(1)-LLLCALDR(7)	Cross-Linked	EDC-DE	2443.25	Carbamidomethyl[C](19)	8.69e-11	2.02e-12	0.002149	0.879566	sp|P08518|RPB2_YEAST (393)-sp|P08518|RPB2_YEAST (391)/	25	Intra-Protein	5	1	24	16	5.35e-20	4.4e-11	11.6946	sp|P08518|RPB2_YEAST	393	sp|P08518|RPB2_YEAST	391	R2
26	26	M_Ninov_HWang_PIC_120719_010819_Rep2_Fr13.11167.11167.5.0.dta	5	3926.98	STENGIVDQVLVTTNQDGLK(17)-KYGMSITETFEKPQR(1)	Cross-Linked	EDC-DE	3926.98	null	6.67e-07	3.09e-12	-0.002718	-0.692135	sp|P08518|RPB2_YEAST (959)-sp|P08518|RPB2_YEAST (865)/	11	Intra-Protein	7	1	32	25	6.72e-07	1.49e-09	11.5106	sp|P08518|RPB2_YEAST	959	sp|P08518|RPB2_YEAST	865	R2
32	32	M_Ninov_HWang_PIC_120719_010819_Rep2_Fr12.9794.9794.5.0.dta	5	3926.99	STENGIVDQVLVTTNQDGLK(17)-KYGMSITETFEKPQR(1)	Cross-Linked	EDC-DE	3926.98	null	5.75e-11	1.06e-11	0.006906	1.7586	sp|P08518|RPB2_YEAST (959)-sp|P08518|RPB2_YEAST (865)/	11	Intra-Protein	6	1	39	29	1.04e-10	1.55e-14	10.9758	sp|P08518|RPB2_YEAST	959	sp|P08518|RPB2_YEAST	865	R2
39	39	M_Ninov_HWang_PIC_120719_010819_Rep2_Fr11.7752.7752.5.0.dta	5	4607.21	IYVTKPMVNESDGVTHALYPQEAR(5)-SKNCYLSEATESDLYK(8)	Cross-Linked	EDC-DE	4607.21	Carbamidomethyl[C](31)	0.000107601	2.56e-11	0.004207	0.913135	sp|P08518|RPB2_YEAST (99)-sp|P08518|RPB2_YEAST (183)/	16	Intra-Protein	5	1	37	19	7.69e-10	3.14e-05	10.5911	sp|P08518|RPB2_YEAST	99	sp|P08518|RPB2_YEAST	183	R2
51	51	M_Ninov_HWang_PIC_120719_010819_Rep2_Fr11.13014.13014.5.0.dta	5	4124.92	YYDEDPYGFEDESAPITAEDSWAVISAFFR(10)-KGHIAK(1)	Cross-Linked	EDC-DE	4124.92	null	0.00355126	2.22e-10	0.000736	0.178428	sp|P08518|RPB2_YEAST (19)-sp|P08518|RPB2_YEAST (655)/	6	Intra-Protein	5	1	45	8	5.68e-17	0.010903	9.65393	sp|P08518|RPB2_YEAST	19	sp|P08518|RPB2_YEAST	655	R2
58	58	M_Ninov_HWang_PIC_120719_010819_Rep2_Fr10.9478.9478.6.0.dta	6	4558.51	STENGIVDQVLVTTNQDGLKFVKVRVR(17)-TTKIPQIGDKFASR(3)	Cross-Linked	EDC-DE	4558.51	null	3.03e-05	5.7e-10	0.002227	0.488537	sp|P08518|RPB2_YEAST (959)-sp|P08518|RPB2_YEAST (972)/	29	Intra-Protein	4	1	25.5	17.5	8.44e-07	1.85e-05	9.24387	sp|P08518|RPB2_YEAST	959	sp|P08518|RPB2_YEAST	972	R2
70	70	M_Ninov_HWang_PIC_120719_010819_Rep2_Fr10.10004.10004.7.0.dta	7	5298.89	DASTPLRSTENGIVDQVLVTTNQDGLKFVKVR(24)-VRTTKIPQIGDKFASR(5)	Cross-Linked	EDC-DE	5298.89	null	2.64e-05	4.78e-09	0.001577	0.297609	sp|P08518|RPB2_YEAST (959)-sp|P08518|RPB2_YEAST (972)/	29	Intra-Protein	4	1	29.5	17.5	7.49e-06	1.73e-05	8.32087	sp|P08518|RPB2_YEAST	959	sp|P08518|RPB2_YEAST	972	R2
73	73	M_Ninov_HWang_PIC_120719_010819_Rep2_Fr12.9778.9778.5.0.dta	5	3926.99	STENGIVDQVLVTTNQDGLK(17)-KYGMSITETFEKPQR(1)	Cross-Linked	EDC-DE	3926.98	null	2.87e-08	5.27e-09	0.006906	1.7586	sp|P08518|RPB2_YEAST (959)-sp|P08518|RPB2_YEAST (865)/	11	Intra-Protein	6	1	40	27	1.24e-08	1.83e-11	8.27822	sp|P08518|RPB2_YEAST	959	sp|P08518|RPB2_YEAST	865	R2
76	76	M_Ninov_HWang_PIC_120719_010819_Rep2_Fr10.8434.8434.7.0.dta	7	4692.39	LLREHGYQSRGFEVMYNGHTGK(13)-KLMAQIFFGPTYYQRLR(1)	Cross-Linked	EDC-DE	4692.39	null	3.69e-05	8.28e-09	0.005661	1.20642	sp|P08518|RPB2_YEAST (1070)-sp|P08518|RPB2_YEAST (1080)/	9	Intra-Protein	4	1	18	21	0.0002298	5.31e-08	8.08187	sp|P08518|RPB2_YEAST	1070	sp|P08518|RPB2_YEAST	1080	R2
85	85	M_Ninov_HWang_PIC_120719_010819_Rep2_Fr10.9479.9479.5.0.dta	5	4558.52	STENGIVDQVLVTTNQDGLKFVKVRVR(17)-TTKIPQIGDKFASR(3)	Cross-Linked	EDC-DE	4558.51	null	5.88e-05	2.52e-08	0.006309	1.384	sp|P08518|RPB2_YEAST (959)-sp|P08518|RPB2_YEAST (972)/	29	Intra-Protein	4	1	27.5	16.5	2.85e-06	4.11e-05	7.5982	sp|P08518|RPB2_YEAST	959	sp|P08518|RPB2_YEAST	972	R2
87	87	M_Ninov_HWang_PIC_120719_010819_Rep2_Fr11.7973.7973.5.0.dta	5	3467.9	LRNLTYSSGLFVDVKKR(16)-TYEAIDVPGRELK(3)	Cross-Linked	EDC-DE	3467.9	null	2.67e-06	2.88e-08	-0.001327	-0.382652	sp|P08518|RPB2_YEAST (134)-sp|P08518|RPB2_YEAST (138)/	1	Intra-Protein	5	1	47	20	6.92e-10	2.42e-06	7.54109	sp|P08518|RPB2_YEAST	134	sp|P08518|RPB2_YEAST	138	R2
93	93	M_Ninov_HWang_PIC_120719_010819_Rep2_Fr6_7.5875.5875.5.0.dta	5	2840.54	SALEKGSRFISTLQVKLYGR(16)-EGSSAR(1)	Cross-Linked	EDC-DE	2840.54	null	1.1e-17	8.36e-08	0.00037	0.130257	sp|P08518|RPB2_YEAST (257)-sp|P08518|RPB2_YEAST (262)/	7	Intra-Protein	2	1	27.5	6.5	1.09e-20	4.16e-18	7.07787	sp|P08518|RPB2_YEAST	257	sp|P08518|RPB2_YEAST	262	R2
95	95	M_Ninov_HWang_PIC_120719_010819_Rep2_Fr13.11017.11017.3.0.dta	3	3003.59	EFLPHITQLEGFESR(10)-IQYAKDILQK(5)	Cross-Linked	EDC-DE	3003.59	null	0.000806202	9.13e-08	-0.000724	-0.241045	sp|P08518|RPB2_YEAST (368)-sp|P08518|RPB2_YEAST (353)/	9	Intra-Protein	7	1	29	19	3.53e-07	0.000288272	7.03957	sp|P08518|RPB2_YEAST	368	sp|P08518|RPB2_YEAST	353	R2
103	103	M_Ninov_HWang_PIC_120719_010819_Rep2_Fr11.7136.7136.5.0.dta	5	2642.43	VYRPLFIVEDDESLGHK(9)-ELKVR(3)	Cross-Linked	EDC-DE	2642.43	null	0.00251812	2.98e-07	0.002989	1.13116	sp|P08518|RPB2_YEAST (641)-sp|P08518|RPB2_YEAST (652)/	10	Intra-Protein	5	1	38	10	1.7e-14	0.0052587	6.52523	sp|P08518|RPB2_YEAST	641	sp|P08518|RPB2_YEAST	652	R2
110	110	M_Ninov_HWang_PIC_120719_010819_Rep2_Fr12.9799.9799.4.0.dta	4	3926.98	STENGIVDQVLVTTNQDGLK(17)-KYGMSITETFEKPQR(1)	Cross-Linked	EDC-DE	3926.98	null	5.67e-09	5.21e-07	0.000262	0.066718	sp|P08518|RPB2_YEAST (959)-sp|P08518|RPB2_YEAST (865)/	11	Intra-Protein	6	1	31	27	4.34e-08	6.3e-10	6.28276	sp|P08518|RPB2_YEAST	959	sp|P08518|RPB2_YEAST	865	R2
122	122	M_Ninov_HWang_PIC_120719_010819_Rep2_Fr11.14286.14286.5.0.dta	5	4226.24	KAFFLGYMINRLLLCALDRK(1)-EFLPHITQLEGFESR(13)	Cross-Linked	EDC-DE	4226.24	Carbamidomethyl[C](15)	1.45e-07	1.43e-06	0.002105	0.498079	sp|P08518|RPB2_YEAST (374)-sp|P08518|RPB2_YEAST (371)/	3	Intra-Protein	5	1	23	24	1.08e-07	1.4e-06	5.84439	sp|P08518|RPB2_YEAST	374	sp|P08518|RPB2_YEAST	371	R2
123	123	M_Ninov_HWang_PIC_120719_010819_Rep2_Fr14.5112.5112.3.0.dta	3	2443.26	KDQDDRDHFGKK(1)-LLLCALDR(7)	Cross-Linked	EDC-DE	2443.25	Carbamidomethyl[C](19)	5.49e-09	1.56e-06	0.010261	4.19973	sp|P08518|RPB2_YEAST (393)-sp|P08518|RPB2_YEAST (391)/	25	Intra-Protein	8	1	25	16	1.64e-11	1.2e-07	5.80617	sp|P08518|RPB2_YEAST	393	sp|P08518|RPB2_YEAST	391	R2
124	124	M_Ninov_HWang_PIC_120719_010819_Rep2_Fr14.5127.5127.3.0.dta	3	2443.26	KDQDDRDHFGKK(1)-LLLCALDR(7)	Cross-Linked	EDC-DE	2443.25	Carbamidomethyl[C](19)	3.05e-10	1.6e-06	0.010261	4.19973	sp|P08518|RPB2_YEAST (393)-sp|P08518|RPB2_YEAST (391)/	25	Intra-Protein	8	1	25	16	1.51e-13	1.35e-08	5.79696	sp|P08518|RPB2_YEAST	393	sp|P08518|RPB2_YEAST	391	R2
134	134	M_Ninov_HWang_PIC_120719_010819_Rep2_Fr10.9948.9948.5.0.dta	5	5298.89	DASTPLRSTENGIVDQVLVTTNQDGLKFVKVR(27)-VRTTKIPQIGDKFASR(11)	Cross-Linked	EDC-DE	5298.89	null	0.646397	2.68e-06	0.000381	0.071902	sp|P08518|RPB2_YEAST (962)-sp|P08518|RPB2_YEAST (978)/	5	Intra-Protein	4	1	37.5	4.5	0.0629547	1	5.57217	sp|P08518|RPB2_YEAST	962	sp|P08518|RPB2_YEAST	978	R2
135	135	M_Ninov_HWang_PIC_120719_010819_Rep2_Fr13.5035.5035.3.0.dta	3	2443.25	KDQDDRDHFGKK(1)-LLLCALDR(7)	Cross-Linked	EDC-DE	2443.25	Carbamidomethyl[C](19)	3.32e-13	3.03e-06	-0.002579	-1.05556	sp|P08518|RPB2_YEAST (393)-sp|P08518|RPB2_YEAST (391)/	25	Intra-Protein	7	1	29	17	1.34e-23	8.31e-12	5.5181	sp|P08518|RPB2_YEAST	393	sp|P08518|RPB2_YEAST	391	R2
138	138	M_Ninov_HWang_PIC_120719_010819_Rep2_Fr12.4835.4835.3.0.dta	3	2443.25	KDQDDRDHFGKK(1)-LLLCALDR(7)	Cross-Linked	EDC-DE	2443.25	Carbamidomethyl[C](19)	2.93e-09	3.34e-06	0.002362	0.966745	sp|P08518|RPB2_YEAST (393)-sp|P08518|RPB2_YEAST (391)/	25	Intra-Protein	6	1	25	17	2.01e-19	7.24e-10	5.47685	sp|P08518|RPB2_YEAST	393	sp|P08518|RPB2_YEAST	391	R2
141	141	M_Ninov_HWang_PIC_120719_010819_Rep2_Fr12.4895.4895.3.0.dta	3	2443.25	KDQDDRDHFGKK(1)-LLLCALDR(7)	Cross-Linked	EDC-DE	2443.25	Carbamidomethyl[C](19)	3.63e-14	3.62e-06	0.002365	0.967973	sp|P08518|RPB2_YEAST (393)-sp|P08518|RPB2_YEAST (391)/	25	Intra-Protein	6	1	26	13	2.2e-23	4.72e-13	5.44162	sp|P08518|RPB2_YEAST	393	sp|P08518|RPB2_YEAST	391	R2
157	157	M_Ninov_HWang_PIC_120719_010819_Rep2_Fr10.9946.9946.7.0.dta	7	5298.9	DASTPLRSTENGIVDQVLVTTNQDGLKFVKVR(24)-VRTTKIPQIGDKFASR(5)	Cross-Linked	EDC-DE	5298.89	null	1.62e-05	1.55e-05	0.010062	1.89889	sp|P08518|RPB2_YEAST (959)-sp|P08518|RPB2_YEAST (972)/	29	Intra-Protein	4	1	29.5	17.5	4.79e-05	1.11e-05	4.80904	sp|P08518|RPB2_YEAST	959	sp|P08518|RPB2_YEAST	972	R2
167	167	M_Ninov_HWang_PIC_120719_010819_Rep2_Fr11.8621.8621.6.0.dta	6	4310.12	EHGYQSRGFEVMYNGHTGK(10)-KLMAQIFFGPTYYQRLR(1)	Cross-Linked	EDC-DE	4310.12	null	0.00252855	2.61e-05	0.003535	0.820163	sp|P08518|RPB2_YEAST (1070)-sp|P08518|RPB2_YEAST (1080)/	9	Intra-Protein	5	1	12	26	0.00520524	2.3e-10	4.58295	sp|P08518|RPB2_YEAST	1070	sp|P08518|RPB2_YEAST	1080	R2
181	181	M_Ninov_HWang_PIC_120719_010819_Rep2_Fr4_5.8132.8132.6.1.dta	6	4558.51	STENGIVDQVLVTTNQDGLKFVKVRVR(17)-TTKIPQIGDKFASR(3)	Cross-Linked	EDC-DE	4558.51	null	1.38e-09	4.15e-05	-0.005028	-1.10299	sp|P08518|RPB2_YEAST (959)-sp|P08518|RPB2_YEAST (972)/	29	Intra-Protein	1	1	17.5	12.5	1	2.19e-09	4.38201	sp|P08518|RPB2_YEAST	959	sp|P08518|RPB2_YEAST	972	R2
184	184	M_Ninov_HWang_PIC_120719_010819_Rep2_Fr11.13017.13017.4.1.dta	4	4124.92	YYDEDPYGFEDESAPITAEDSWAVISAFFR(10)-KGHIAK(1)	Cross-Linked	EDC-DE	4124.92	null	0.0307172	4.63e-05	-0.000519	-0.125821	sp|P08518|RPB2_YEAST (19)-sp|P08518|RPB2_YEAST (655)/	6	Intra-Protein	5	1	33	7	9.01e-11	0.0631811	4.33449	sp|P08518|RPB2_YEAST	19	sp|P08518|RPB2_YEAST	655	R2
196	196	M_Ninov_HWang_PIC_120719_010819_Rep2_Fr10.9480.9480.7.0.dta	7	4558.52	STENGIVDQVLVTTNQDGLKFVKVRVR(17)-TTKIPQIGDKFASR(3)	Cross-Linked	EDC-DE	4558.51	null	4.95e-06	7.64e-05	0.00444	0.974002	sp|P08518|RPB2_YEAST (959)-sp|P08518|RPB2_YEAST (972)/	29	Intra-Protein	4	1	21.5	17.5	3.52e-06	7.36e-06	4.11687	sp|P08518|RPB2_YEAST	959	sp|P08518|RPB2_YEAST	972	R2
197	197	M_Ninov_HWang_PIC_120719_010819_Rep2_Fr11.9923.9923.6.1.dta	6	5298.9	DASTPLRSTENGIVDQVLVTTNQDGLKFVKVR(24)-VRTTKIPQIGDKFASR(5)	Cross-Linked	EDC-DE	5298.89	null	0.000376009	7.94e-05	0.008292	1.56486	sp|P08518|RPB2_YEAST (959)-sp|P08518|RPB2_YEAST (972)/	29	Intra-Protein	5	1	41.5	15.5	3.12e-05	0.000881674	4.10033	sp|P08518|RPB2_YEAST	959	sp|P08518|RPB2_YEAST	972	R2
208	208	M_Ninov_HWang_PIC_120719_010819_Rep2_Fr12.8626.8626.5.0.dta	5	4392.08	IYVTKPMVNESDGVTHALYPQEAR(5)-NCYLSEATESDLYK(6)	Cross-Linked	EDC-DE	4392.08	Carbamidomethyl[C](29)	2.5e-05	0.000104959	-9.1e-05	-0.020719	sp|P08518|RPB2_YEAST (99)-sp|P08518|RPB2_YEAST (183)/	16	Intra-Protein	6	1	37	19	2.68e-09	6.59e-06	3.97898	sp|P08518|RPB2_YEAST	99	sp|P08518|RPB2_YEAST	183	R2
227	227	M_Ninov_HWang_PIC_120719_010819_Rep2_Fr12.7911.7911.5.0.dta	5	4607.22	IYVTKPMVNESDGVTHALYPQEAR(5)-SKNCYLSEATESDLYK(8)	Cross-Linked	EDC-DE	4607.21	Carbamidomethyl[C](31)	0.000137699	0.000216819	0.009007	1.95498	sp|P08518|RPB2_YEAST (99)-sp|P08518|RPB2_YEAST (183)/	16	Intra-Protein	6	1	39	19	1.65e-09	5.94e-05	3.6639	sp|P08518|RPB2_YEAST	99	sp|P08518|RPB2_YEAST	183	R2
229	229	M_Ninov_HWang_PIC_120719_010819_Rep2_Fr12.7478.7478.5.0.dta	5	3758.84	YELIAEESEDDSESGKVFIGR(9)-KRTYEAIDVPGR(1)	Cross-Linked	EDC-DE	3758.85	null	0.000114068	0.000237084	-0.008405	-2.23606	sp|P08518|RPB2_YEAST (157)-sp|P08518|RPB2_YEAST (134)/	6	Intra-Protein	6	1	33.5	18.5	6.1e-07	0.000120644	3.6251	sp|P08518|RPB2_YEAST	157	sp|P08518|RPB2_YEAST	134	R2
247	247	M_Ninov_HWang_PIC_120719_010819_Rep2_Fr11.4899.4899.4.1.dta	4	2443.25	KDQDDRDHFGKK(1)-LLLCALDR(7)	Cross-Linked	EDC-DE	2443.25	Carbamidomethyl[C](19)	3.28e-10	0.000373907	0.001684	0.689246	sp|P08518|RPB2_YEAST (393)-sp|P08518|RPB2_YEAST (391)/	25	Intra-Protein	5	1	20	19	9.36e-19	4.58e-09	3.42724	sp|P08518|RPB2_YEAST	393	sp|P08518|RPB2_YEAST	391	R2
251	251	M_Ninov_HWang_PIC_120719_010819_Rep2_Fr11.11877.11877.5.0.dta	5	3655.86	KAFFLGYMINRLLLCALDR(18)-KDQDDRDHFGK(1)	Cross-Linked	EDC-DE	3655.86	Carbamidomethyl[C](15)	6.65e-09	0.000422956	0.000577	0.157829	sp|P08518|RPB2_YEAST (391)-sp|P08518|RPB2_YEAST (393)/	1	Intra-Protein	5	1	33	18	2.93e-08	6.03e-11	3.37371	sp|P08518|RPB2_YEAST	391	sp|P08518|RPB2_YEAST	393	R2
262	262	M_Ninov_HWang_PIC_120719_010819_Rep2_Fr10.12556.12556.7.0.dta	7	5595.94	REDMPFTAEGIVPDLIINPHAIPSRMTVAHLIECLLSK(2)-HGQKGTIGITYR(4)	Cross-Linked	EDC-DE	5595.94	Carbamidomethyl[C](34)	0.0719227	0.0006233	0.006637	1.18604	sp|P08518|RPB2_YEAST (997)-sp|P08518|RPB2_YEAST (987)/	1	Intra-Protein	4	1	50	10	2.59e-14	0.0938104	3.2053	sp|P08518|RPB2_YEAST	997	sp|P08518|RPB2_YEAST	987	R2
266	266	M_Ninov_HWang_PIC_120719_010819_Rep2_Fr4_5.8131.8131.7.0.dta	7	4558.52	STENGIVDQVLVTTNQDGLKFVKVRVR(17)-TTKIPQIGDKFASR(3)	Cross-Linked	EDC-DE	4558.51	null	6.92e-07	0.000747282	0.008608	1.88834	sp|P08518|RPB2_YEAST (959)-sp|P08518|RPB2_YEAST (972)/	29	Intra-Protein	1	1	14.5	13.5	0.0195839	1.64e-10	3.12652	sp|P08518|RPB2_YEAST	959	sp|P08518|RPB2_YEAST	972	R2
270	270	M_Ninov_HWang_PIC_120719_010819_Rep2_Fr11.8371.8371.6.1.dta	6	4692.39	LLREHGYQSRGFEVMYNGHTGK(13)-KLMAQIFFGPTYYQRLR(1)	Cross-Linked	EDC-DE	4692.39	null	0.00160367	0.000774375	-0.000545	-0.116146	sp|P08518|RPB2_YEAST (1070)-sp|P08518|RPB2_YEAST (1080)/	9	Intra-Protein	5	1	21	27	0.00203333	3.57e-06	3.11105	sp|P08518|RPB2_YEAST	1070	sp|P08518|RPB2_YEAST	1080	R2
276	276	M_Ninov_HWang_PIC_120719_010819_Rep2_Fr12.9644.9644.3.0.dta	3	3003.6	EFLPHITQLEGFESR(10)-IQYAKDILQK(5)	Cross-Linked	EDC-DE	3003.59	null	6.37e-05	0.000858299	0.004162	1.38567	sp|P08518|RPB2_YEAST (368)-sp|P08518|RPB2_YEAST (353)/	9	Intra-Protein	6	1	33	19	2e-08	2.24e-05	3.06636	sp|P08518|RPB2_YEAST	368	sp|P08518|RPB2_YEAST	353	R2
300	300	M_Ninov_HWang_PIC_120719_010819_Rep2_Fr14.3927.3927.3.0.dta	3	2415.2	TTPISPDEEELGQR(8)-TAYHSKR(6)	Cross-Linked	EDC-DE	2415.19	null	1.36e-06	0.0019677	0.008173	3.384	sp|P08518|RPB2_YEAST (922)-sp|P08518|RPB2_YEAST (934)/	1	Intra-Protein	8	1	20	13	1.61e-11	2.68e-07	2.70604	sp|P08518|RPB2_YEAST	922	sp|P08518|RPB2_YEAST	934	R2
339	339	M_Ninov_HWang_PIC_120719_010819_Rep2_Fr12.7222.7222.5.0.dta	5	2642.43	VYRPLFIVEDDESLGHK(9)-ELKVR(3)	Cross-Linked	EDC-DE	2642.43	null	0.00125073	0.00587235	0.003277	1.24015	sp|P08518|RPB2_YEAST (641)-sp|P08518|RPB2_YEAST (652)/	10	Intra-Protein	6	1	39	10	2.9e-15	0.00332626	2.23119	sp|P08518|RPB2_YEAST	641	sp|P08518|RPB2_YEAST	652	R2
342	342	M_Ninov_HWang_PIC_120719_010819_Rep2_Fr12.7655.7655.4.0.dta	4	2840.54	SALEKGSRFISTLQVKLYGR(16)-EGSSAR(1)	Cross-Linked	EDC-DE	2840.54	null	1.65e-05	0.00615149	0.00149	0.524549	sp|P08518|RPB2_YEAST (257)-sp|P08518|RPB2_YEAST (262)/	7	Intra-Protein	6	1	53.5	10.5	1.01e-13	6.7e-07	2.21102	sp|P08518|RPB2_YEAST	257	sp|P08518|RPB2_YEAST	262	R2
346	346	M_Ninov_HWang_PIC_120719_010819_Rep2_Fr14.5124.5124.4.1.dta	4	2443.26	KDQDDRDHFGKK(1)-LLLCALDR(7)	Cross-Linked	EDC-DE	2443.25	Carbamidomethyl[C](19)	9.5e-09	0.00641774	0.009449	3.86739	sp|P08518|RPB2_YEAST (393)-sp|P08518|RPB2_YEAST (391)/	25	Intra-Protein	8	1	18	18	4.75e-17	4.33e-08	2.19262	sp|P08518|RPB2_YEAST	393	sp|P08518|RPB2_YEAST	391	R2
347	347	M_Ninov_HWang_PIC_120719_010819_Rep2_Fr12.4894.4894.4.0.dta	4	2443.26	KDQDDRDHFGKK(1)-LLLCALDR(7)	Cross-Linked	EDC-DE	2443.25	Carbamidomethyl[C](19)	2.87e-11	0.00652142	0.004467	1.8283	sp|P08518|RPB2_YEAST (393)-sp|P08518|RPB2_YEAST (391)/	25	Intra-Protein	6	1	19	17	8.1e-22	3.09e-10	2.18566	sp|P08518|RPB2_YEAST	393	sp|P08518|RPB2_YEAST	391	R2
362	362	M_Ninov_HWang_PIC_120719_010819_Rep2_Fr11.8624.8624.5.0.dta	5	4310.12	EHGYQSRGFEVMYNGHTGK(10)-KLMAQIFFGPTYYQRLR(1)	Cross-Linked	EDC-DE	4310.12	null	0.00110598	0.00856431	0.005229	1.21319	sp|P08518|RPB2_YEAST (1070)-sp|P08518|RPB2_YEAST (1080)/	9	Intra-Protein	5	1	15	27	0.00223656	1.02e-06	2.06731	sp|P08518|RPB2_YEAST	1070	sp|P08518|RPB2_YEAST	1080	R2
370	370	M_Ninov_HWang_PIC_120719_010819_Rep2_Fr11.8382.8382.5.0.dta	5	4392.1	IYVTKPMVNESDGVTHALYPQEAR(5)-NCYLSEATESDLYK(6)	Cross-Linked	EDC-DE	4392.08	Carbamidomethyl[C](29)	0.000632056	0.0107666	0.015662	3.56596	sp|P08518|RPB2_YEAST (99)-sp|P08518|RPB2_YEAST (183)/	16	Intra-Protein	5	1	35	19	7.84e-09	0.000544905	1.96792	sp|P08518|RPB2_YEAST	99	sp|P08518|RPB2_YEAST	183	R2
371	371	M_Ninov_HWang_PIC_120719_010819_Rep2_Fr8_9.13375.13375.7.0.dta	7	7620.78	LMEASDAFRVHICGICGLMTVIAKLNHNQFECKGCDNK(31)-IDIYQIHIPYAAKLLFQELMAMNITPR(13)	Cross-Linked	EDC-DE	7620.78	Carbamidomethyl[C](13);Carbamidomethyl[C](16);Carbamidomethyl[C](32);Carbamidomethyl[C](35)	0.121037	0.0107782	0.000147	0.019289	sp|P08518|RPB2_YEAST (1181)-sp|P08518|RPB2_YEAST (1201)/	1	Intra-Protein	3	1	25	19	0.398035	0.000463922	1.96745	sp|P08518|RPB2_YEAST	1181	sp|P08518|RPB2_YEAST	1201	R2
377	377	M_Ninov_HWang_PIC_120719_010819_Rep2_Fr11.11912.11912.7.0.dta	7	5962.91	LMEASDAFRVHICGICGLMTVIAKLNHNQFECK(31)-GCDNKIDIYQIHIPYAAK(5)	Cross-Linked	EDC-DE	5962.91	Carbamidomethyl[C](13);Carbamidomethyl[C](16);Carbamidomethyl[C](32);Carbamidomethyl[C](38)	0.00081148	0.0118922	-0.006731	-1.12881	sp|P08518|RPB2_YEAST (1181)-sp|P08518|RPB2_YEAST (1188)/	1	Intra-Protein	5	1	34.5	23.5	0.00123693	4.73e-05	1.92474	sp|P08518|RPB2_YEAST	1181	sp|P08518|RPB2_YEAST	1188	R2
383	383	M_Ninov_HWang_PIC_120719_010819_Rep2_Fr12.4834.4834.4.0.dta	4	2443.26	KDQDDRDHFGKK(1)-LLLCALDR(7)	Cross-Linked	EDC-DE	2443.25	Carbamidomethyl[C](19)	4.88e-09	0.012688	0.004475	1.83158	sp|P08518|RPB2_YEAST (393)-sp|P08518|RPB2_YEAST (391)/	25	Intra-Protein	6	1	18	20	2.06e-15	1.67e-09	1.89661	sp|P08518|RPB2_YEAST	393	sp|P08518|RPB2_YEAST	391	R2
386	386	M_Ninov_HWang_PIC_120719_010819_Rep2_Fr14.3152.3152.4.0.dta	4	1861.93	TVEEAHDFNMK(3)-KEKR(1)	Cross-Linked	EDC-DE	1861.92	null	7.1e-05	0.0131982	0.011787	6.33055	sp|P08518|RPB2_YEAST (437)-sp|P08518|RPB2_YEAST (345)/	2	Intra-Protein	8	1	28	4	2.28e-14	0.000238006	1.87949	sp|P08518|RPB2_YEAST	437	sp|P08518|RPB2_YEAST	345	R2
400	400	M_Ninov_HWang_PIC_120719_010819_Rep2_Fr12.6234.6234.5.0.dta	5	2770.53	VYRPLFIVEDDESLGHK(9)-ELKVRK(3)	Cross-Linked	EDC-DE	2770.53	null	0.0163288	0.0158907	0.001898	0.685069	sp|P08518|RPB2_YEAST (641)-sp|P08518|RPB2_YEAST (652)/	10	Intra-Protein	6	1	38.5	8.5	3.28e-10	0.0327101	1.79886	sp|P08518|RPB2_YEAST	641	sp|P08518|RPB2_YEAST	652	R2
408	408	M_Ninov_HWang_PIC_120719_010819_Rep2_Fr11.9951.9951.7.0.dta	7	5298.9	DASTPLRSTENGIVDQVLVTTNQDGLKFVKVR(24)-VRTTKIPQIGDKFASR(5)	Cross-Linked	EDC-DE	5298.89	null	0.000117212	0.0176945	0.003127	0.590123	sp|P08518|RPB2_YEAST (959)-sp|P08518|RPB2_YEAST (972)/	29	Intra-Protein	5	1	26.5	17.5	0.000107736	2.93e-05	1.75216	sp|P08518|RPB2_YEAST	959	sp|P08518|RPB2_YEAST	972	R2
409	409	M_Ninov_HWang_PIC_120719_010819_Rep2_Fr12.8979.8979.4.0.dta	4	3212.7	STENGIVDQVLVTTNQDGLK(3)-TTKIPQIGDK(3)	Cross-Linked	EDC-DE	3212.7	null	0.00658111	0.0177352	-0.000425	-0.132287	sp|P08518|RPB2_YEAST (945)-sp|P08518|RPB2_YEAST (972)/	3	Intra-Protein	6	1	28	12	0.000178221	0.00751499	1.75116	sp|P08518|RPB2_YEAST	945	sp|P08518|RPB2_YEAST	972	R2
427	427	M_Ninov_HWang_PIC_120719_010819_Rep2_Fr14.5826.5826.5.0.dta	5	2315.16	KDQDDRDHFGK(1)-LLLCALDR(7)	Cross-Linked	EDC-DE	2315.16	Carbamidomethyl[C](18)	4.29e-08	0.0239529	0.008009	3.45938	sp|P08518|RPB2_YEAST (393)-sp|P08518|RPB2_YEAST (391)/	25	Intra-Protein	8	1	15	17	1.05e-10	1.27e-07	1.62064	sp|P08518|RPB2_YEAST	393	sp|P08518|RPB2_YEAST	391	R2
429	429	M_Ninov_HWang_PIC_120719_010819_Rep2_Fr12.13772.13772.5.0.dta	5	4124.91	YYDEDPYGFEDESAPITAEDSWAVISAFFR(10)-KGHIAK(1)	Cross-Linked	EDC-DE	4124.92	null	0.00560114	0.0244789	-0.005082	-1.23202	sp|P08518|RPB2_YEAST (19)-sp|P08518|RPB2_YEAST (655)/	6	Intra-Protein	6	1	45	8	2.59e-15	0.012047	1.61121	sp|P08518|RPB2_YEAST	19	sp|P08518|RPB2_YEAST	655	R2
433	433	M_Ninov_HWang_PIC_120719_010819_Rep2_Fr14.5149.5149.4.0.dta	4	2443.26	KDQDDRDHFGKK(1)-LLLCALDR(7)	Cross-Linked	EDC-DE	2443.25	Carbamidomethyl[C](19)	1.37e-06	0.0253436	0.009449	3.86739	sp|P08518|RPB2_YEAST (393)-sp|P08518|RPB2_YEAST (391)/	25	Intra-Protein	8	1	19	19	1.72e-12	1.06e-06	1.59613	sp|P08518|RPB2_YEAST	393	sp|P08518|RPB2_YEAST	391	R2
446	446	M_Ninov_HWang_PIC_120719_010819_Rep2_Fr11.8431.8431.5.0.dta	5	4392.09	IYVTKPMVNESDGVTHALYPQEAR(5)-NCYLSEATESDLYK(6)	Cross-Linked	EDC-DE	4392.08	Carbamidomethyl[C](29)	0.0302742	0.0316756	0.010108	2.30141	sp|P08518|RPB2_YEAST (99)-sp|P08518|RPB2_YEAST (183)/	16	Intra-Protein	5	1	32	16	2.21e-08	0.0389324	1.49928	sp|P08518|RPB2_YEAST	99	sp|P08518|RPB2_YEAST	183	R2
450	450	M_Ninov_HWang_PIC_120719_010819_Rep2_Fr12.9642.9642.4.0.dta	4	3003.6	EFLPHITQLEGFESR(10)-IQYAKDILQK(5)	Cross-Linked	EDC-DE	3003.59	null	8.47e-05	0.0324468	0.004835	1.60974	sp|P08518|RPB2_YEAST (368)-sp|P08518|RPB2_YEAST (353)/	9	Intra-Protein	6	1	28	15	2.82e-06	3.89e-05	1.48883	sp|P08518|RPB2_YEAST	368	sp|P08518|RPB2_YEAST	353	R2
451	451	M_Ninov_HWang_PIC_120719_010819_Rep2_Fr12.9651.9651.5.0.dta	5	3003.59	EFLPHITQLEGFESR(10)-IQYAKDILQK(5)	Cross-Linked	EDC-DE	3003.59	null	0.000623037	0.0352008	0.0014	0.466108	sp|P08518|RPB2_YEAST (368)-sp|P08518|RPB2_YEAST (353)/	9	Intra-Protein	6	1	22	16	0.000207513	0.000278931	1.45345	sp|P08518|RPB2_YEAST	368	sp|P08518|RPB2_YEAST	353	R2
462	462	M_Ninov_HWang_PIC_120719_010819_Rep2_Fr11.8373.8373.7.0.dta	7	4692.39	LLREHGYQSRGFEVMYNGHTGK(13)-KLMAQIFFGPTYYQRLR(1)	Cross-Linked	EDC-DE	4692.39	null	5.94e-05	0.0416768	0.005056	1.07749	sp|P08518|RPB2_YEAST (1070)-sp|P08518|RPB2_YEAST (1080)/	9	Intra-Protein	5	1	22	22	6.74e-05	7.98e-07	1.38011	sp|P08518|RPB2_YEAST	1070	sp|P08518|RPB2_YEAST	1080	R2
465	465	M_Ninov_HWang_PIC_120719_010819_Rep2_Fr14.3130.3130.3.0.dta	3	1861.93	TVEEAHDFNMK(3)-KEKR(1)	Cross-Linked	EDC-DE	1861.92	null	0.000449767	0.0432237	0.012811	6.88052	sp|P08518|RPB2_YEAST (437)-sp|P08518|RPB2_YEAST (345)/	2	Intra-Protein	8	1	27	4	7.41e-15	0.000390499	1.36428	sp|P08518|RPB2_YEAST	437	sp|P08518|RPB2_YEAST	345	R2
494	494	M_Ninov_HWang_PIC_120719_010819_Rep2_Fr12.9075.9075.4.0.dta	4	3673.94	STENGIVDQVLVTTNQDGLK(3)-TTKIPQIGDKFASR(3)	Cross-Linked	EDC-DE	3673.94	null	0.0100707	0.0765629	-0.000151	-0.0411	sp|P08518|RPB2_YEAST (945)-sp|P08518|RPB2_YEAST (972)/	3	Intra-Protein	6	1	22	20	0.0216946	0.00056226	1.11598	sp|P08518|RPB2_YEAST	945	sp|P08518|RPB2_YEAST	972	R2
500	500	M_Ninov_HWang_PIC_120719_010819_Rep2_Fr12.6222.6222.4.0.dta	4	2770.53	VYRPLFIVEDDESLGHK(9)-ELKVRK(3)	Cross-Linked	EDC-DE	2770.53	null	0.0203031	0.082645	0.002949	1.06442	sp|P08518|RPB2_YEAST (641)-sp|P08518|RPB2_YEAST (652)/	10	Intra-Protein	6	1	39.5	11.5	3.19e-08	0.0326472	1.08278	sp|P08518|RPB2_YEAST	641	sp|P08518|RPB2_YEAST	652	R2
512	512	M_Ninov_HWang_PIC_120719_010819_Rep2_Fr12.6496.6496.5.0.dta	5	3186.51	YELIAEESEDDSESGK(9)-KRTYEAIDVPGR(1)	Cross-Linked	EDC-DE	3186.51	null	0.000122383	0.0891596	0.003285	1.03091	sp|P08518|RPB2_YEAST (157)-sp|P08518|RPB2_YEAST (134)/	6	Intra-Protein	6	1	27	13	4.12e-05	0.000137571	1.04983	sp|P08518|RPB2_YEAST	157	sp|P08518|RPB2_YEAST	134	R2
522	522	M_Ninov_HWang_PIC_120719_010819_Rep2_Fr11.9897.9897.6.0.dta	6	5298.9	DASTPLRSTENGIVDQVLVTTNQDGLKFVKVR(27)-VRTTKIPQIGDKFASR(11)	Cross-Linked	EDC-DE	5298.89	null	0.0806371	0.104981	0.004979	0.93963	sp|P08518|RPB2_YEAST (962)-sp|P08518|RPB2_YEAST (978)/	5	Intra-Protein	5	1	42.5	5.5	0.00168875	0.192981	0.978891	sp|P08518|RPB2_YEAST	962	sp|P08518|RPB2_YEAST	978	R2
524	524	M_Ninov_HWang_PIC_120719_010819_Rep2_Fr12.13788.13788.4.0.dta	4	4124.91	YYDEDPYGFEDESAPITAEDSWAVISAFFR(10)-KGHIAK(1)	Cross-Linked	EDC-DE	4124.92	null	0.0291735	0.108502	-0.005371	-1.30209	sp|P08518|RPB2_YEAST (19)-sp|P08518|RPB2_YEAST (655)/	6	Intra-Protein	6	1	31	9	1.15e-10	0.0589338	0.964564	sp|P08518|RPB2_YEAST	19	sp|P08518|RPB2_YEAST	655	R2
531	531	M_Ninov_HWang_PIC_120719_010819_Rep2_Fr11.13742.13742.7.0.dta	7	5549.67	VHICGICGLMTVIAKLNHNQFECK(15)-DCMIAHGAASFLKERLMEASDAFR(14)	Cross-Linked	EDC-DE	5549.66	Carbamidomethyl[C](4);Carbamidomethyl[C](7);Carbamidomethyl[C](23);Carbamidomethyl[C](29)	0.25361	0.127769	0.004258	0.767254	sp|P08518|RPB2_YEAST (1174)-sp|P08518|RPB2_YEAST (1149)/	2	Intra-Protein	5	1	22	17	5.55e-06	0.485089	0.893575	sp|P08518|RPB2_YEAST	1174	sp|P08518|RPB2_YEAST	1149	R2
532	532	M_Ninov_HWang_PIC_120719_010819_Rep2_Fr12.8171.8171.4.0.dta	4	3467.9	LRNLTYSSGLFVDVKKR(15)-TYEAIDVPGRELK(3)	Cross-Linked	EDC-DE	3467.9	null	0.00505671	0.129053	-0.002368	-0.682834	sp|P08518|RPB2_YEAST (133)-sp|P08518|RPB2_YEAST (138)/	1	Intra-Protein	6	1	33	19	0.0060771	0.00321684	0.889233	sp|P08518|RPB2_YEAST	133	sp|P08518|RPB2_YEAST	138	R2
549	549	M_Ninov_HWang_PIC_120719_010819_Rep2_Fr4_5.6703.6703.5.0.dta	5	4751.27	NTYQSAMGKQAMGVFLTNYNVR(9)-MDTMANILYYPQKPLGTTR(2)	Cross-Linked	EDC-DE	4751.27	Oxidation[M](7);Oxidation[M](12);Oxidation[M](26);Oxidation[M](29)	0.0221157	0.160226	0.002149	0.4523	sp|P08518|RPB2_YEAST (775)-sp|P08518|RPB2_YEAST (790)/	1	Intra-Protein	1	1	6.5	15.5	0.0262805	1.62e-08	0.795268	sp|P08518|RPB2_YEAST	775	sp|P08518|RPB2_YEAST	790	R2
556	556	M_Ninov_HWang_PIC_120719_010819_Rep2_Fr11.9901.9901.7.0.dta	7	5298.9	DASTPLRSTENGIVDQVLVTTNQDGLKFVKVR(24)-VRTTKIPQIGDKFASR(5)	Cross-Linked	EDC-DE	5298.89	null	3.92e-05	0.187442	0.004679	0.883015	sp|P08518|RPB2_YEAST (959)-sp|P08518|RPB2_YEAST (972)/	29	Intra-Protein	5	1	30.5	17.5	1.85e-05	1.81e-05	0.727134	sp|P08518|RPB2_YEAST	959	sp|P08518|RPB2_YEAST	972	R2
558	558	M_Ninov_HWang_PIC_120719_010819_Rep2_Fr11.9922.9922.5.0.dta	5	5298.9	DASTPLRSTENGIVDQVLVTTNQDGLKFVKVR(27)-VRTTKIPQIGDKFASR(11)	Cross-Linked	EDC-DE	5298.89	null	0.0208689	0.198062	0.011015	2.07874	sp|P08518|RPB2_YEAST (962)-sp|P08518|RPB2_YEAST (978)/	5	Intra-Protein	5	1	52.5	6.5	1.52e-05	0.0432839	0.703198	sp|P08518|RPB2_YEAST	962	sp|P08518|RPB2_YEAST	978	R2
559	559	M_Ninov_HWang_PIC_120719_010819_Rep2_Fr12.7241.7241.6.2.dta	6	2642.43	VYRPLFIVEDDESLGHK(9)-ELKVR(3)	Cross-Linked	EDC-DE	2642.43	null	0.0274616	0.198272	-0.000197	-0.074553	sp|P08518|RPB2_YEAST (641)-sp|P08518|RPB2_YEAST (652)/	10	Intra-Protein	6	1	26	8	9.4e-13	0.0383973	0.702739	sp|P08518|RPB2_YEAST	641	sp|P08518|RPB2_YEAST	652	R2
560	560	M_Ninov_HWang_PIC_120719_010819_Rep2_Fr12.6504.6504.3.0.dta	3	3186.51	YELIAEESEDDSESGK(9)-KRTYEAIDVPGR(1)	Cross-Linked	EDC-DE	3186.51	null	0.0014999	0.201709	0.00274	0.859876	sp|P08518|RPB2_YEAST (157)-sp|P08518|RPB2_YEAST (134)/	6	Intra-Protein	6	1	22	12	0.00287086	2.56e-05	0.695276	sp|P08518|RPB2_YEAST	157	sp|P08518|RPB2_YEAST	134	R2
574	574	M_Ninov_HWang_PIC_120719_010819_Rep2_Fr12.9773.9773.5.0.dta	5	4558.53	STENGIVDQVLVTTNQDGLKFVKVRVR(17)-TTKIPQIGDKFASR(3)	Cross-Linked	EDC-DE	4558.51	null	0.000111322	0.233445	0.018482	4.0544	sp|P08518|RPB2_YEAST (959)-sp|P08518|RPB2_YEAST (972)/	29	Intra-Protein	6	1	31.5	18.5	3.01e-06	8.14e-05	0.631815	sp|P08518|RPB2_YEAST	959	sp|P08518|RPB2_YEAST	972	R2
581	581	M_Ninov_HWang_PIC_120719_010819_Rep2_Fr18_19.7395.7395.3.0.dta	3	3246.79	EGSSARTIKATLPYIK(9)-RKGDINPEVSMIR(8)	Cross-Linked	EDC-DE	3246.76	Oxidation[M](30)	1	0.248793	0.025498	7.85336	sp|P08518|RPB2_YEAST (270)-sp|P08518|RPB2_YEAST (612)/	1	Intra-Protein	9	1	7	4	0.0042572	1	0.604162	sp|P08518|RPB2_YEAST	270	sp|P08518|RPB2_YEAST	612	R2
591	591	M_Ninov_HWang_PIC_120719_010819_Rep2_Fr4_5.8134.8134.5.0.dta	5	4558.47	STENGIVDQVLVTTNQDGLKFVKVR(17)-VRTTKIPQIGDKFASR(5)	Cross-Linked	EDC-DE	4558.51	null	0.0266861	0.258515	-0.04096	-8.98539	sp|P08518|RPB2_YEAST (959)-sp|P08518|RPB2_YEAST (972)/	29	Intra-Protein	1	1	18.5	3.5	0.000302369	0.147113	0.587514	sp|P08518|RPB2_YEAST	959	sp|P08518|RPB2_YEAST	972	R2
614	614	M_Ninov_HWang_PIC_120719_010819_Rep2_Fr13.10974.10974.4.2.dta	4	3003.59	EFLPHITQLEGFESR(10)-IQYAKDILQK(5)	Cross-Linked	EDC-DE	3003.59	null	0.000432437	0.31554	0.00023	0.076575	sp|P08518|RPB2_YEAST (368)-sp|P08518|RPB2_YEAST (353)/	9	Intra-Protein	7	1	25.5	17.5	1.08e-06	0.000191541	0.500946	sp|P08518|RPB2_YEAST	368	sp|P08518|RPB2_YEAST	353	R2
620	620	M_Ninov_HWang_PIC_120719_010819_Rep2_Fr18_19.9689.9689.3.0.dta	3	2396.32	RKGDINPEVSMIR(8)-DGKLAKPR(6)	Cross-Linked	EDC-DE	2396.32	Oxidation[M](11)	1	0.332599	-0.002108	-0.879683	sp|P08518|RPB2_YEAST (612)-sp|P08518|RPB2_YEAST (510)/	1	Intra-Protein	9	1	3.5	2.5	1	1	0.478079	sp|P08518|RPB2_YEAST	612	sp|P08518|RPB2_YEAST	510	R2
628	628	M_Ninov_HWang_PIC_120719_010819_Rep2_Fr11.9425.9425.6.0.dta	6	4558.51	STENGIVDQVLVTTNQDGLKFVKVRVR(17)-TTKIPQIGDKFASR(3)	Cross-Linked	EDC-DE	4558.51	null	1.93e-05	0.349136	-0.001653	-0.362618	sp|P08518|RPB2_YEAST (959)-sp|P08518|RPB2_YEAST (972)/	29	Intra-Protein	5	1	26.5	20.5	1.68e-05	8.64e-06	0.457006	sp|P08518|RPB2_YEAST	959	sp|P08518|RPB2_YEAST	972	R2
629	629	M_Ninov_HWang_PIC_120719_010819_Rep2_Fr8_9.8023.8023.3.0.dta	3	3011.75	KRLDLAGPLLAQLFK(1)-AAPSPISHVAEIR(11)	Cross-Linked	EDC-DE	3011.75	null	1	0.356425	-0.004478	-1.48684	sp|P08518|RPB2_YEAST (404)-sp|P08518|RPB2_YEAST (239)/	1	Intra-Protein	3	1	5	12	1	0.0110606	0.448032	sp|P08518|RPB2_YEAST	404	sp|P08518|RPB2_YEAST	239	R2
650	650	M_Ninov_HWang_PIC_120719_010819_Rep2_Fr10.13260.13260.7.0.dta	7	6037.12	DILQKEFLPHITQLEGFESRKAFFLGYMINR(21)-LLLCALDRKDQDDRDHFGK(7)	Cross-Linked	EDC-DE	6037.1	Carbamidomethyl[C](38)	0.00031801	0.372018	0.015774	2.61284	sp|P08518|RPB2_YEAST (374)-sp|P08518|RPB2_YEAST (391)/	2	Intra-Protein	4	1	26	18	2.92e-07	0.00016838	0.429437	sp|P08518|RPB2_YEAST	374	sp|P08518|RPB2_YEAST	391	R2
651	651	M_Ninov_HWang_PIC_120719_010819_Rep2_Fr20_21.8923.8923.3.1.dta	3	2888.53	AAPSPISHVAEIRSALEKGSR(17)-DHFGKK(5)	Cross-Linked	EDC-DE	2888.55	null	0.894067	0.375095	-0.022342	-7.73468	sp|P08518|RPB2_YEAST (245)-sp|P08518|RPB2_YEAST (403)/	1	Intra-Protein	10	1	6	2	0.132422	1	0.425859	sp|P08518|RPB2_YEAST	245	sp|P08518|RPB2_YEAST	403	R2
656	656	M_Ninov_HWang_PIC_120719_010819_Rep2_Fr11.8634.8634.4.0.dta	4	4310.14	EHGYQSRGFEVMYNGHTGK(10)-KLMAQIFFGPTYYQRLR(1)	Cross-Linked	EDC-DE	4310.12	null	0.00649441	0.383819	0.022803	5.29057	sp|P08518|RPB2_YEAST (1070)-sp|P08518|RPB2_YEAST (1080)/	9	Intra-Protein	5	1	22	25	0.0128619	0.00270551	0.415873	sp|P08518|RPB2_YEAST	1070	sp|P08518|RPB2_YEAST	1080	R2
657	657	M_Ninov_HWang_PIC_120719_010819_Rep2_Fr18_19.5781.5781.2.1.dta	2	1282.64	KGHIAK(1)-DQDDR(3)	Cross-Linked	EDC-DE	1282.65	null	1	0.384269	-0.005875	-4.58036	sp|P08518|RPB2_YEAST (655)-sp|P08518|RPB2_YEAST (396)/	1	Intra-Protein	9	1	3	5	1	0.388489	0.415365	sp|P08518|RPB2_YEAST	655	sp|P08518|RPB2_YEAST	396	R2
658	658	M_Ninov_HWang_PIC_120719_010819_Rep2_Fr18_19.10097.10097.3.0.dta	3	2417.28	EKELKIFTDAGR(5)-LRHMVDDK(6)	Cross-Linked	EDC-DE	2417.26	Oxidation[M](19)	0.759965	0.386644	0.017115	7.08033	sp|P08518|RPB2_YEAST (625)-sp|P08518|RPB2_YEAST (1100)/	1	Intra-Protein	9	1	9	4	0.0010632	1	0.412689	sp|P08518|RPB2_YEAST	625	sp|P08518|RPB2_YEAST	1100	R2
669	669	M_Ninov_HWang_PIC_120719_010819_Rep2_Fr12.9768.9768.7.0.dta	7	4558.52	STENGIVDQVLVTTNQDGLKFVKVRVR(17)-TTKIPQIGDKFASR(3)	Cross-Linked	EDC-DE	4558.51	null	1.5e-05	0.429478	0.006858	1.50444	sp|P08518|RPB2_YEAST (959)-sp|P08518|RPB2_YEAST (972)/	29	Intra-Protein	6	1	24.5	20.5	8.67e-06	4.65e-06	0.367059	sp|P08518|RPB2_YEAST	959	sp|P08518|RPB2_YEAST	972	R2
686	686	M_Ninov_HWang_PIC_120719_010819_Rep2_Fr11.14290.14290.6.1.dta	6	4226.24	KAFFLGYMINRLLLCALDRK(1)-EFLPHITQLEGFESR(13)	Cross-Linked	EDC-DE	4226.24	Carbamidomethyl[C](15)	0.000374398	0.490602	0.002917	0.690212	sp|P08518|RPB2_YEAST (374)-sp|P08518|RPB2_YEAST (371)/	3	Intra-Protein	5	1	26	18	1.97e-13	0.0012211	0.309271	sp|P08518|RPB2_YEAST	374	sp|P08518|RPB2_YEAST	371	R2
689	689	M_Ninov_HWang_PIC_120719_010819_Rep2_Fr20_21.10560.10560.3.0.dta	3	1980.22	KLTKDIFR(5)-TLFKKLTK(4)	Cross-Linked	EDC-DE	1980.24	null	1	0.497517	-0.018085	-9.13275	sp|P08518|RPB2_YEAST (427)-sp|P08518|RPB2_YEAST (422)/	1	Intra-Protein	10	1	4	2	1	1	0.303192	sp|P08518|RPB2_YEAST	427	sp|P08518|RPB2_YEAST	422	R2
692	692	M_Ninov_HWang_PIC_120719_010819_Rep2_Fr12.4836.4836.5.0.dta	5	2443.25	KDQDDRDHFGK(1)-LLLCALDRK(7)	Cross-Linked	EDC-DE	2443.25	Carbamidomethyl[C](18)	1.61e-05	0.516493	0.001142	0.46741	sp|P08518|RPB2_YEAST (393)-sp|P08518|RPB2_YEAST (391)/	25	Intra-Protein	6	1	11.5	16.5	1.3e-05	6.38e-07	0.286936	sp|P08518|RPB2_YEAST	393	sp|P08518|RPB2_YEAST	391	R2
693	693	M_Ninov_HWang_PIC_120719_010819_Rep2_Fr20_21.7300.7300.3.0.dta	3	1779.89	DIREKELK(5)-FGEMER(3)	Cross-Linked	EDC-DE	1779.91	null	0.753575	0.521457	-0.015365	-8.63248	sp|P08518|RPB2_YEAST (622)-sp|P08518|RPB2_YEAST (1132)/	1	Intra-Protein	10	1	4	5	1	0.0854748	0.282782	sp|P08518|RPB2_YEAST	622	sp|P08518|RPB2_YEAST	1132	R2
694	694	M_Ninov_HWang_PIC_120719_010819_Rep2_Fr8_9.11971.11971.7.0.dta	7	6037.11	DILQKEFLPHITQLEGFESRKAFFLGYMINR(21)-LLLCALDRKDQDDRDHFGK(7)	Cross-Linked	EDC-DE	6037.1	Carbamidomethyl[C](38)	0.00348228	0.521673	0.006505	1.0775	sp|P08518|RPB2_YEAST (374)-sp|P08518|RPB2_YEAST (391)/	2	Intra-Protein	3	1	15	16	0.000361306	0.00527694	0.282601	sp|P08518|RPB2_YEAST	374	sp|P08518|RPB2_YEAST	391	R2
695	695	M_Ninov_HWang_PIC_120719_010819_Rep2_Fr14.13977.13977.2.4.dta	2	2048.06	SAGNIVQVFKK(10)-EHGYQSR(1)	Cross-Linked	EDC-DE	2048.07	null	0.205797	0.52182	-0.005037	-2.45939	sp|P08518|RPB2_YEAST (227)-sp|P08518|RPB2_YEAST (1061)/	1	Intra-Protein	8	1	20	3	0.00042843	0.675655	0.28248	sp|P08518|RPB2_YEAST	227	sp|P08518|RPB2_YEAST	1061	R2
122	122	M_Ninov_HWang_PIC_120719_010819_Rep1_Fr11.10572.10572.4.0.dta	4	3499.83	LEGLAFSHGTFSSYEPELFPGLIYR(15)-KQLATK(1)	Cross-Linked	EDC-DE	3499.83	null	0.0296292	0.000144908	0.002296	0.656033	sp|P13393|TBP_YEAST (186)-sp|P84233|H32_XENLA (18)/	1	Inter-Protein	5	1	45	8	1.1e-08	0.0534704	3.83891	sp|P13393|TBP_YEAST	186	sp|P84233|H32_XENLA	18	R1
537	537	M_Ninov_HWang_PIC_120719_010819_Rep1_Fr11.13707.13707.4.1.dta	4	3656.92	DTSATSGIVPTLQNIVATVTLGCRLDLK(1)-KMYYK(1)	Cross-Linked	EDC-DE	3656.94	Carbamidomethyl[C](23)	0.131776	0.25195	-0.022802	-6.23527	sp|P13393|TBP_YEAST (56)-sp|Q00578|RAD25_YEAST (835)/	1	Inter-Protein	5	1	29.5	4.5	4.66e-06	0.343956	0.598686	sp|P13393|TBP_YEAST	56	sp|Q00578|RAD25_YEAST	835	R1
554	554	M_Ninov_HWang_PIC_120719_010819_Rep1_Fr6_7.2550.2550.3.1.dta	3	1622.74	MKHHHHHH(2)-NDHR(2)	Cross-Linked	EDC-DE	1622.74	null	0.0108882	0.337925	0.003256	2.00649	sp|P13393|TBP_YEAST (241)-sp|Q00578|RAD25_YEAST (346)/	1	Inter-Protein	2	1	8	4	3.9e-09	0.0280087	0.47118	sp|P13393|TBP_YEAST	241	sp|Q00578|RAD25_YEAST	346	R1
668	668	M_Ninov_HWang_PIC_120719_010819_Rep2_Fr4_5.5592.5592.5.0.dta	5	3519.89	IREPKTTALIFASGKMVVTGAK(15)-VMTDRDGRDR(4)	Cross-Linked	EDC-DE	3519.89	null	0.329455	0.341085	-0.000171	-0.048581	sp|P13393|TBP_YEAST (120)-sp|P41896|T2FB_YEAST (194)/	1	Inter-Protein	1	1	24	5	5.25e-12	0.468924	0.467137	sp|P13393|TBP_YEAST	120	sp|P41896|T2FB_YEAST	194	R2
2	2	M_Ninov_HWang_PIC_120719_010819_Rep1_Fr6_7.4838.4838.5.1.dta	5	3406.84	IREPKTTALIFASGKMVVTGAK(15)-SEDDSKLASR(2)	Cross-Linked	EDC-DE	3406.84	null	8.28e-13	1.77e-14	0.00164	0.481385	sp|P13393|TBP_YEAST (120)-sp|P13393|TBP_YEAST (129)/	19	Intra-Protein	2	1	26.5	16.5	1.98e-12	7.24e-11	13.7531	sp|P13393|TBP_YEAST	120	sp|P13393|TBP_YEAST	129	R1
4	4	M_Ninov_HWang_PIC_120719_010819_Rep1_Fr6_7.13484.13484.7.0.dta	7	4951.83	QREEIYQAFEAIYPVLSEFRK(3)-MVKPKIVLLIFVSGKIVLTGAK(15)	Cross-Linked	EDC-DE	4951.82	null	0.00137003	1.37e-13	0.0057	1.15109	sp|P13393|TBP_YEAST (221)-sp|P13393|TBP_YEAST (211)/	30	Intra-Protein	2	1	17	13	1	0.00158407	12.8639	sp|P13393|TBP_YEAST	221	sp|P13393|TBP_YEAST	211	R1
7	7	M_Ninov_HWang_PIC_120719_010819_Rep1_Fr6_7.4794.4794.5.0.dta	5	3406.84	IREPKTTALIFASGKMVVTGAK(15)-SEDDSKLASR(2)	Cross-Linked	EDC-DE	3406.84	null	4.11e-10	9.78e-13	0.001384	0.406242	sp|P13393|TBP_YEAST (120)-sp|P13393|TBP_YEAST (129)/	19	Intra-Protein	2	1	25.5	14.5	5.05e-16	4.98e-11	12.0098	sp|P13393|TBP_YEAST	120	sp|P13393|TBP_YEAST	129	R1
8	8	M_Ninov_HWang_PIC_120719_010819_Rep1_Fr6_7.4818.4818.6.4.dta	6	3406.84	IREPKTTALIFASGKMVVTGAK(15)-SEDDSKLASR(2)	Cross-Linked	EDC-DE	3406.84	null	7.15e-05	1.37e-12	0.000147	0.043149	sp|P13393|TBP_YEAST (120)-sp|P13393|TBP_YEAST (129)/	19	Intra-Protein	2	1	23	17	0.000528949	5.91e-09	11.8631	sp|P13393|TBP_YEAST	120	sp|P13393|TBP_YEAST	129	R1
17	17	M_Ninov_HWang_PIC_120719_010819_Rep1_Fr6_7.4787.4787.5.0.dta	5	3406.84	IREPKTTALIFASGKMVVTGAK(15)-SEDDSKLASR(2)	Cross-Linked	EDC-DE	3406.84	null	3.8e-09	2.87e-10	0.001384	0.406242	sp|P13393|TBP_YEAST (120)-sp|P13393|TBP_YEAST (129)/	19	Intra-Protein	2	1	23	12	5.65e-09	4.74e-12	9.54241	sp|P13393|TBP_YEAST	120	sp|P13393|TBP_YEAST	129	R1
24	24	M_Ninov_HWang_PIC_120719_010819_Rep1_Fr10.14036.14036.7.0.dta	7	4951.83	QREEIYQAFEAIYPVLSEFRK(10)-MVKPKIVLLIFVSGKIVLTGAK(15)	Cross-Linked	EDC-DE	4951.82	null	9.02e-06	1.21e-08	0.006621	1.33708	sp|P13393|TBP_YEAST (228)-sp|P13393|TBP_YEAST (211)/	55	Intra-Protein	4	1	25.5	27.5	9.64e-11	6.09e-06	7.91866	sp|P13393|TBP_YEAST	228	sp|P13393|TBP_YEAST	211	R1
29	29	M_Ninov_HWang_PIC_120719_010819_Rep1_Fr6_7.13481.13481.6.1.dta	6	4951.83	QREEIYQAFEAIYPVLSEFRK(3)-MVKPKIVLLIFVSGKIVLTGAK(15)	Cross-Linked	EDC-DE	4951.82	null	3.72e-05	3.62e-08	0.007482	1.51096	sp|P13393|TBP_YEAST (221)-sp|P13393|TBP_YEAST (211)/	30	Intra-Protein	2	1	22.5	12.5	4.01e-09	2.63e-05	7.44094	sp|P13393|TBP_YEAST	221	sp|P13393|TBP_YEAST	211	R1
50	50	M_Ninov_HWang_PIC_120719_010819_Rep1_Fr6_7.4792.4792.4.2.dta	4	2979.58	TTALIFASGKMVVTGAKSEDDSK(10)-IREPK(3)	Cross-Linked	EDC-DE	2979.58	null	1	2.03e-06	0.002224	0.746413	sp|P13393|TBP_YEAST (120)-sp|P13393|TBP_YEAST (108)/	8	Intra-Protein	2	1	23.5	2.5	1.2e-06	1	5.69182	sp|P13393|TBP_YEAST	120	sp|P13393|TBP_YEAST	108	R1
68	68	M_Ninov_HWang_PIC_120719_010819_Rep1_Fr10.14014.14014.6.1.dta	6	4951.83	QREEIYQAFEAIYPVLSEFRK(10)-MVKPKIVLLIFVSGKIVLTGAK(15)	Cross-Linked	EDC-DE	4951.82	null	2.35e-05	5.64e-06	0.007983	1.61213	sp|P13393|TBP_YEAST (228)-sp|P13393|TBP_YEAST (211)/	55	Intra-Protein	4	1	24.5	27.5	1.77e-10	9.36e-06	5.24849	sp|P13393|TBP_YEAST	228	sp|P13393|TBP_YEAST	211	R1
84	84	M_Ninov_HWang_PIC_120719_010819_Rep1_Fr14.3672.3672.4.0.dta	4	2523.2	DGTKPATTFQSEEDIKR(12)-ADEER(1)	Cross-Linked	EDC-DE	2523.2	null	3.55e-06	1.67e-05	-0.000512	-0.202917	sp|P13393|TBP_YEAST (43)-sp|P13393|TBP_YEAST (2)/	1	Intra-Protein	8	1	40.5	5.5	1.48e-13	5.34e-06	4.77738	sp|P13393|TBP_YEAST	43	sp|P13393|TBP_YEAST	2	R1
91	91	M_Ninov_HWang_PIC_120719_010819_Rep1_Fr10.14173.14173.6.0.dta	6	5783.94	AAPESEKDTSATSGIVPTLQNIVATVTLGCR(7)-QREEIYQAFEAIYPVLSEFRK(10)	Cross-Linked	EDC-DE	5783.96	Carbamidomethyl[C](30)	8.77e-05	2.45e-05	-0.019272	-3.33197	sp|P13393|TBP_YEAST (55)-sp|P13393|TBP_YEAST (228)/	2	Intra-Protein	4	1	27.5	22.5	1.14e-05	7.22e-05	4.6107	sp|P13393|TBP_YEAST	55	sp|P13393|TBP_YEAST	228	R1
92	92	M_Ninov_HWang_PIC_120719_010819_Rep1_Fr10.14074.14074.6.1.dta	6	4951.83	QREEIYQAFEAIYPVLSEFRK(4)-MVKPKIVLLIFVSGKIVLTGAK(15)	Cross-Linked	EDC-DE	4951.82	null	1.58e-05	2.49e-05	0.007735	1.56205	sp|P13393|TBP_YEAST (222)-sp|P13393|TBP_YEAST (211)/	2	Intra-Protein	4	1	32.5	25.5	1.53e-11	4.62e-06	4.60427	sp|P13393|TBP_YEAST	222	sp|P13393|TBP_YEAST	211	R1
102	102	M_Ninov_HWang_PIC_120719_010819_Rep1_Fr11.3011.3011.4.0.dta	4	3004.43	DGTKPATTFQSEEDIKR(12)-MKHHHHHH(2)	Cross-Linked	EDC-DE	3004.43	null	8.71e-16	4.46e-05	0.000887	0.29523	sp|P13393|TBP_YEAST (43)-sp|P13393|TBP_YEAST (241)/	11	Intra-Protein	5	1	27	14	1.56e-14	8.04e-16	4.35022	sp|P13393|TBP_YEAST	43	sp|P13393|TBP_YEAST	241	R1
115	115	M_Ninov_HWang_PIC_120719_010819_Rep1_Fr10.14905.14905.6.0.dta	6	4823.73	QREEIYQAFEAIYPVLSEFR(3)-MVKPKIVLLIFVSGKIVLTGAK(15)	Cross-Linked	EDC-DE	4823.73	null	0.00417791	0.000107636	0.002105	0.436384	sp|P13393|TBP_YEAST (221)-sp|P13393|TBP_YEAST (211)/	30	Intra-Protein	4	1	19	13	3.34e-06	0.000974514	3.96804	sp|P13393|TBP_YEAST	221	sp|P13393|TBP_YEAST	211	R1
126	126	M_Ninov_HWang_PIC_120719_010819_Rep1_Fr8_9.13440.13440.5.0.dta	5	4368.47	EEIYQAFEAIYPVLSEFRK(2)-IVLLIFVSGKIVLTGAKQR(17)	Cross-Linked	EDC-DE	4368.47	null	0.000290675	0.000172002	-0.001439	-0.329406	sp|P13393|TBP_YEAST (222)-sp|P13393|TBP_YEAST (218)/	1	Intra-Protein	3	1	26	15	4.38e-10	0.000484125	3.76447	sp|P13393|TBP_YEAST	222	sp|P13393|TBP_YEAST	218	R1
129	129	M_Ninov_HWang_PIC_120719_010819_Rep1_Fr12.12077.12077.4.0.dta	4	3430.66	LEGLAFSHGTFSSYEPELFPGLIYR(17)-ADEER(1)	Cross-Linked	EDC-DE	3430.66	null	0.00140378	0.00021061	0.001709	0.498155	sp|P13393|TBP_YEAST (188)-sp|P13393|TBP_YEAST (2)/	5	Intra-Protein	6	1	51.5	4.5	2.4e-11	0.00127147	3.67652	sp|P13393|TBP_YEAST	188	sp|P13393|TBP_YEAST	2	R1
133	133	M_Ninov_HWang_PIC_120719_010819_Rep1_Fr12.12084.12084.3.0.dta	3	3430.66	LEGLAFSHGTFSSYEPELFPGLIYR(17)-ADEER(1)	Cross-Linked	EDC-DE	3430.66	null	0.00904395	0.000233875	0.003011	0.877674	sp|P13393|TBP_YEAST (188)-sp|P13393|TBP_YEAST (2)/	5	Intra-Protein	6	1	52.5	5.5	8.5e-10	0.0087457	3.63102	sp|P13393|TBP_YEAST	188	sp|P13393|TBP_YEAST	2	R1
134	134	M_Ninov_HWang_PIC_120719_010819_Rep1_Fr10.14742.14742.6.0.dta	6	4823.74	QREEIYQAFEAIYPVLSEFR(3)-MVKPKIVLLIFVSGKIVLTGAK(15)	Cross-Linked	EDC-DE	4823.73	null	4.47e-05	0.000235718	0.007078	1.46733	sp|P13393|TBP_YEAST (221)-sp|P13393|TBP_YEAST (211)/	30	Intra-Protein	4	1	20	14	3.35e-09	1.51e-05	3.62761	sp|P13393|TBP_YEAST	221	sp|P13393|TBP_YEAST	211	R1
135	135	M_Ninov_HWang_PIC_120719_010819_Rep1_Fr4_5.4672.4672.5.0.dta	5	3406.83	IREPKTTALIFASGKMVVTGAK(15)-SEDDSKLASR(2)	Cross-Linked	EDC-DE	3406.84	null	1.1e-08	0.000236289	-0.002386	-0.700357	sp|P13393|TBP_YEAST (120)-sp|P13393|TBP_YEAST (129)/	19	Intra-Protein	1	1	26	13	7.46e-14	6.08e-10	3.62656	sp|P13393|TBP_YEAST	120	sp|P13393|TBP_YEAST	129	R1
149	149	M_Ninov_HWang_PIC_120719_010819_Rep1_Fr10.14019.14019.5.0.dta	5	4951.84	QREEIYQAFEAIYPVLSEFRK(10)-MVKPKIVLLIFVSGKIVLTGAK(15)	Cross-Linked	EDC-DE	4951.82	null	0.00233748	0.000515968	0.015262	3.0821	sp|P13393|TBP_YEAST (228)-sp|P13393|TBP_YEAST (211)/	55	Intra-Protein	4	1	27.5	18.5	1.88e-06	0.00489933	3.28738	sp|P13393|TBP_YEAST	228	sp|P13393|TBP_YEAST	211	R1
153	153	M_Ninov_HWang_PIC_120719_010819_Rep1_Fr10.14673.14673.6.0.dta	6	4823.74	QREEIYQAFEAIYPVLSEFR(3)-MVKPKIVLLIFVSGKIVLTGAK(15)	Cross-Linked	EDC-DE	4823.73	null	4.72e-06	0.000611912	0.007339	1.52144	sp|P13393|TBP_YEAST (221)-sp|P13393|TBP_YEAST (211)/	30	Intra-Protein	4	1	20	15	5.33e-10	2.28e-08	3.21331	sp|P13393|TBP_YEAST	221	sp|P13393|TBP_YEAST	211	R1
154	154	M_Ninov_HWang_PIC_120719_010819_Rep1_Fr12.4971.4971.3.0.dta	3	2977.44	DGTKPATTFQSEEDIKR(4)-QVWENQNR(4)	Cross-Linked	EDC-DE	2977.44	null	0.000244073	0.000614897	0.000115	0.038624	sp|P13393|TBP_YEAST (35)-sp|P13393|TBP_YEAST (27)/	6	Intra-Protein	6	1	26.5	10.5	2.88e-12	9.89e-05	3.2112	sp|P13393|TBP_YEAST	35	sp|P13393|TBP_YEAST	27	R1
164	164	M_Ninov_HWang_PIC_120719_010819_Rep1_Fr6_7.13491.13491.5.0.dta	5	4951.83	QREEIYQAFEAIYPVLSEFRK(3)-MVKPKIVLLIFVSGKIVLTGAK(15)	Cross-Linked	EDC-DE	4951.82	null	0.0041225	0.000857227	0.005701	1.15129	sp|P13393|TBP_YEAST (221)-sp|P13393|TBP_YEAST (211)/	30	Intra-Protein	2	1	16.5	6.5	2.27e-07	0.026132	3.0669	sp|P13393|TBP_YEAST	221	sp|P13393|TBP_YEAST	211	R1
165	165	M_Ninov_HWang_PIC_120719_010819_Rep1_Fr10.14912.14912.5.0.dta	5	4823.73	QREEIYQAFEAIYPVLSEFR(10)-MVKPKIVLLIFVSGKIVLTGAK(15)	Cross-Linked	EDC-DE	4823.73	null	0.00593691	0.000864573	0.002105	0.436384	sp|P13393|TBP_YEAST (228)-sp|P13393|TBP_YEAST (211)/	55	Intra-Protein	4	1	19	14	1.46e-07	0.00632292	3.0632	sp|P13393|TBP_YEAST	228	sp|P13393|TBP_YEAST	211	R1
172	172	M_Ninov_HWang_PIC_120719_010819_Rep1_Fr6_7.4786.4786.5.0.dta	5	2979.58	TTALIFASGKMVVTGAKSEDDSK(10)-IREPK(3)	Cross-Linked	EDC-DE	2979.58	null	1	0.00100829	0.000452	0.151699	sp|P13393|TBP_YEAST (120)-sp|P13393|TBP_YEAST (108)/	8	Intra-Protein	2	1	25.5	3.5	1.61e-05	1	2.99641	sp|P13393|TBP_YEAST	120	sp|P13393|TBP_YEAST	108	R1
189	189	M_Ninov_HWang_PIC_120719_010819_Rep1_Fr11.14850.14850.5.0.dta	5	4823.73	QREEIYQAFEAIYPVLSEFR(10)-MVKPKIVLLIFVSGKIVLTGAK(15)	Cross-Linked	EDC-DE	4823.73	null	0.000108913	0.00147681	0.004601	0.953826	sp|P13393|TBP_YEAST (228)-sp|P13393|TBP_YEAST (211)/	55	Intra-Protein	5	1	25	23	4.75e-08	7.88e-05	2.83067	sp|P13393|TBP_YEAST	228	sp|P13393|TBP_YEAST	211	R1
190	190	M_Ninov_HWang_PIC_120719_010819_Rep1_Fr4_5.4649.4649.4.0.dta	4	3406.84	IREPKTTALIFASGKMVVTGAK(15)-SEDDSKLASR(2)	Cross-Linked	EDC-DE	3406.84	null	5.83e-05	0.00148091	-0.000729	-0.213982	sp|P13393|TBP_YEAST (120)-sp|P13393|TBP_YEAST (129)/	19	Intra-Protein	1	1	15	10	0.000312341	2.17e-08	2.82947	sp|P13393|TBP_YEAST	120	sp|P13393|TBP_YEAST	129	R1
195	195	M_Ninov_HWang_PIC_120719_010819_Rep1_Fr11.14369.14369.7.0.dta	7	4951.83	QREEIYQAFEAIYPVLSEFRK(10)-MVKPKIVLLIFVSGKIVLTGAK(15)	Cross-Linked	EDC-DE	4951.82	null	1.8e-05	0.00166768	0.004648	0.938644	sp|P13393|TBP_YEAST (228)-sp|P13393|TBP_YEAST (211)/	55	Intra-Protein	5	1	26.5	26.5	1.23e-10	1.95e-05	2.77789	sp|P13393|TBP_YEAST	228	sp|P13393|TBP_YEAST	211	R1
199	199	M_Ninov_HWang_PIC_120719_010819_Rep1_Fr12.2924.2924.5.1.dta	5	3004.43	DGTKPATTFQSEEDIKR(13)-MKHHHHHH(2)	Cross-Linked	EDC-DE	3004.43	null	1e-11	0.00182923	-0.001249	-0.415719	sp|P13393|TBP_YEAST (44)-sp|P13393|TBP_YEAST (241)/	2	Intra-Protein	6	1	33	12	2.07e-14	4.97e-11	2.73773	sp|P13393|TBP_YEAST	44	sp|P13393|TBP_YEAST	241	R1
202	202	M_Ninov_HWang_PIC_120719_010819_Rep1_Fr11.14352.14352.5.0.dta	5	4951.82	QREEIYQAFEAIYPVLSEFRK(3)-MVKPKIVLLIFVSGKIVLTGAK(15)	Cross-Linked	EDC-DE	4951.82	null	0.00307728	0.00195005	-0.001253	-0.253038	sp|P13393|TBP_YEAST (221)-sp|P13393|TBP_YEAST (211)/	30	Intra-Protein	5	1	24.5	21.5	1.19e-06	0.00288845	2.70995	sp|P13393|TBP_YEAST	221	sp|P13393|TBP_YEAST	211	R1
204	204	M_Ninov_HWang_PIC_120719_010819_Rep1_Fr10.16020.16020.5.0.dta	5	4823.73	QREEIYQAFEAIYPVLSEFR(3)-MVKPKIVLLIFVSGKIVLTGAK(15)	Cross-Linked	EDC-DE	4823.73	null	0.00564374	0.00202542	0.001307	0.270952	sp|P13393|TBP_YEAST (221)-sp|P13393|TBP_YEAST (211)/	30	Intra-Protein	4	1	19	9	1.45e-08	0.00155079	2.69348	sp|P13393|TBP_YEAST	221	sp|P13393|TBP_YEAST	211	R1
213	213	M_Ninov_HWang_PIC_120719_010819_Rep1_Fr10.9556.9556.4.0.dta	4	4079.25	IREPKTTALIFASGKMVVTGAK(3)-NAEYNPKRFAAVIMR(7)	Cross-Linked	EDC-DE	4079.24	null	0.00783579	0.00284368	0.005072	1.24337	sp|P13393|TBP_YEAST (108)-sp|P13393|TBP_YEAST (97)/	4	Intra-Protein	4	1	32	14	0.000229828	0.0115614	2.54612	sp|P13393|TBP_YEAST	108	sp|P13393|TBP_YEAST	97	R1
227	227	M_Ninov_HWang_PIC_120719_010819_Rep1_Fr8_9.13485.13485.5.0.dta	5	4823.73	QREEIYQAFEAIYPVLSEFR(10)-MVKPKIVLLIFVSGKIVLTGAK(15)	Cross-Linked	EDC-DE	4823.73	null	0.00133025	0.00459963	0.003936	0.815966	sp|P13393|TBP_YEAST (228)-sp|P13393|TBP_YEAST (211)/	55	Intra-Protein	3	1	23	23	1.38e-07	0.00167642	2.33728	sp|P13393|TBP_YEAST	228	sp|P13393|TBP_YEAST	211	R1
235	235	M_Ninov_HWang_PIC_120719_010819_Rep1_Fr11.14875.14875.5.0.dta	5	4823.74	QREEIYQAFEAIYPVLSEFR(10)-MVKPKIVLLIFVSGKIVLTGAK(15)	Cross-Linked	EDC-DE	4823.73	null	0.000173745	0.00512554	0.008121	1.68355	sp|P13393|TBP_YEAST (228)-sp|P13393|TBP_YEAST (211)/	55	Intra-Protein	5	1	20	24	1.61e-07	9.21e-05	2.29026	sp|P13393|TBP_YEAST	228	sp|P13393|TBP_YEAST	211	R1
244	244	M_Ninov_HWang_PIC_120719_010819_Rep1_Fr12.15590.15590.5.0.dta	5	4823.73	QREEIYQAFEAIYPVLSEFR(10)-MVKPKIVLLIFVSGKIVLTGAK(15)	Cross-Linked	EDC-DE	4823.73	null	0.000498035	0.00555371	-0.004656	-0.965228	sp|P13393|TBP_YEAST (228)-sp|P13393|TBP_YEAST (211)/	55	Intra-Protein	6	1	22	24	3.03e-07	0.000514931	2.25542	sp|P13393|TBP_YEAST	228	sp|P13393|TBP_YEAST	211	R1
250	250	M_Ninov_HWang_PIC_120719_010819_Rep1_Fr11.14936.14936.5.0.dta	5	4823.74	QREEIYQAFEAIYPVLSEFR(10)-MVKPKIVLLIFVSGKIVLTGAK(15)	Cross-Linked	EDC-DE	4823.73	null	5.92e-05	0.00573823	0.015503	3.2139	sp|P13393|TBP_YEAST (228)-sp|P13393|TBP_YEAST (211)/	55	Intra-Protein	5	1	22	24	9.85e-09	2.75e-05	2.24122	sp|P13393|TBP_YEAST	228	sp|P13393|TBP_YEAST	211	R1
252	252	M_Ninov_HWang_PIC_120719_010819_Rep1_Fr10.14418.14418.5.0.dta	5	4823.73	QREEIYQAFEAIYPVLSEFR(10)-MVKPKIVLLIFVSGKIVLTGAK(15)	Cross-Linked	EDC-DE	4823.73	null	0.0145854	0.0058848	0.000413	0.085618	sp|P13393|TBP_YEAST (228)-sp|P13393|TBP_YEAST (211)/	55	Intra-Protein	4	1	16	15	2.37e-06	0.0234591	2.23027	sp|P13393|TBP_YEAST	228	sp|P13393|TBP_YEAST	211	R1
254	254	M_Ninov_HWang_PIC_120719_010819_Rep1_Fr12.2921.2921.4.0.dta	4	3004.44	DGTKPATTFQSEEDIKR(12)-MKHHHHHH(2)	Cross-Linked	EDC-DE	3004.43	null	1.61e-15	0.00589587	0.001408	0.468641	sp|P13393|TBP_YEAST (43)-sp|P13393|TBP_YEAST (241)/	11	Intra-Protein	6	1	30	13	1.93e-14	1.27e-13	2.22945	sp|P13393|TBP_YEAST	43	sp|P13393|TBP_YEAST	241	R1
259	259	M_Ninov_HWang_PIC_120719_010819_Rep1_Fr14.5171.5171.3.0.dta	3	2977.44	DGTKPATTFQSEEDIKR(4)-QVWENQNR(4)	Cross-Linked	EDC-DE	2977.44	null	2.07e-06	0.00607047	0.004128	1.38643	sp|P13393|TBP_YEAST (35)-sp|P13393|TBP_YEAST (27)/	6	Intra-Protein	8	1	29.5	10.5	1.26e-15	2.18e-06	2.21678	sp|P13393|TBP_YEAST	35	sp|P13393|TBP_YEAST	27	R1
262	262	M_Ninov_HWang_PIC_120719_010819_Rep1_Fr10.15921.15921.5.0.dta	5	4823.73	QREEIYQAFEAIYPVLSEFR(3)-MVKPKIVLLIFVSGKIVLTGAK(15)	Cross-Linked	EDC-DE	4823.73	null	0.000880958	0.00655377	0.003777	0.783004	sp|P13393|TBP_YEAST (221)-sp|P13393|TBP_YEAST (211)/	30	Intra-Protein	4	1	19	8	0.000159285	0.000191399	2.18351	sp|P13393|TBP_YEAST	221	sp|P13393|TBP_YEAST	211	R1
263	263	M_Ninov_HWang_PIC_120719_010819_Rep1_Fr10.15940.15940.6.0.dta	6	4823.73	QREEIYQAFEAIYPVLSEFR(3)-MVKPKIVLLIFVSGKIVLTGAK(15)	Cross-Linked	EDC-DE	4823.73	null	1	0.00665705	0.004453	0.923145	sp|P13393|TBP_YEAST (221)-sp|P13393|TBP_YEAST (211)/	30	Intra-Protein	4	1	15	9	1	1	2.17672	sp|P13393|TBP_YEAST	221	sp|P13393|TBP_YEAST	211	R1
265	265	M_Ninov_HWang_PIC_120719_010819_Rep1_Fr10.14601.14601.5.0.dta	5	4823.75	QREEIYQAFEAIYPVLSEFR(10)-MVKPKIVLLIFVSGKIVLTGAK(15)	Cross-Linked	EDC-DE	4823.73	null	0.000428295	0.0067025	0.017926	3.71621	sp|P13393|TBP_YEAST (228)-sp|P13393|TBP_YEAST (211)/	55	Intra-Protein	4	1	21	19	1.77e-07	0.000202594	2.17376	sp|P13393|TBP_YEAST	228	sp|P13393|TBP_YEAST	211	R1
266	266	M_Ninov_HWang_PIC_120719_010819_Rep1_Fr11.15121.15121.5.0.dta	5	4823.74	QREEIYQAFEAIYPVLSEFR(3)-MVKPKIVLLIFVSGKIVLTGAK(15)	Cross-Linked	EDC-DE	4823.73	null	1.56e-05	0.00680905	0.008414	1.74429	sp|P13393|TBP_YEAST (221)-sp|P13393|TBP_YEAST (211)/	30	Intra-Protein	5	1	22	17	1.58e-10	5.26e-06	2.16691	sp|P13393|TBP_YEAST	221	sp|P13393|TBP_YEAST	211	R1
270	270	M_Ninov_HWang_PIC_120719_010819_Rep1_Fr10.14137.14137.6.1.dta	6	4951.83	QREEIYQAFEAIYPVLSEFRK(10)-MVKPKIVLLIFVSGKIVLTGAK(15)	Cross-Linked	EDC-DE	4951.82	null	0.00410528	0.00756184	0.007735	1.56205	sp|P13393|TBP_YEAST (228)-sp|P13393|TBP_YEAST (211)/	55	Intra-Protein	4	1	24.5	18.5	1.4e-07	0.0094648	2.12137	sp|P13393|TBP_YEAST	228	sp|P13393|TBP_YEAST	211	R1
272	272	M_Ninov_HWang_PIC_120719_010819_Rep1_Fr4_5.4673.4673.6.1.dta	6	3406.84	IREPKTTALIFASGKMVVTGAK(15)-SEDDSKLASR(2)	Cross-Linked	EDC-DE	3406.84	null	6.86e-06	0.00781643	-0.00039	-0.114476	sp|P13393|TBP_YEAST (120)-sp|P13393|TBP_YEAST (129)/	19	Intra-Protein	1	1	14	11	0.00516166	3.14e-06	2.10699	sp|P13393|TBP_YEAST	120	sp|P13393|TBP_YEAST	129	R1
273	273	M_Ninov_HWang_PIC_120719_010819_Rep1_Fr4_5.4633.4633.6.1.dta	6	3406.84	IREPKTTALIFASGKMVVTGAK(15)-SEDDSKLASR(2)	Cross-Linked	EDC-DE	3406.84	null	5.03e-06	0.00791444	-0.001394	-0.409177	sp|P13393|TBP_YEAST (120)-sp|P13393|TBP_YEAST (129)/	19	Intra-Protein	1	1	14.5	14.5	0.00468127	6.38e-08	2.10158	sp|P13393|TBP_YEAST	120	sp|P13393|TBP_YEAST	129	R1
291	291	M_Ninov_HWang_PIC_120719_010819_Rep1_Fr11.14449.14449.7.0.dta	7	4951.82	QREEIYQAFEAIYPVLSEFRK(10)-MVKPKIVLLIFVSGKIVLTGAK(15)	Cross-Linked	EDC-DE	4951.82	null	1.02e-05	0.012138	-0.000482	-0.097338	sp|P13393|TBP_YEAST (228)-sp|P13393|TBP_YEAST (211)/	55	Intra-Protein	5	1	24.5	23.5	1.64e-09	2.72e-05	1.91585	sp|P13393|TBP_YEAST	228	sp|P13393|TBP_YEAST	211	R1
293	293	M_Ninov_HWang_PIC_120719_010819_Rep1_Fr11.6720.6720.5.0.dta	5	3406.84	IREPKTTALIFASGKMVVTGAK(15)-SEDDSKLASR(2)	Cross-Linked	EDC-DE	3406.84	null	6.57e-07	0.0131827	0.002677	0.785773	sp|P13393|TBP_YEAST (120)-sp|P13393|TBP_YEAST (129)/	19	Intra-Protein	5	1	42	19	6.49e-09	1.6e-08	1.88	sp|P13393|TBP_YEAST	120	sp|P13393|TBP_YEAST	129	R1
295	295	M_Ninov_HWang_PIC_120719_010819_Rep1_Fr4_5.4623.4623.5.0.dta	5	3406.84	IREPKTTALIFASGKMVVTGAK(15)-SEDDSKLASR(2)	Cross-Linked	EDC-DE	3406.84	null	3.41e-08	0.0136628	-0.000615	-0.180519	sp|P13393|TBP_YEAST (120)-sp|P13393|TBP_YEAST (129)/	19	Intra-Protein	1	1	20	11	6.28e-08	1.54e-12	1.86446	sp|P13393|TBP_YEAST	120	sp|P13393|TBP_YEAST	129	R1
300	300	M_Ninov_HWang_PIC_120719_010819_Rep1_Fr11.3013.3013.5.0.dta	5	3004.43	DGTKPATTFQSEEDIKR(12)-MKHHHHHH(2)	Cross-Linked	EDC-DE	3004.43	null	8.45e-09	0.0152417	-0.002798	-0.93129	sp|P13393|TBP_YEAST (43)-sp|P13393|TBP_YEAST (241)/	11	Intra-Protein	5	1	24	10	1.42e-09	1.34e-11	1.81697	sp|P13393|TBP_YEAST	43	sp|P13393|TBP_YEAST	241	R1
357	357	M_Ninov_HWang_PIC_120719_010819_Rep1_Fr12.15688.15688.5.0.dta	5	4823.73	QREEIYQAFEAIYPVLSEFR(10)-MVKPKIVLLIFVSGKIVLTGAK(15)	Cross-Linked	EDC-DE	4823.73	null	0.000228625	0.0214978	0.004253	0.881683	sp|P13393|TBP_YEAST (228)-sp|P13393|TBP_YEAST (211)/	55	Intra-Protein	6	1	22	24	3.12e-07	0.000105752	1.6676	sp|P13393|TBP_YEAST	228	sp|P13393|TBP_YEAST	211	R1
376	376	M_Ninov_HWang_PIC_120719_010819_Rep1_Fr11.14781.14781.6.0.dta	6	4823.73	QREEIYQAFEAIYPVLSEFR(10)-MVKPKIVLLIFVSGKIVLTGAK(15)	Cross-Linked	EDC-DE	4823.73	null	0.000128626	0.0329165	-0.002195	-0.455042	sp|P13393|TBP_YEAST (228)-sp|P13393|TBP_YEAST (211)/	55	Intra-Protein	5	1	23	17	4.22e-09	0.000173307	1.48259	sp|P13393|TBP_YEAST	228	sp|P13393|TBP_YEAST	211	R1
380	380	M_Ninov_HWang_PIC_120719_010819_Rep1_Fr11.14429.14429.5.0.dta	5	4951.82	QREEIYQAFEAIYPVLSEFRK(10)-MVKPKIVLLIFVSGKIVLTGAK(15)	Cross-Linked	EDC-DE	4951.82	null	0.00245089	0.0361911	-0.00511	-1.03194	sp|P13393|TBP_YEAST (228)-sp|P13393|TBP_YEAST (211)/	55	Intra-Protein	5	1	27.5	20.5	2.91e-07	0.00439004	1.4414	sp|P13393|TBP_YEAST	228	sp|P13393|TBP_YEAST	211	R1
387	387	M_Ninov_HWang_PIC_120719_010819_Rep1_Fr10.14771.14771.5.0.dta	5	4823.74	QREEIYQAFEAIYPVLSEFR(10)-MVKPKIVLLIFVSGKIVLTGAK(15)	Cross-Linked	EDC-DE	4823.73	null	0.000360428	0.0404103	0.013137	2.72341	sp|P13393|TBP_YEAST (228)-sp|P13393|TBP_YEAST (211)/	55	Intra-Protein	4	1	20	18	7.5e-09	0.000217683	1.39351	sp|P13393|TBP_YEAST	228	sp|P13393|TBP_YEAST	211	R1
398	398	M_Ninov_HWang_PIC_120719_010819_Rep1_Fr12.2863.2863.4.1.dta	4	3132.53	DGTKPATTFQSEEDIKR(12)-KMKHHHHHH(3)	Cross-Linked	EDC-DE	3132.53	null	3.13e-16	0.0496657	0.003747	1.19616	sp|P13393|TBP_YEAST (43)-sp|P13393|TBP_YEAST (241)/	11	Intra-Protein	6	1	29	15	5.1e-15	1.11e-09	1.30394	sp|P13393|TBP_YEAST	43	sp|P13393|TBP_YEAST	241	R1
400	400	M_Ninov_HWang_PIC_120719_010819_Rep1_Fr11.6731.6731.6.0.dta	6	3406.84	IREPKTTALIFASGKMVVTGAK(15)-SEDDSKLASR(2)	Cross-Linked	EDC-DE	3406.84	null	6.75e-07	0.0515103	-0.000138	-0.040507	sp|P13393|TBP_YEAST (120)-sp|P13393|TBP_YEAST (129)/	19	Intra-Protein	5	1	23.5	16.5	1.05e-06	1.44e-07	1.28811	sp|P13393|TBP_YEAST	120	sp|P13393|TBP_YEAST	129	R1
402	402	M_Ninov_HWang_PIC_120719_010819_Rep1_Fr6_7.4804.4804.5.0.dta	5	2979.58	TTALIFASGKMVVTGAKSEDDSK(10)-IREPK(3)	Cross-Linked	EDC-DE	2979.58	null	1	0.0534003	0.000452	0.151699	sp|P13393|TBP_YEAST (120)-sp|P13393|TBP_YEAST (108)/	8	Intra-Protein	2	1	14.5	2.5	0.000447687	1	1.27246	sp|P13393|TBP_YEAST	120	sp|P13393|TBP_YEAST	108	R1
403	403	M_Ninov_HWang_PIC_120719_010819_Rep1_Fr11.14814.14814.5.0.dta	5	4823.73	QREEIYQAFEAIYPVLSEFR(10)-MVKPKIVLLIFVSGKIVLTGAK(15)	Cross-Linked	EDC-DE	4823.73	null	0.00136162	0.0538576	0.004481	0.928949	sp|P13393|TBP_YEAST (228)-sp|P13393|TBP_YEAST (211)/	55	Intra-Protein	5	1	20	21	1.3e-07	0.00141391	1.26875	sp|P13393|TBP_YEAST	228	sp|P13393|TBP_YEAST	211	R1
406	406	M_Ninov_HWang_PIC_120719_010819_Rep1_Fr4_5.4632.4632.5.0.dta	5	2979.58	TTALIFASGKMVVTGAKSEDDSK(10)-IREPK(3)	Cross-Linked	EDC-DE	2979.58	null	1	0.0560727	0.000374	0.125521	sp|P13393|TBP_YEAST (120)-sp|P13393|TBP_YEAST (108)/	8	Intra-Protein	1	1	28.5	3.5	4.12e-07	1	1.25125	sp|P13393|TBP_YEAST	120	sp|P13393|TBP_YEAST	108	R1
413	413	M_Ninov_HWang_PIC_120719_010819_Rep1_Fr12.4099.4099.4.0.dta	4	3011.46	DGTKPATTFQSEEDIKR(13)-SEDDSKLASR(6)	Cross-Linked	EDC-DE	3011.45	null	9.01e-07	0.0627348	0.001405	0.466552	sp|P13393|TBP_YEAST (44)-sp|P13393|TBP_YEAST (133)/	3	Intra-Protein	6	1	38.5	13.5	7.76e-13	3.1e-07	1.20249	sp|P13393|TBP_YEAST	44	sp|P13393|TBP_YEAST	133	R1
425	425	M_Ninov_HWang_PIC_120719_010819_Rep1_Fr11.14477.14477.6.1.dta	6	4951.83	QREEIYQAFEAIYPVLSEFRK(10)-MVKPKIVLLIFVSGKIVLTGAK(15)	Cross-Linked	EDC-DE	4951.82	null	0.00137113	0.0694945	0.003523	0.711455	sp|P13393|TBP_YEAST (228)-sp|P13393|TBP_YEAST (211)/	55	Intra-Protein	5	1	23.5	20.5	3.49e-08	0.00178954	1.15805	sp|P13393|TBP_YEAST	228	sp|P13393|TBP_YEAST	211	R1
426	426	M_Ninov_HWang_PIC_120719_010819_Rep1_Fr8_9.13486.13486.6.2.dta	6	4823.73	QREEIYQAFEAIYPVLSEFR(3)-MVKPKIVLLIFVSGKIVLTGAK(15)	Cross-Linked	EDC-DE	4823.73	null	8.42e-05	0.0695748	0.00293	0.607414	sp|P13393|TBP_YEAST (221)-sp|P13393|TBP_YEAST (211)/	30	Intra-Protein	3	1	23	20	4.69e-09	5.88e-05	1.15755	sp|P13393|TBP_YEAST	221	sp|P13393|TBP_YEAST	211	R1
463	463	M_Ninov_HWang_PIC_120719_010819_Rep1_Fr11.14750.14750.5.0.dta	5	4823.72	QREEIYQAFEAIYPVLSEFR(10)-MVKPKIVLLIFVSGKIVLTGAK(15)	Cross-Linked	EDC-DE	4823.73	null	0.000757377	0.0817398	-0.009568	-1.98353	sp|P13393|TBP_YEAST (228)-sp|P13393|TBP_YEAST (211)/	55	Intra-Protein	5	1	22	25	1.1e-07	0.000676138	1.08757	sp|P13393|TBP_YEAST	228	sp|P13393|TBP_YEAST	211	R1
466	466	M_Ninov_HWang_PIC_120719_010819_Rep1_Fr10.14079.14079.5.0.dta	5	4951.84	QREEIYQAFEAIYPVLSEFRK(10)-MVKPKIVLLIFVSGKIVLTGAK(15)	Cross-Linked	EDC-DE	4951.82	null	0.00627987	0.0866249	0.018815	3.79961	sp|P13393|TBP_YEAST (228)-sp|P13393|TBP_YEAST (211)/	55	Intra-Protein	4	1	26.5	17.5	2.95e-07	0.0122418	1.06236	sp|P13393|TBP_YEAST	228	sp|P13393|TBP_YEAST	211	R1
468	468	M_Ninov_HWang_PIC_120719_010819_Rep1_Fr11.14727.14727.4.0.dta	4	4823.73	QREEIYQAFEAIYPVLSEFR(3)-MVKPKIVLLIFVSGKIVLTGAK(15)	Cross-Linked	EDC-DE	4823.73	null	0.0159366	0.089921	0.001122	0.2326	sp|P13393|TBP_YEAST (221)-sp|P13393|TBP_YEAST (211)/	30	Intra-Protein	5	1	17	20	7.36e-05	0.0292725	1.04614	sp|P13393|TBP_YEAST	221	sp|P13393|TBP_YEAST	211	R1
476	476	M_Ninov_HWang_PIC_120719_010819_Rep1_Fr12.2869.2869.5.0.dta	5	3132.53	DGTKPATTFQSEEDIKR(12)-KMKHHHHHH(1)	Cross-Linked	EDC-DE	3132.53	null	1.28e-12	0.0993686	0.00119	0.379885	sp|P13393|TBP_YEAST (43)-sp|P13393|TBP_YEAST (239)/	2	Intra-Protein	6	1	24	10	4.93e-12	4.95e-08	1.00275	sp|P13393|TBP_YEAST	43	sp|P13393|TBP_YEAST	239	R1
477	477	M_Ninov_HWang_PIC_120719_010819_Rep1_Fr12.15621.15621.6.0.dta	6	4823.73	QREEIYQAFEAIYPVLSEFR(10)-MVKPKIVLLIFVSGKIVLTGAK(15)	Cross-Linked	EDC-DE	4823.73	null	0.000233922	0.0996347	-0.002347	-0.486553	sp|P13393|TBP_YEAST (228)-sp|P13393|TBP_YEAST (211)/	55	Intra-Protein	6	1	23	19	1.47e-08	0.00015715	1.00159	sp|P13393|TBP_YEAST	228	sp|P13393|TBP_YEAST	211	R1
478	478	M_Ninov_HWang_PIC_120719_010819_Rep1_Fr8_9.13438.13438.4.0.dta	4	4368.47	EEIYQAFEAIYPVLSEFRK(8)-IVLLIFVSGKIVLTGAKQR(10)	Cross-Linked	EDC-DE	4368.47	null	0.289241	0.100924	-0.001438	-0.329177	sp|P13393|TBP_YEAST (228)-sp|P13393|TBP_YEAST (211)/	55	Intra-Protein	3	1	17	11	0.0155742	1	0.996006	sp|P13393|TBP_YEAST	228	sp|P13393|TBP_YEAST	211	R1
481	481	M_Ninov_HWang_PIC_120719_010819_Rep1_Fr12.6740.6740.5.0.dta	5	3406.84	IREPKTTALIFASGKMVVTGAK(15)-SEDDSKLASR(2)	Cross-Linked	EDC-DE	3406.84	null	3.14e-05	0.102715	0.004425	1.29886	sp|P13393|TBP_YEAST (120)-sp|P13393|TBP_YEAST (129)/	19	Intra-Protein	6	1	43.5	16.5	6.59e-09	7.6e-06	0.988368	sp|P13393|TBP_YEAST	120	sp|P13393|TBP_YEAST	129	R1
484	484	M_Ninov_HWang_PIC_120719_010819_Rep1_Fr11.14410.14410.5.0.dta	5	4951.82	QREEIYQAFEAIYPVLSEFRK(10)-MVKPKIVLLIFVSGKIVLTGAK(15)	Cross-Linked	EDC-DE	4951.82	null	0.00579237	0.104866	-0.00511	-1.03194	sp|P13393|TBP_YEAST (228)-sp|P13393|TBP_YEAST (211)/	55	Intra-Protein	5	1	27.5	19.5	1.23e-07	0.00614833	0.979365	sp|P13393|TBP_YEAST	228	sp|P13393|TBP_YEAST	211	R1
497	497	M_Ninov_HWang_PIC_120719_010819_Rep1_Fr4_5.4624.4624.4.2.dta	4	2979.58	TTALIFASGKMVVTGAKSEDDSK(10)-IREPK(3)	Cross-Linked	EDC-DE	2979.58	null	1	0.121705	0.001732	0.58129	sp|P13393|TBP_YEAST (120)-sp|P13393|TBP_YEAST (108)/	8	Intra-Protein	1	1	18.5	2.5	5.65e-06	1	0.914691	sp|P13393|TBP_YEAST	120	sp|P13393|TBP_YEAST	108	R1
499	499	M_Ninov_HWang_PIC_120719_010819_Rep1_Fr11.15558.15558.6.0.dta	6	4823.72	QREEIYQAFEAIYPVLSEFR(10)-MVKPKIVLLIFVSGKIVLTGAK(15)	Cross-Linked	EDC-DE	4823.73	null	0.00180859	0.12259	-0.005446	-1.129	sp|P13393|TBP_YEAST (228)-sp|P13393|TBP_YEAST (211)/	55	Intra-Protein	5	1	14	12	1.82e-07	4.83e-05	0.911545	sp|P13393|TBP_YEAST	228	sp|P13393|TBP_YEAST	211	R1
504	504	M_Ninov_HWang_PIC_120719_010819_Rep1_Fr11.15195.15195.5.0.dta	5	4823.75	QREEIYQAFEAIYPVLSEFR(10)-MVKPKIVLLIFVSGKIVLTGAK(15)	Cross-Linked	EDC-DE	4823.73	null	0.000343742	0.129308	0.023202	4.80997	sp|P13393|TBP_YEAST (228)-sp|P13393|TBP_YEAST (211)/	55	Intra-Protein	5	1	20	15	1.26e-08	0.00027083	0.888374	sp|P13393|TBP_YEAST	228	sp|P13393|TBP_YEAST	211	R1
505	505	M_Ninov_HWang_PIC_120719_010819_Rep1_Fr4_5.4644.4644.4.3.dta	4	2979.58	TTALIFASGKMVVTGAKSEDDSK(10)-IREPK(3)	Cross-Linked	EDC-DE	2979.58	null	1	0.131996	0.0018	0.604112	sp|P13393|TBP_YEAST (120)-sp|P13393|TBP_YEAST (108)/	8	Intra-Protein	1	1	16.5	2.5	0.00128833	1	0.879438	sp|P13393|TBP_YEAST	120	sp|P13393|TBP_YEAST	108	R1
506	506	M_Ninov_HWang_PIC_120719_010819_Rep1_Fr12.4166.4166.4.0.dta	4	3011.46	DGTKPATTFQSEEDIKR(12)-SEDDSKLASR(6)	Cross-Linked	EDC-DE	3011.45	null	9.12e-05	0.132274	0.001812	0.601702	sp|P13393|TBP_YEAST (43)-sp|P13393|TBP_YEAST (133)/	2	Intra-Protein	6	1	39.5	14.5	1.47e-09	0.000114342	0.878525	sp|P13393|TBP_YEAST	43	sp|P13393|TBP_YEAST	133	R1
508	508	M_Ninov_HWang_PIC_120719_010819_Rep1_Fr8_9.13425.13425.5.0.dta	5	4823.72	QREEIYQAFEAIYPVLSEFR(10)-MVKPKIVLLIFVSGKIVLTGAK(15)	Cross-Linked	EDC-DE	4823.73	null	0.0275415	0.136193	-0.007982	-1.65474	sp|P13393|TBP_YEAST (228)-sp|P13393|TBP_YEAST (211)/	55	Intra-Protein	3	1	20	16	5.27e-06	0.0594274	0.865846	sp|P13393|TBP_YEAST	228	sp|P13393|TBP_YEAST	211	R1
521	521	M_Ninov_HWang_PIC_120719_010819_Rep1_Fr12.12039.12039.4.0.dta	4	3430.66	LEGLAFSHGTFSSYEPELFPGLIYR(17)-ADEER(1)	Cross-Linked	EDC-DE	3430.66	null	0.0235378	0.156536	0.001709	0.498155	sp|P13393|TBP_YEAST (188)-sp|P13393|TBP_YEAST (2)/	5	Intra-Protein	6	1	34.5	5.5	5.92e-05	0.0551966	0.805385	sp|P13393|TBP_YEAST	188	sp|P13393|TBP_YEAST	2	R1
522	522	M_Ninov_HWang_PIC_120719_010819_Rep1_Fr12.2926.2926.3.0.dta	3	3004.44	DGTKPATTFQSEEDIKR(12)-MKHHHHHH(2)	Cross-Linked	EDC-DE	3004.43	null	1.71e-10	0.156779	0.002245	0.747229	sp|P13393|TBP_YEAST (43)-sp|P13393|TBP_YEAST (241)/	11	Intra-Protein	6	1	19	10	2.96e-06	7.29e-18	0.804711	sp|P13393|TBP_YEAST	43	sp|P13393|TBP_YEAST	241	R1
523	523	M_Ninov_HWang_PIC_120719_010819_Rep1_Fr12.5749.5749.4.1.dta	4	3307.66	DGTKPATTFQSEEDIKR(12)-EANKIVFDPNTR(4)	Cross-Linked	EDC-DE	3307.66	null	0.000188308	0.158082	0.004898	1.48081	sp|P13393|TBP_YEAST (43)-sp|P13393|TBP_YEAST (15)/	1	Intra-Protein	6	1	24.5	16.5	2.64e-05	0.000419938	0.801118	sp|P13393|TBP_YEAST	43	sp|P13393|TBP_YEAST	15	R1
526	526	M_Ninov_HWang_PIC_120719_010819_Rep1_Fr11.14402.14402.6.1.dta	6	4951.83	QREEIYQAFEAIYPVLSEFRK(3)-MVKPKIVLLIFVSGKIVLTGAK(15)	Cross-Linked	EDC-DE	4951.82	null	1.9e-05	0.163896	0.004103	0.828583	sp|P13393|TBP_YEAST (221)-sp|P13393|TBP_YEAST (211)/	30	Intra-Protein	5	1	29.5	26.5	2.72e-12	1.07e-05	0.785431	sp|P13393|TBP_YEAST	221	sp|P13393|TBP_YEAST	211	R1
530	530	M_Ninov_HWang_PIC_120719_010819_Rep1_Fr11.15271.15271.5.0.dta	5	4823.73	QREEIYQAFEAIYPVLSEFR(10)-MVKPKIVLLIFVSGKIVLTGAK(15)	Cross-Linked	EDC-DE	4823.73	null	0.000728317	0.171097	0.00184	0.381448	sp|P13393|TBP_YEAST (228)-sp|P13393|TBP_YEAST (211)/	55	Intra-Protein	5	1	19	16	2.86e-09	0.000616589	0.766757	sp|P13393|TBP_YEAST	228	sp|P13393|TBP_YEAST	211	R1
545	545	M_Ninov_HWang_PIC_120719_010819_Rep1_Fr11.11866.11866.5.0.dta	5	5090.57	DGTKPATTFQSEEDIKRAAPESEK(16)-DTSATSGIVPTLQNIVATVTLGCR(1)	Cross-Linked	EDC-DE	5090.56	Carbamidomethyl[C](50)	7.65e-05	0.180604	0.00842	1.65404	sp|P13393|TBP_YEAST (47)-sp|P13393|TBP_YEAST (56)/	1	Intra-Protein	5	1	31	36	2.85e-05	4.62e-07	0.743272	sp|P13393|TBP_YEAST	47	sp|P13393|TBP_YEAST	56	R1
13	13	M_Ninov_HWang_PIC_120719_010819_Rep2_Fr10.14749.14749.5.0.dta	5	4823.74	QREEIYQAFEAIYPVLSEFR(3)-MVKPKIVLLIFVSGKIVLTGAK(15)	Cross-Linked	EDC-DE	4823.73	null	2.75e-05	5.31e-14	0.005907	1.22457	sp|P13393|TBP_YEAST (221)-sp|P13393|TBP_YEAST (211)/	30	Intra-Protein	4	1	20	17	9.38e-09	1.54e-05	13.2746	sp|P13393|TBP_YEAST	221	sp|P13393|TBP_YEAST	211	R2
15	15	M_Ninov_HWang_PIC_120719_010819_Rep2_Fr11.14475.14475.6.0.dta	6	5783.96	AAPESEKDTSATSGIVPTLQNIVATVTLGCR(7)-QREEIYQAFEAIYPVLSEFRK(10)	Cross-Linked	EDC-DE	5783.96	Carbamidomethyl[C](30)	6.58e-06	6.83e-14	0.003865	0.668227	sp|P13393|TBP_YEAST (55)-sp|P13393|TBP_YEAST (228)/	2	Intra-Protein	5	1	29.5	30.5	1.23e-07	7.46e-06	13.1657	sp|P13393|TBP_YEAST	55	sp|P13393|TBP_YEAST	228	R2
17	17	M_Ninov_HWang_PIC_120719_010819_Rep2_Fr10.14004.14004.6.0.dta	6	4951.83	QREEIYQAFEAIYPVLSEFRK(10)-MVKPKIVLLIFVSGKIVLTGAK(15)	Cross-Linked	EDC-DE	4951.82	null	7.14e-05	9.44e-14	0.003753	0.757902	sp|P13393|TBP_YEAST (228)-sp|P13393|TBP_YEAST (211)/	55	Intra-Protein	4	1	24.5	25.5	8.97e-09	4.82e-05	13.0252	sp|P13393|TBP_YEAST	228	sp|P13393|TBP_YEAST	211	R2
21	21	M_Ninov_HWang_PIC_120719_010819_Rep2_Fr10.14065.14065.7.0.dta	7	4951.83	QREEIYQAFEAIYPVLSEFRK(10)-MVKPKIVLLIFVSGKIVLTGAK(15)	Cross-Linked	EDC-DE	4951.82	null	2.75e-06	6.87e-13	0.009271	1.87224	sp|P13393|TBP_YEAST (228)-sp|P13393|TBP_YEAST (211)/	55	Intra-Protein	4	1	29.5	27.5	6.94e-13	2.57e-06	12.1632	sp|P13393|TBP_YEAST	228	sp|P13393|TBP_YEAST	211	R2
33	33	M_Ninov_HWang_PIC_120719_010819_Rep2_Fr10.14038.14038.5.0.dta	5	4951.83	QREEIYQAFEAIYPVLSEFRK(10)-MVKPKIVLLIFVSGKIVLTGAK(15)	Cross-Linked	EDC-DE	4951.82	null	0.00488681	1.06e-11	0.003895	0.786579	sp|P13393|TBP_YEAST (228)-sp|P13393|TBP_YEAST (211)/	55	Intra-Protein	4	1	26.5	20.5	4.57e-07	0.00729913	10.9729	sp|P13393|TBP_YEAST	228	sp|P13393|TBP_YEAST	211	R2
35	35	M_Ninov_HWang_PIC_120719_010819_Rep2_Fr11.2985.2985.5.0.dta	5	3004.43	DGTKPATTFQSEEDIKR(12)-MKHHHHHH(2)	Cross-Linked	EDC-DE	3004.43	null	6.35e-12	1.17e-11	2e-06	0.000666	sp|P13393|TBP_YEAST (43)-sp|P13393|TBP_YEAST (241)/	11	Intra-Protein	5	1	26	10	2.09e-10	1.23e-12	10.932	sp|P13393|TBP_YEAST	43	sp|P13393|TBP_YEAST	241	R2
37	37	M_Ninov_HWang_PIC_120719_010819_Rep2_Fr10.14566.14566.6.0.dta	6	4823.73	QREEIYQAFEAIYPVLSEFR(3)-MVKPKIVLLIFVSGKIVLTGAK(15)	Cross-Linked	EDC-DE	4823.73	null	4.83e-05	2.06e-11	0.004168	0.864062	sp|P13393|TBP_YEAST (221)-sp|P13393|TBP_YEAST (211)/	30	Intra-Protein	4	1	21	17	3.88e-07	6.36e-05	10.687	sp|P13393|TBP_YEAST	221	sp|P13393|TBP_YEAST	211	R2
41	41	M_Ninov_HWang_PIC_120719_010819_Rep2_Fr11.14410.14410.7.0.dta	7	4951.82	QREEIYQAFEAIYPVLSEFRK(10)-MVKPKIVLLIFVSGKIVLTGAK(15)	Cross-Linked	EDC-DE	4951.82	null	5.93e-06	3.29e-11	-0.000112	-0.022618	sp|P13393|TBP_YEAST (228)-sp|P13393|TBP_YEAST (211)/	55	Intra-Protein	5	1	28.5	27.5	1.12e-11	3.72e-06	10.483	sp|P13393|TBP_YEAST	228	sp|P13393|TBP_YEAST	211	R2
46	46	M_Ninov_HWang_PIC_120719_010819_Rep2_Fr10.14577.14577.5.0.dta	5	4823.73	QREEIYQAFEAIYPVLSEFR(10)-MVKPKIVLLIFVSGKIVLTGAK(15)	Cross-Linked	EDC-DE	4823.73	null	0.000732178	7.3e-11	0.004168	0.864062	sp|P13393|TBP_YEAST (228)-sp|P13393|TBP_YEAST (211)/	55	Intra-Protein	4	1	20	17	9.55e-08	0.000735877	10.1368	sp|P13393|TBP_YEAST	228	sp|P13393|TBP_YEAST	211	R2
49	49	M_Ninov_HWang_PIC_120719_010819_Rep2_Fr6_7.13624.13624.6.2.dta	6	4951.82	QREEIYQAFEAIYPVLSEFRK(3)-MVKPKIVLLIFVSGKIVLTGAK(15)	Cross-Linked	EDC-DE	4951.82	null	0.00128338	1.3e-10	0.000339	0.06846	sp|P13393|TBP_YEAST (221)-sp|P13393|TBP_YEAST (211)/	30	Intra-Protein	2	1	24.5	14.5	1.94e-08	3.78e-05	9.88572	sp|P13393|TBP_YEAST	221	sp|P13393|TBP_YEAST	211	R2
50	50	M_Ninov_HWang_PIC_120719_010819_Rep2_Fr11.2984.2984.4.0.dta	4	3004.43	DGTKPATTFQSEEDIKR(12)-MKHHHHHH(2)	Cross-Linked	EDC-DE	3004.43	null	2.95e-14	2.08e-10	0.000898	0.298892	sp|P13393|TBP_YEAST (43)-sp|P13393|TBP_YEAST (241)/	11	Intra-Protein	5	1	29	13	1.19e-12	8.75e-17	9.6819	sp|P13393|TBP_YEAST	43	sp|P13393|TBP_YEAST	241	R2
56	56	M_Ninov_HWang_PIC_120719_010819_Rep2_Fr11.14873.14873.5.0.dta	5	4823.73	QREEIYQAFEAIYPVLSEFR(10)-MVKPKIVLLIFVSGKIVLTGAK(15)	Cross-Linked	EDC-DE	4823.73	null	1.57e-05	5.08e-10	-0.00172	-0.356571	sp|P13393|TBP_YEAST (228)-sp|P13393|TBP_YEAST (211)/	55	Intra-Protein	5	1	23	23	6.19e-09	2.49e-05	9.29442	sp|P13393|TBP_YEAST	228	sp|P13393|TBP_YEAST	211	R2
60	60	M_Ninov_HWang_PIC_120719_010819_Rep2_Fr4_5.13781.13781.6.1.dta	6	4951.83	QREEIYQAFEAIYPVLSEFRK(4)-MVKPKIVLLIFVSGKIVLTGAK(15)	Cross-Linked	EDC-DE	4951.82	null	2.26e-05	9.18e-10	0.002891	0.583825	sp|P13393|TBP_YEAST (222)-sp|P13393|TBP_YEAST (211)/	2	Intra-Protein	1	1	28.5	20.5	4.11e-11	1.18e-06	9.03693	sp|P13393|TBP_YEAST	222	sp|P13393|TBP_YEAST	211	R2
66	66	M_Ninov_HWang_PIC_120719_010819_Rep2_Fr10.14011.14011.7.0.dta	7	4951.84	QREEIYQAFEAIYPVLSEFRK(10)-MVKPKIVLLIFVSGKIVLTGAK(15)	Cross-Linked	EDC-DE	4951.82	null	8.67e-06	2.36e-09	0.012089	2.44132	sp|P13393|TBP_YEAST (228)-sp|P13393|TBP_YEAST (211)/	55	Intra-Protein	4	1	22.5	25.5	4.16e-10	6.7e-06	8.62752	sp|P13393|TBP_YEAST	228	sp|P13393|TBP_YEAST	211	R2
83	83	M_Ninov_HWang_PIC_120719_010819_Rep2_Fr10.14126.14126.6.0.dta	6	4951.83	QREEIYQAFEAIYPVLSEFRK(10)-MVKPKIVLLIFVSGKIVLTGAK(15)	Cross-Linked	EDC-DE	4951.82	null	0.0121301	1.88e-08	0.00388	0.78355	sp|P13393|TBP_YEAST (228)-sp|P13393|TBP_YEAST (211)/	55	Intra-Protein	4	1	23.5	19.5	2.32e-07	0.0237994	7.72627	sp|P13393|TBP_YEAST	228	sp|P13393|TBP_YEAST	211	R2
84	84	M_Ninov_HWang_PIC_120719_010819_Rep2_Fr14.1473.1473.5.0.dta	5	2977.44	DGTKPATTFQSEEDIKR(4)-QVWENQNR(4)	Cross-Linked	EDC-DE	2977.44	null	7.29e-08	2.04e-08	0.001197	0.402023	sp|P13393|TBP_YEAST (35)-sp|P13393|TBP_YEAST (27)/	6	Intra-Protein	8	1	22.5	6.5	3.84e-09	6.71e-09	7.69027	sp|P13393|TBP_YEAST	35	sp|P13393|TBP_YEAST	27	R2
86	86	M_Ninov_HWang_PIC_120719_010819_Rep2_Fr11.14935.14935.5.0.dta	5	4823.73	QREEIYQAFEAIYPVLSEFR(10)-MVKPKIVLLIFVSGKIVLTGAK(15)	Cross-Linked	EDC-DE	4823.73	null	8.74e-05	2.75e-08	0.002299	0.476602	sp|P13393|TBP_YEAST (228)-sp|P13393|TBP_YEAST (211)/	55	Intra-Protein	5	1	22	21	7.54e-09	2.83e-05	7.56055	sp|P13393|TBP_YEAST	228	sp|P13393|TBP_YEAST	211	R2
88	88	M_Ninov_HWang_PIC_120719_010819_Rep2_Fr11.14686.14686.5.0.dta	5	4823.73	QREEIYQAFEAIYPVLSEFR(10)-MVKPKIVLLIFVSGKIVLTGAK(15)	Cross-Linked	EDC-DE	4823.73	null	0.0002694	3.09e-08	-0.001722	-0.356985	sp|P13393|TBP_YEAST (228)-sp|P13393|TBP_YEAST (211)/	55	Intra-Protein	5	1	21	25	3.45e-07	0.000224686	7.5103	sp|P13393|TBP_YEAST	228	sp|P13393|TBP_YEAST	211	R2
89	89	M_Ninov_HWang_PIC_120719_010819_Rep2_Fr10.14064.14064.6.0.dta	6	4951.83	QREEIYQAFEAIYPVLSEFRK(10)-MVKPKIVLLIFVSGKIVLTGAK(15)	Cross-Linked	EDC-DE	4951.82	null	0.000663916	3.34e-08	0.003779	0.763153	sp|P13393|TBP_YEAST (228)-sp|P13393|TBP_YEAST (211)/	55	Intra-Protein	4	1	26.5	26.5	1.68e-09	0.000926504	7.47621	sp|P13393|TBP_YEAST	228	sp|P13393|TBP_YEAST	211	R2
92	92	M_Ninov_HWang_PIC_120719_010819_Rep2_Fr4_5.13732.13732.6.1.dta	6	4951.83	QREEIYQAFEAIYPVLSEFRK(3)-MVKPKIVLLIFVSGKIVLTGAK(15)	Cross-Linked	EDC-DE	4951.82	null	2.46e-06	7.2e-08	0.002891	0.583825	sp|P13393|TBP_YEAST (221)-sp|P13393|TBP_YEAST (211)/	30	Intra-Protein	1	1	25.5	15.5	6.44e-09	1.32e-08	7.14288	sp|P13393|TBP_YEAST	221	sp|P13393|TBP_YEAST	211	R2
98	98	M_Ninov_HWang_PIC_120719_010819_Rep2_Fr6_7.13564.13564.6.1.dta	6	4951.82	QREEIYQAFEAIYPVLSEFRK(3)-MVKPKIVLLIFVSGKIVLTGAK(15)	Cross-Linked	EDC-DE	4951.82	null	0.00138965	1.99e-07	0.000339	0.06846	sp|P13393|TBP_YEAST (221)-sp|P13393|TBP_YEAST (211)/	30	Intra-Protein	2	1	26.5	16.5	1.06e-08	4.04e-05	6.70116	sp|P13393|TBP_YEAST	221	sp|P13393|TBP_YEAST	211	R2
146	146	M_Ninov_HWang_PIC_120719_010819_Rep2_Fr11.11852.11852.6.1.dta	6	5090.55	AAPESEKDTSATSGIVPTLQNIVATVTLGCR(6)-DGTKPATTFQSEEDIKR(16)	Cross-Linked	EDC-DE	5090.56	Carbamidomethyl[C](30)	0.000287364	7.96e-06	-0.006055	-1.18946	sp|P13393|TBP_YEAST (54)-sp|P13393|TBP_YEAST (47)/	1	Intra-Protein	5	1	38.5	22.5	1.15e-05	0.000224708	5.0991	sp|P13393|TBP_YEAST	54	sp|P13393|TBP_YEAST	47	R2
151	151	M_Ninov_HWang_PIC_120719_010819_Rep2_Fr11.6688.6688.5.0.dta	5	3406.84	IREPKTTALIFASGKMVVTGAK(15)-SEDDSKLASR(2)	Cross-Linked	EDC-DE	3406.84	null	3.34e-06	1.18e-05	0.002842	0.834205	sp|P13393|TBP_YEAST (120)-sp|P13393|TBP_YEAST (129)/	19	Intra-Protein	5	1	43.5	17.5	1.16e-09	4.52e-07	4.92912	sp|P13393|TBP_YEAST	120	sp|P13393|TBP_YEAST	129	R2
159	159	M_Ninov_HWang_PIC_120719_010819_Rep2_Fr6_7.4912.4912.6.3.dta	6	3406.84	IREPKTTALIFASGKMVVTGAK(15)-SEDDSKLASR(2)	Cross-Linked	EDC-DE	3406.84	null	5.44e-07	1.64e-05	-0.000637	-0.186977	sp|P13393|TBP_YEAST (120)-sp|P13393|TBP_YEAST (129)/	19	Intra-Protein	2	1	13.5	9.5	0.000133237	1.88e-06	4.78532	sp|P13393|TBP_YEAST	120	sp|P13393|TBP_YEAST	129	R2
170	170	M_Ninov_HWang_PIC_120719_010819_Rep2_Fr4_5.4894.4894.6.4.dta	6	3406.84	IREPKTTALIFASGKMVVTGAK(15)-SEDDSKLASR(2)	Cross-Linked	EDC-DE	3406.84	null	6.06e-07	2.98e-05	2.3e-05	0.006751	sp|P13393|TBP_YEAST (120)-sp|P13393|TBP_YEAST (129)/	19	Intra-Protein	1	1	14	15	2.75e-06	6.99e-08	4.52636	sp|P13393|TBP_YEAST	120	sp|P13393|TBP_YEAST	129	R2
175	175	M_Ninov_HWang_PIC_120719_010819_Rep2_Fr11.14810.14810.5.0.dta	5	4823.73	QREEIYQAFEAIYPVLSEFR(10)-MVKPKIVLLIFVSGKIVLTGAK(15)	Cross-Linked	EDC-DE	4823.73	null	0.000459882	3.72e-05	-0.001976	-0.409642	sp|P13393|TBP_YEAST (228)-sp|P13393|TBP_YEAST (211)/	55	Intra-Protein	5	1	21	22	5.86e-08	0.000527188	4.42908	sp|P13393|TBP_YEAST	228	sp|P13393|TBP_YEAST	211	R2
190	190	M_Ninov_HWang_PIC_120719_010819_Rep2_Fr11.14477.14477.6.0.dta	6	4951.83	QREEIYQAFEAIYPVLSEFRK(10)-MVKPKIVLLIFVSGKIVLTGAK(15)	Cross-Linked	EDC-DE	4951.82	null	0.00132395	7.15e-05	0.005263	1.06284	sp|P13393|TBP_YEAST (228)-sp|P13393|TBP_YEAST (211)/	55	Intra-Protein	5	1	26.5	21.5	1.12e-08	0.000971312	4.14592	sp|P13393|TBP_YEAST	228	sp|P13393|TBP_YEAST	211	R2
193	193	M_Ninov_HWang_PIC_120719_010819_Rep2_Fr14.5237.5237.3.0.dta	3	2977.45	DGTKPATTFQSEEDIKR(4)-QVWENQNR(4)	Cross-Linked	EDC-DE	2977.44	null	3.39e-05	7.38e-05	0.011399	3.82846	sp|P13393|TBP_YEAST (35)-sp|P13393|TBP_YEAST (27)/	6	Intra-Protein	8	1	33.5	12.5	2.79e-11	5.25e-05	4.13184	sp|P13393|TBP_YEAST	35	sp|P13393|TBP_YEAST	27	R2
202	202	M_Ninov_HWang_PIC_120719_010819_Rep2_Fr10.9540.9540.5.0.dta	5	4079.25	IREPKTTALIFASGKMVVTGAK(3)-NAEYNPKRFAAVIMR(7)	Cross-Linked	EDC-DE	4079.24	null	0.00210267	9.62e-05	0.008164	2.00135	sp|P13393|TBP_YEAST (108)-sp|P13393|TBP_YEAST (97)/	4	Intra-Protein	4	1	33	11	3.06e-10	0.00221094	4.01695	sp|P13393|TBP_YEAST	108	sp|P13393|TBP_YEAST	97	R2
207	207	M_Ninov_HWang_PIC_120719_010819_Rep2_Fr12.15475.15475.7.0.dta	7	4951.83	QREEIYQAFEAIYPVLSEFRK(10)-MVKPKIVLLIFVSGKIVLTGAK(15)	Cross-Linked	EDC-DE	4951.82	null	1.74e-05	0.000104809	0.005455	1.10161	sp|P13393|TBP_YEAST (228)-sp|P13393|TBP_YEAST (211)/	55	Intra-Protein	6	1	28.5	25.5	2.53e-11	1.1e-05	3.9796	sp|P13393|TBP_YEAST	228	sp|P13393|TBP_YEAST	211	R2
209	209	M_Ninov_HWang_PIC_120719_010819_Rep2_Fr11.15057.15057.5.0.dta	5	4823.73	QREEIYQAFEAIYPVLSEFR(10)-MVKPKIVLLIFVSGKIVLTGAK(15)	Cross-Linked	EDC-DE	4823.73	null	0.000310934	0.000131728	0.000585	0.121275	sp|P13393|TBP_YEAST (228)-sp|P13393|TBP_YEAST (211)/	55	Intra-Protein	5	1	21	18	3.58e-08	0.000430709	3.88032	sp|P13393|TBP_YEAST	228	sp|P13393|TBP_YEAST	211	R2
214	214	M_Ninov_HWang_PIC_120719_010819_Rep2_Fr11.15228.15228.6.1.dta	6	4823.73	QREEIYQAFEAIYPVLSEFR(3)-MVKPKIVLLIFVSGKIVLTGAK(15)	Cross-Linked	EDC-DE	4823.73	null	6.11e-05	0.000148746	0.000924	0.191553	sp|P13393|TBP_YEAST (221)-sp|P13393|TBP_YEAST (211)/	30	Intra-Protein	5	1	20	17	6.36e-11	0.000131542	3.82755	sp|P13393|TBP_YEAST	221	sp|P13393|TBP_YEAST	211	R2
217	217	M_Ninov_HWang_PIC_120719_010819_Rep2_Fr11.9488.9488.4.1.dta	4	4079.24	IREPKTTALIFASGKMVVTGAK(3)-NAEYNPKRFAAVIMR(7)	Cross-Linked	EDC-DE	4079.24	null	0.0105759	0.000162369	8.3e-05	0.020347	sp|P13393|TBP_YEAST (108)-sp|P13393|TBP_YEAST (97)/	4	Intra-Protein	5	1	41	13	1.19e-06	0.00904773	3.7895	sp|P13393|TBP_YEAST	108	sp|P13393|TBP_YEAST	97	R2
222	222	M_Ninov_HWang_PIC_120719_010819_Rep2_Fr11.14351.14351.5.0.dta	5	4951.81	QREEIYQAFEAIYPVLSEFRK(10)-MVKPKIVLLIFVSGKIVLTGAK(15)	Cross-Linked	EDC-DE	4951.82	null	0.00218547	0.000191828	-0.010725	-2.16587	sp|P13393|TBP_YEAST (228)-sp|P13393|TBP_YEAST (211)/	55	Intra-Protein	5	1	28.5	24.5	7.72e-08	0.00324875	3.71709	sp|P13393|TBP_YEAST	228	sp|P13393|TBP_YEAST	211	R2
224	224	M_Ninov_HWang_PIC_120719_010819_Rep2_Fr11.15339.15339.5.0.dta	5	4823.74	QREEIYQAFEAIYPVLSEFR(3)-MVKPKIVLLIFVSGKIVLTGAK(15)	Cross-Linked	EDC-DE	4823.73	null	3.28e-06	0.000199059	0.007496	1.55398	sp|P13393|TBP_YEAST (221)-sp|P13393|TBP_YEAST (211)/	30	Intra-Protein	5	1	22	15	1.24e-09	4.53e-07	3.70102	sp|P13393|TBP_YEAST	221	sp|P13393|TBP_YEAST	211	R2
225	225	M_Ninov_HWang_PIC_120719_010819_Rep2_Fr12.2943.2943.5.0.dta	5	3004.43	DGTKPATTFQSEEDIKR(13)-MKHHHHHH(2)	Cross-Linked	EDC-DE	3004.43	null	2.9e-12	0.000204434	0.000239	0.079549	sp|P13393|TBP_YEAST (44)-sp|P13393|TBP_YEAST (241)/	2	Intra-Protein	6	1	25	9	6.31e-11	4.85e-13	3.68945	sp|P13393|TBP_YEAST	44	sp|P13393|TBP_YEAST	241	R2
226	226	M_Ninov_HWang_PIC_120719_010819_Rep2_Fr11.14411.14411.5.0.dta	5	4951.81	QREEIYQAFEAIYPVLSEFRK(10)-MVKPKIVLLIFVSGKIVLTGAK(15)	Cross-Linked	EDC-DE	4951.82	null	0.00131127	0.000206224	-0.010725	-2.16587	sp|P13393|TBP_YEAST (228)-sp|P13393|TBP_YEAST (211)/	55	Intra-Protein	5	1	29.5	21.5	1.67e-07	0.00252209	3.68566	sp|P13393|TBP_YEAST	228	sp|P13393|TBP_YEAST	211	R2
240	240	M_Ninov_HWang_PIC_120719_010819_Rep2_Fr6_7.4936.4936.4.1.dta	4	3406.85	IREPKTTALIFASGKMVVTGAK(15)-SEDDSKLASR(2)	Cross-Linked	EDC-DE	3406.84	null	7.68e-05	0.000289374	0.012071	3.54317	sp|P13393|TBP_YEAST (120)-sp|P13393|TBP_YEAST (129)/	19	Intra-Protein	2	1	15.5	7.5	9.66e-05	1.68e-11	3.53854	sp|P13393|TBP_YEAST	120	sp|P13393|TBP_YEAST	129	R2
244	244	M_Ninov_HWang_PIC_120719_010819_Rep2_Fr12.2894.2894.5.0.dta	5	3004.43	DGTKPATTFQSEEDIKR(12)-MKHHHHHH(2)	Cross-Linked	EDC-DE	3004.43	null	1.47e-13	0.000363151	0.000239	0.079549	sp|P13393|TBP_YEAST (43)-sp|P13393|TBP_YEAST (241)/	11	Intra-Protein	6	1	29	10	1.74e-11	1.51e-14	3.43991	sp|P13393|TBP_YEAST	43	sp|P13393|TBP_YEAST	241	R2
250	250	M_Ninov_HWang_PIC_120719_010819_Rep2_Fr11.14326.14326.6.0.dta	6	4951.83	QREEIYQAFEAIYPVLSEFRK(10)-MVKPKIVLLIFVSGKIVLTGAK(15)	Cross-Linked	EDC-DE	4951.82	null	0.00124284	0.000401296	0.005967	1.20501	sp|P13393|TBP_YEAST (228)-sp|P13393|TBP_YEAST (211)/	55	Intra-Protein	5	1	25.5	24.5	6.28e-08	0.00060686	3.39654	sp|P13393|TBP_YEAST	228	sp|P13393|TBP_YEAST	211	R2
268	268	M_Ninov_HWang_PIC_120719_010819_Rep2_Fr12.2896.2896.4.3.dta	4	3004.44	DGTKPATTFQSEEDIKR(12)-MKHHHHHH(2)	Cross-Linked	EDC-DE	3004.43	null	1.63e-15	0.000770315	0.001309	0.435689	sp|P13393|TBP_YEAST (43)-sp|P13393|TBP_YEAST (241)/	11	Intra-Protein	6	1	34	12	1.75e-15	1.27e-14	3.11333	sp|P13393|TBP_YEAST	43	sp|P13393|TBP_YEAST	241	R2
278	278	M_Ninov_HWang_PIC_120719_010819_Rep2_Fr11.6692.6692.6.1.dta	6	3406.84	IREPKTTALIFASGKMVVTGAK(15)-SEDDSKLASR(2)	Cross-Linked	EDC-DE	3406.84	null	5.44e-06	0.000976665	0.00109	0.319945	sp|P13393|TBP_YEAST (120)-sp|P13393|TBP_YEAST (129)/	19	Intra-Protein	5	1	41	15	3.84e-09	2.21e-06	3.01025	sp|P13393|TBP_YEAST	120	sp|P13393|TBP_YEAST	129	R2
285	285	M_Ninov_HWang_PIC_120719_010819_Rep2_Fr12.4964.4964.3.0.dta	3	2977.45	DGTKPATTFQSEEDIKR(4)-QVWENQNR(4)	Cross-Linked	EDC-DE	2977.44	null	0.000103093	0.00121456	0.006581	2.21029	sp|P13393|TBP_YEAST (35)-sp|P13393|TBP_YEAST (27)/	6	Intra-Protein	6	1	29.5	11.5	8.17e-13	7.5e-05	2.91558	sp|P13393|TBP_YEAST	35	sp|P13393|TBP_YEAST	27	R2
287	287	M_Ninov_HWang_PIC_120719_010819_Rep2_Fr12.15786.15786.5.0.dta	5	4823.73	QREEIYQAFEAIYPVLSEFR(3)-MVKPKIVLLIFVSGKIVLTGAK(15)	Cross-Linked	EDC-DE	4823.73	null	0.000156809	0.00129737	0.005619	1.16487	sp|P13393|TBP_YEAST (221)-sp|P13393|TBP_YEAST (211)/	30	Intra-Protein	6	1	23	18	3.21e-08	5.35e-05	2.88694	sp|P13393|TBP_YEAST	221	sp|P13393|TBP_YEAST	211	R2
289	289	M_Ninov_HWang_PIC_120719_010819_Rep2_Fr12.15571.15571.5.0.dta	5	4823.74	QREEIYQAFEAIYPVLSEFR(10)-MVKPKIVLLIFVSGKIVLTGAK(15)	Cross-Linked	EDC-DE	4823.73	null	0.000707145	0.00130672	0.011643	2.41369	sp|P13393|TBP_YEAST (228)-sp|P13393|TBP_YEAST (211)/	55	Intra-Protein	6	1	20	23	1.43e-06	0.00057694	2.88382	sp|P13393|TBP_YEAST	228	sp|P13393|TBP_YEAST	211	R2
296	296	M_Ninov_HWang_PIC_120719_010819_Rep2_Fr11.15657.15657.5.0.dta	5	4823.73	QREEIYQAFEAIYPVLSEFR(3)-MVKPKIVLLIFVSGKIVLTGAK(15)	Cross-Linked	EDC-DE	4823.73	null	0.00229065	0.0016486	0.003872	0.802698	sp|P13393|TBP_YEAST (221)-sp|P13393|TBP_YEAST (211)/	30	Intra-Protein	5	1	18	13	5.44e-08	0.000298083	2.78289	sp|P13393|TBP_YEAST	221	sp|P13393|TBP_YEAST	211	R2
310	310	M_Ninov_HWang_PIC_120719_010819_Rep2_Fr12.5727.5727.4.2.dta	4	3307.66	DGTKPATTFQSEEDIKR(13)-EANKIVFDPNTR(4)	Cross-Linked	EDC-DE	3307.66	null	2.81e-05	0.00289523	0.001307	0.395144	sp|P13393|TBP_YEAST (44)-sp|P13393|TBP_YEAST (15)/	1	Intra-Protein	6	1	23.5	14.5	7.77e-06	6.05e-05	2.53832	sp|P13393|TBP_YEAST	44	sp|P13393|TBP_YEAST	15	R2
314	314	M_Ninov_HWang_PIC_120719_010819_Rep2_Fr4_5.4880.4880.4.0.dta	4	3406.84	IREPKTTALIFASGKMVVTGAK(15)-SEDDSKLASR(2)	Cross-Linked	EDC-DE	3406.84	null	1.81e-08	0.00352291	-0.000303	-0.088939	sp|P13393|TBP_YEAST (120)-sp|P13393|TBP_YEAST (129)/	19	Intra-Protein	1	1	13	6	3.87e-06	1.22e-09	2.4531	sp|P13393|TBP_YEAST	120	sp|P13393|TBP_YEAST	129	R2
320	320	M_Ninov_HWang_PIC_120719_010819_Rep2_Fr11.14404.14404.6.0.dta	6	4951.83	QREEIYQAFEAIYPVLSEFRK(3)-MVKPKIVLLIFVSGKIVLTGAK(15)	Cross-Linked	EDC-DE	4951.82	null	7.12e-05	0.00438348	0.005185	1.04709	sp|P13393|TBP_YEAST (221)-sp|P13393|TBP_YEAST (211)/	30	Intra-Protein	5	1	31.5	22.5	3.23e-14	8.77e-05	2.35818	sp|P13393|TBP_YEAST	221	sp|P13393|TBP_YEAST	211	R2
331	331	M_Ninov_HWang_PIC_120719_010819_Rep2_Fr12.12074.12074.3.1.dta	3	3430.66	LEGLAFSHGTFSSYEPELFPGLIYR(17)-ADEER(1)	Cross-Linked	EDC-DE	3430.66	null	0.000794391	0.00548815	-0.002775	-0.808883	sp|P13393|TBP_YEAST (188)-sp|P13393|TBP_YEAST (2)/	5	Intra-Protein	6	1	50.5	7.5	4.65e-11	0.000715276	2.26057	sp|P13393|TBP_YEAST	188	sp|P13393|TBP_YEAST	2	R2
351	351	M_Ninov_HWang_PIC_120719_010819_Rep2_Fr12.16247.16247.6.0.dta	6	4823.74	QREEIYQAFEAIYPVLSEFR(10)-MVKPKIVLLIFVSGKIVLTGAK(15)	Cross-Linked	EDC-DE	4823.73	null	0.00303522	0.00735349	0.008659	1.79508	sp|P13393|TBP_YEAST (228)-sp|P13393|TBP_YEAST (211)/	55	Intra-Protein	6	1	17	14	4.94e-07	0.00113633	2.13351	sp|P13393|TBP_YEAST	228	sp|P13393|TBP_YEAST	211	R2
356	356	M_Ninov_HWang_PIC_120719_010819_Rep2_Fr10.14096.14096.5.0.dta	5	4951.84	QREEIYQAFEAIYPVLSEFRK(10)-MVKPKIVLLIFVSGKIVLTGAK(15)	Cross-Linked	EDC-DE	4951.82	null	0.046755	0.00787216	0.013373	2.70062	sp|P13393|TBP_YEAST (228)-sp|P13393|TBP_YEAST (211)/	55	Intra-Protein	4	1	21.5	15.5	3.28e-05	0.123988	2.10391	sp|P13393|TBP_YEAST	228	sp|P13393|TBP_YEAST	211	R2
398	398	M_Ninov_HWang_PIC_120719_010819_Rep2_Fr13.4013.4013.3.0.dta	3	2546.32	DGTKPATTFQSEEDIKR(4)-IREPK(3)	Cross-Linked	EDC-DE	2546.32	null	0.00773669	0.0152308	0.000494	0.194005	sp|P13393|TBP_YEAST (35)-sp|P13393|TBP_YEAST (108)/	2	Intra-Protein	7	1	38	6	1.48e-12	0.0210765	1.81728	sp|P13393|TBP_YEAST	35	sp|P13393|TBP_YEAST	108	R2
413	413	M_Ninov_HWang_PIC_120719_010819_Rep2_Fr11.14244.14244.6.0.dta	6	4951.83	QREEIYQAFEAIYPVLSEFRK(10)-MVKPKIVLLIFVSGKIVLTGAK(15)	Cross-Linked	EDC-DE	4951.82	null	0.000827329	0.0183265	0.006143	1.24055	sp|P13393|TBP_YEAST (228)-sp|P13393|TBP_YEAST (211)/	55	Intra-Protein	5	1	22.5	17.5	2.12e-08	0.00156128	1.73692	sp|P13393|TBP_YEAST	228	sp|P13393|TBP_YEAST	211	R2
416	416	M_Ninov_HWang_PIC_120719_010819_Rep2_Fr14.5217.5217.4.0.dta	4	2977.45	DGTKPATTFQSEEDIKR(4)-QVWENQNR(4)	Cross-Linked	EDC-DE	2977.44	null	0.000462032	0.0196271	0.013567	4.5566	sp|P13393|TBP_YEAST (35)-sp|P13393|TBP_YEAST (27)/	6	Intra-Protein	8	1	32.5	8.5	9.24e-14	0.000434429	1.70714	sp|P13393|TBP_YEAST	35	sp|P13393|TBP_YEAST	27	R2
418	418	M_Ninov_HWang_PIC_120719_010819_Rep2_Fr4_5.4884.4884.4.1.dta	4	2979.58	TTALIFASGKMVVTGAKSEDDSK(10)-IREPK(3)	Cross-Linked	EDC-DE	2979.58	null	1	0.0199538	0.000254	0.085247	sp|P13393|TBP_YEAST (120)-sp|P13393|TBP_YEAST (108)/	8	Intra-Protein	1	1	26.5	2.5	3.41e-07	1	1.69997	sp|P13393|TBP_YEAST	120	sp|P13393|TBP_YEAST	108	R2
432	432	M_Ninov_HWang_PIC_120719_010819_Rep2_Fr11.2925.2925.5.0.dta	5	3132.53	DGTKPATTFQSEEDIKR(12)-KMKHHHHHH(3)	Cross-Linked	EDC-DE	3132.53	null	1.14e-12	0.0250274	0.003623	1.15657	sp|P13393|TBP_YEAST (43)-sp|P13393|TBP_YEAST (241)/	11	Intra-Protein	5	1	18	8	1.89e-09	3.26e-05	1.60159	sp|P13393|TBP_YEAST	43	sp|P13393|TBP_YEAST	241	R2
435	435	M_Ninov_HWang_PIC_120719_010819_Rep2_Fr8_9.13643.13643.5.0.dta	5	4823.73	QREEIYQAFEAIYPVLSEFR(10)-MVKPKIVLLIFVSGKIVLTGAK(15)	Cross-Linked	EDC-DE	4823.73	null	0.295025	0.0258569	0.003481	0.721641	sp|P13393|TBP_YEAST (228)-sp|P13393|TBP_YEAST (211)/	55	Intra-Protein	3	1	20	14	0.00156281	1	1.58742	sp|P13393|TBP_YEAST	228	sp|P13393|TBP_YEAST	211	R2
447	447	M_Ninov_HWang_PIC_120719_010819_Rep2_Fr11.11905.11905.5.0.dta	5	5090.56	AAPESEKDTSATSGIVPTLQNIVATVTLGCR(7)-DGTKPATTFQSEEDIKR(12)	Cross-Linked	EDC-DE	5090.56	Carbamidomethyl[C](30)	0.00266133	0.0320182	-0.003739	-0.734497	sp|P13393|TBP_YEAST (55)-sp|P13393|TBP_YEAST (43)/	1	Intra-Protein	5	1	38.5	20.5	0.000116317	0.0014802	1.4946	sp|P13393|TBP_YEAST	55	sp|P13393|TBP_YEAST	43	R2
453	453	M_Ninov_HWang_PIC_120719_010819_Rep2_Fr12.12063.12063.4.2.dta	4	3430.65	LEGLAFSHGTFSSYEPELFPGLIYR(17)-ADEER(1)	Cross-Linked	EDC-DE	3430.66	null	0.00254872	0.0363701	-0.005145	-1.49971	sp|P13393|TBP_YEAST (188)-sp|P13393|TBP_YEAST (2)/	5	Intra-Protein	6	1	50.5	4.5	4.05e-11	0.00247893	1.43926	sp|P13393|TBP_YEAST	188	sp|P13393|TBP_YEAST	2	R2
455	455	M_Ninov_HWang_PIC_120719_010819_Rep2_Fr6_7.4914.4914.5.0.dta	5	3406.84	IREPKTTALIFASGKMVVTGAK(15)-SEDDSKLASR(2)	Cross-Linked	EDC-DE	3406.84	null	2.16e-05	0.0368572	0.004173	1.22489	sp|P13393|TBP_YEAST (120)-sp|P13393|TBP_YEAST (129)/	19	Intra-Protein	2	1	19.5	11.5	3.81e-07	1.43e-11	1.43348	sp|P13393|TBP_YEAST	120	sp|P13393|TBP_YEAST	129	R2
457	457	M_Ninov_HWang_PIC_120719_010819_Rep2_Fr12.15457.15457.6.0.dta	6	4951.84	QREEIYQAFEAIYPVLSEFRK(10)-MVKPKIVLLIFVSGKIVLTGAK(15)	Cross-Linked	EDC-DE	4951.82	null	0.00045412	0.0369753	0.010674	2.15557	sp|P13393|TBP_YEAST (228)-sp|P13393|TBP_YEAST (211)/	55	Intra-Protein	6	1	25.5	23.5	8.13e-08	0.000471084	1.43209	sp|P13393|TBP_YEAST	228	sp|P13393|TBP_YEAST	211	R2
458	458	M_Ninov_HWang_PIC_120719_010819_Rep2_Fr11.16336.16336.6.2.dta	6	4823.74	QREEIYQAFEAIYPVLSEFR(3)-MVKPKIVLLIFVSGKIVLTGAK(15)	Cross-Linked	EDC-DE	4823.73	null	5.8e-08	0.0389926	0.008298	1.72025	sp|P13393|TBP_YEAST (221)-sp|P13393|TBP_YEAST (211)/	30	Intra-Protein	5	1	20	12	6.54e-07	7.8e-10	1.40902	sp|P13393|TBP_YEAST	221	sp|P13393|TBP_YEAST	211	R2
495	495	M_Ninov_HWang_PIC_120719_010819_Rep2_Fr4_5.13753.13753.7.0.dta	7	4951.83	QREEIYQAFEAIYPVLSEFRK(3)-MVKPKIVLLIFVSGKIVLTGAK(15)	Cross-Linked	EDC-DE	4951.82	null	0.287798	0.0767165	0.0065	1.31265	sp|P13393|TBP_YEAST (221)-sp|P13393|TBP_YEAST (211)/	30	Intra-Protein	1	1	12	8	8.73e-10	0.996876	1.11511	sp|P13393|TBP_YEAST	221	sp|P13393|TBP_YEAST	211	R2
496	496	M_Ninov_HWang_PIC_120719_010819_Rep2_Fr11.9547.9547.5.0.dta	5	4079.24	IREPKTTALIFASGKMVVTGAK(3)-NAEYNPKRFAAVIMR(7)	Cross-Linked	EDC-DE	4079.24	null	0.0176344	0.0767632	-9.5e-05	-0.023289	sp|P13393|TBP_YEAST (108)-sp|P13393|TBP_YEAST (97)/	4	Intra-Protein	5	1	28	13	0.000221767	0.0305934	1.11485	sp|P13393|TBP_YEAST	108	sp|P13393|TBP_YEAST	97	R2
498	498	M_Ninov_HWang_PIC_120719_010819_Rep2_Fr12.16795.16795.6.1.dta	6	4823.74	QREEIYQAFEAIYPVLSEFR(3)-MVKPKIVLLIFVSGKIVLTGAK(15)	Cross-Linked	EDC-DE	4823.73	null	0.10188	0.0791852	0.009185	1.90413	sp|P13393|TBP_YEAST (221)-sp|P13393|TBP_YEAST (211)/	30	Intra-Protein	6	1	13	8	0.00124789	0.259062	1.10136	sp|P13393|TBP_YEAST	221	sp|P13393|TBP_YEAST	211	R2
505	505	M_Ninov_HWang_PIC_120719_010819_Rep2_Fr11.15279.15279.5.0.dta	5	4823.74	QREEIYQAFEAIYPVLSEFR(10)-MVKPKIVLLIFVSGKIVLTGAK(15)	Cross-Linked	EDC-DE	4823.73	null	0.000190074	0.0852081	0.006167	1.27847	sp|P13393|TBP_YEAST (228)-sp|P13393|TBP_YEAST (211)/	55	Intra-Protein	5	1	20	14	1e-08	0.000833464	1.06952	sp|P13393|TBP_YEAST	228	sp|P13393|TBP_YEAST	211	R2
516	516	M_Ninov_HWang_PIC_120719_010819_Rep2_Fr12.15476.15476.5.0.dta	5	4951.82	QREEIYQAFEAIYPVLSEFRK(10)-MVKPKIVLLIFVSGKIVLTGAK(15)	Cross-Linked	EDC-DE	4951.82	null	0.00563547	0.093701	-0.009084	-1.83448	sp|P13393|TBP_YEAST (228)-sp|P13393|TBP_YEAST (211)/	55	Intra-Protein	6	1	28.5	20.5	8.03e-07	0.00750332	1.02826	sp|P13393|TBP_YEAST	228	sp|P13393|TBP_YEAST	211	R2
536	536	M_Ninov_HWang_PIC_120719_010819_Rep2_Fr12.2844.2844.4.1.dta	4	3132.53	DGTKPATTFQSEEDIKR(12)-KMKHHHHHH(3)	Cross-Linked	EDC-DE	3132.53	null	4.85e-14	0.133671	0.003847	1.22808	sp|P13393|TBP_YEAST (43)-sp|P13393|TBP_YEAST (241)/	11	Intra-Protein	6	1	26	13	6.7e-14	2.14e-09	0.873962	sp|P13393|TBP_YEAST	43	sp|P13393|TBP_YEAST	241	R2
538	538	M_Ninov_HWang_PIC_120719_010819_Rep2_Fr12.4115.4115.5.0.dta	5	3011.45	DGTKPATTFQSEEDIKR(13)-SEDDSKLASR(6)	Cross-Linked	EDC-DE	3011.45	null	0.000143045	0.13684	-0.001801	-0.59805	sp|P13393|TBP_YEAST (44)-sp|P13393|TBP_YEAST (133)/	3	Intra-Protein	6	1	33.5	11.5	1.07e-09	0.000180291	0.863788	sp|P13393|TBP_YEAST	44	sp|P13393|TBP_YEAST	133	R2
539	539	M_Ninov_HWang_PIC_120719_010819_Rep2_Fr12.2868.2868.5.0.dta	5	3132.53	DGTKPATTFQSEEDIKR(12)-KMKHHHHHH(1)	Cross-Linked	EDC-DE	3132.53	null	9.53e-10	0.139844	-0.002302	-0.734869	sp|P13393|TBP_YEAST (43)-sp|P13393|TBP_YEAST (239)/	2	Intra-Protein	6	1	21	11	3.61e-10	8.51e-09	0.854358	sp|P13393|TBP_YEAST	43	sp|P13393|TBP_YEAST	239	R2
579	579	M_Ninov_HWang_PIC_120719_010819_Rep2_Fr11.16289.16289.5.2.dta	5	4823.72	QREEIYQAFEAIYPVLSEFR(3)-MVKPKIVLLIFVSGKIVLTGAK(15)	Cross-Linked	EDC-DE	4823.73	null	0.000530839	0.243032	-0.010198	-2.11413	sp|P13393|TBP_YEAST (221)-sp|P13393|TBP_YEAST (211)/	30	Intra-Protein	5	1	16	9	3.07e-08	0.000454079	0.614337	sp|P13393|TBP_YEAST	221	sp|P13393|TBP_YEAST	211	R2
580	580	M_Ninov_HWang_PIC_120719_010819_Rep2_Fr12.4108.4108.5.0.dta	5	3011.45	DGTKPATTFQSEEDIKR(13)-SEDDSKLASR(6)	Cross-Linked	EDC-DE	3011.45	null	0.000864309	0.244514	-0.001801	-0.59805	sp|P13393|TBP_YEAST (44)-sp|P13393|TBP_YEAST (133)/	3	Intra-Protein	6	1	31.5	10.5	1.51e-08	0.0011648	0.611697	sp|P13393|TBP_YEAST	44	sp|P13393|TBP_YEAST	133	R2
617	617	M_Ninov_HWang_PIC_120719_010819_Rep2_Fr11.14880.14880.6.4.dta	6	4823.73	QREEIYQAFEAIYPVLSEFR(3)-MVKPKIVLLIFVSGKIVLTGAK(15)	Cross-Linked	EDC-DE	4823.73	null	6.17e-06	0.324331	0.002908	0.602853	sp|P13393|TBP_YEAST (221)-sp|P13393|TBP_YEAST (211)/	30	Intra-Protein	5	1	21	20	2.5e-08	1.18e-06	0.489011	sp|P13393|TBP_YEAST	221	sp|P13393|TBP_YEAST	211	R2
649	649	M_Ninov_HWang_PIC_120719_010819_Rep2_Fr12.4175.4175.4.0.dta	4	3011.46	DGTKPATTFQSEEDIKR(12)-SEDDSKLASR(6)	Cross-Linked	EDC-DE	3011.45	null	1.58e-05	0.371983	0.004146	1.37674	sp|P13393|TBP_YEAST (43)-sp|P13393|TBP_YEAST (133)/	2	Intra-Protein	6	1	41.5	14.5	2.89e-11	1.11e-05	0.429477	sp|P13393|TBP_YEAST	43	sp|P13393|TBP_YEAST	133	R2
654	654	M_Ninov_HWang_PIC_120719_010819_Rep2_Fr13.4008.4008.3.0.dta	3	2546.32	DGTKPATTFQSEEDIKR(4)-IREPK(3)	Cross-Linked	EDC-DE	2546.32	null	0.019215	0.379821	0.000494	0.194005	sp|P13393|TBP_YEAST (35)-sp|P13393|TBP_YEAST (108)/	2	Intra-Protein	7	1	43.5	5.5	2.9e-11	0.0669295	0.420421	sp|P13393|TBP_YEAST	35	sp|P13393|TBP_YEAST	108	R2
655	655	M_Ninov_HWang_PIC_120719_010819_Rep2_Fr4_5.4873.4873.5.0.dta	5	2979.58	TTALIFASGKMVVTGAKSEDDSK(10)-IREPK(3)	Cross-Linked	EDC-DE	2979.58	null	1	0.382376	0.002053	0.689023	sp|P13393|TBP_YEAST (120)-sp|P13393|TBP_YEAST (108)/	8	Intra-Protein	1	1	23.5	2.5	8.24e-08	1	0.417509	sp|P13393|TBP_YEAST	120	sp|P13393|TBP_YEAST	108	R2
688	688	M_Ninov_HWang_PIC_120719_010819_Rep2_Fr12.9302.9302.5.0.dta	5	3392.86	NAEYNPKRFAAVIMR(7)-IREPKTTALIFASGK(3)	Cross-Linked	EDC-DE	3392.86	null	0.00335048	0.496795	0.000678	0.199831	sp|P13393|TBP_YEAST (97)-sp|P13393|TBP_YEAST (108)/	1	Intra-Protein	6	1	11	15	0.00403663	3.87e-06	0.303823	sp|P13393|TBP_YEAST	97	sp|P13393|TBP_YEAST	108	R2
691	691	M_Ninov_HWang_PIC_120719_010819_Rep2_Fr11.14672.14672.5.1.dta	5	4368.47	QREEIYQAFEAIYPVLSEFRK(3)-IVLLIFVSGKIVLTGAK(10)	Cross-Linked	EDC-DE	4368.47	null	0.000681362	0.512003	-0.003009	-0.688799	sp|P13393|TBP_YEAST (221)-sp|P13393|TBP_YEAST (211)/	30	Intra-Protein	5	1	19.5	14.5	1.54e-07	0.00182018	0.290728	sp|P13393|TBP_YEAST	221	sp|P13393|TBP_YEAST	211	R2
645	645	M_Ninov_HWang_PIC_120719_010819_Rep2_Fr13.16306.16306.2.0.dta	2	2269.16	EFKEANKIVFDPNTR(7)-EFGK(1)	Cross-Linked	EDC-DE	2269.16	null	0.0991611	0.281331	0.000739	0.325671	sp|P13393|TBP_YEAST (15)-sp|P29055|TF2B_YEAST (202)/sp|P13393|TBP_YEAST (15)-sp|P41895|T2FA_YEAST (699)/	1	Inter-Protein	7	1	14	4	0.0093694	0.418596	0.550783	sp|P13393|TBP_YEAST;sp|P13393|TBP_YEAST	15;15	sp|P29055|TF2B_YEAST;sp|P41895|T2FA_YEAST	202;699	R2
178	178	M_Ninov_HWang_PIC_120719_010819_Rep1_Fr11.13732.13732.5.0.dta	5	5014.47	IREASKDNVDFILSNVDLAMANSLRR(6)-TNFETEWNLQTLAADDAF(15)	Cross-Linked	EDC-DE	5014.46	null	1.83e-06	0.00108303	0.001134	0.226146	sp|P16370|RPB3_YEAST (44)-sp|P38902|RPB11_YEAST (117)/	3	Inter-Protein	5	1	35	25	1.41e-09	1.56e-05	2.96536	sp|P16370|RPB3_YEAST	44	sp|P38902|RPB11_YEAST	117	R1
192	192	M_Ninov_HWang_PIC_120719_010819_Rep1_Fr11.3837.3837.4.0.dta	4	3390.57	GSHHHHHHSNSGLNDIFEAQK(1)-NGPNEHPGAK(5)	Cross-Linked	EDC-DE	3390.56	null	1.26e-06	0.00152706	0.014134	4.16863	sp|P16370|RPB3_YEAST (2)-sp|P04050|RPB1_YEAST (398)/	3	Inter-Protein	5	1	41	11	1.33e-13	1.17e-06	2.81614	sp|P16370|RPB3_YEAST	2	sp|P04050|RPB1_YEAST	398	R1
210	210	M_Ninov_HWang_PIC_120719_010819_Rep1_Fr11.9042.9042.5.0.dta	5	4456.02	GSHHHHHHSNSGLNDIFEAQK(1)-TNFETEWNLQTLAADDAF(16)	Cross-Linked	EDC-DE	4456.02	null	6.41e-05	0.00237443	0.007732	1.73518	sp|P16370|RPB3_YEAST (2)-sp|P38902|RPB11_YEAST (118)/	1	Inter-Protein	5	1	26	28	2.99e-08	9.95e-05	2.62444	sp|P16370|RPB3_YEAST	2	sp|P38902|RPB11_YEAST	118	R1
232	232	M_Ninov_HWang_PIC_120719_010819_Rep1_Fr11.13879.13879.5.0.dta	5	5014.46	IREASKDNVDFILSNVDLAMANSLRR(6)-TNFETEWNLQTLAADDAF(16)	Cross-Linked	EDC-DE	5014.46	null	4.38e-06	0.00475728	-0.007535	-1.50265	sp|P16370|RPB3_YEAST (44)-sp|P38902|RPB11_YEAST (118)/	6	Inter-Protein	5	1	37	25	1.37e-07	1.58e-05	2.32264	sp|P16370|RPB3_YEAST	44	sp|P38902|RPB11_YEAST	118	R1
310	310	M_Ninov_HWang_PIC_120719_010819_Rep1_Fr11.13901.13901.5.0.dta	5	5014.46	IREASKDNVDFILSNVDLAMANSLRR(6)-TNFETEWNLQTLAADDAF(16)	Cross-Linked	EDC-DE	5014.46	null	0.000948021	0.0192358	-0.007535	-1.50265	sp|P16370|RPB3_YEAST (44)-sp|P38902|RPB11_YEAST (118)/	6	Inter-Protein	5	1	26	24	0.00010683	0.00191099	1.71589	sp|P16370|RPB3_YEAST	44	sp|P38902|RPB11_YEAST	118	R1
318	318	M_Ninov_HWang_PIC_120719_010819_Rep1_Fr13.17890.17890.4.0.dta	4	4745.28	EASKDNVDFILSNVDLAMANSLRR(4)-TNFETEWNLQTLAADDAF(16)	Cross-Linked	EDC-DE	4745.28	null	0.00257758	0.0361897	-0.000273	-0.057531	sp|P16370|RPB3_YEAST (44)-sp|P38902|RPB11_YEAST (118)/	6	Inter-Protein	7	1	26	17	0.000975559	0.00601047	1.44142	sp|P16370|RPB3_YEAST	44	sp|P38902|RPB11_YEAST	118	R1
341	341	M_Ninov_HWang_PIC_120719_010819_Rep1_Fr6_7.13941.13941.4.0.dta	4	4530.37	VMIAEIPTLAIDSVEVETNTTVLADEFIAHR(5)-KRVFNVFNK(1)	Cross-Linked	EDC-DE	4530.41	null	1	0.0901471	-0.036715	-8.10413	sp|P16370|RPB3_YEAST (69)-sp|Q03290|TFB3_YEAST (89)/	1	Inter-Protein	2	1	35	9	7.7e-05	1	1.04505	sp|P16370|RPB3_YEAST	69	sp|Q03290|TFB3_YEAST	89	R1
342	342	M_Ninov_HWang_PIC_120719_010819_Rep1_Fr12.11898.11898.3.0.dta	3	4172.04	NIGHPIIQDKEGNGVLICK(10)-TNFETEWNLQTLAADDAF(16)	Cross-Linked	EDC-DE	4172.04	Carbamidomethyl[C](18)	6.98e-06	0.0939553	0.004511	1.08125	sp|P16370|RPB3_YEAST (166)-sp|P38902|RPB11_YEAST (118)/	5	Inter-Protein	6	1	27	30	1.48e-10	5.1e-06	1.02708	sp|P16370|RPB3_YEAST	166	sp|P38902|RPB11_YEAST	118	R1
449	449	M_Ninov_HWang_PIC_120719_010819_Rep1_Fr11.3836.3836.5.0.dta	5	3390.55	GSHHHHHHSNSGLNDIFEAQK(1)-NGPNEHPGAK(5)	Cross-Linked	EDC-DE	3390.56	null	8.78e-06	0.190012	-0.008057	-2.3763	sp|P16370|RPB3_YEAST (2)-sp|P04050|RPB1_YEAST (398)/	3	Inter-Protein	5	1	25	9	5.85e-10	1.63e-06	0.721218	sp|P16370|RPB3_YEAST	2	sp|P04050|RPB1_YEAST	398	R1
462	462	M_Ninov_HWang_PIC_120719_010819_Rep1_Fr12.11855.11855.4.0.dta	4	4172.04	NIGHPIIQDKEGNGVLICK(10)-TNFETEWNLQTLAADDAF(16)	Cross-Linked	EDC-DE	4172.04	Carbamidomethyl[C](18)	1.06e-07	0.234413	-0.001091	-0.261503	sp|P16370|RPB3_YEAST (166)-sp|P38902|RPB11_YEAST (118)/	5	Inter-Protein	6	1	24	33	6.9e-10	2.27e-07	0.630019	sp|P16370|RPB3_YEAST	166	sp|P38902|RPB11_YEAST	118	R1
154	154	M_Ninov_HWang_PIC_120719_010819_Rep2_Fr11.13731.13731.5.0.dta	5	5014.46	IREASKDNVDFILSNVDLAMANSLRR(6)-TNFETEWNLQTLAADDAF(15)	Cross-Linked	EDC-DE	5014.46	null	5.13e-07	1.34e-05	-0.003602	-0.718322	sp|P16370|RPB3_YEAST (44)-sp|P38902|RPB11_YEAST (117)/	3	Inter-Protein	5	1	36	26	5.05e-09	2.66e-06	4.87414	sp|P16370|RPB3_YEAST	44	sp|P38902|RPB11_YEAST	117	R2
204	204	M_Ninov_HWang_PIC_120719_010819_Rep2_Fr11.11310.11310.4.1.dta	4	4172.04	NIGHPIIQDKEGNGVLICK(10)-TNFETEWNLQTLAADDAF(16)	Cross-Linked	EDC-DE	4172.04	Carbamidomethyl[C](18)	4.36e-06	0.000101901	0.001149	0.275405	sp|P16370|RPB3_YEAST (166)-sp|P38902|RPB11_YEAST (118)/	5	Inter-Protein	5	1	28	28	6.98e-07	5.02e-06	3.99182	sp|P16370|RPB3_YEAST	166	sp|P38902|RPB11_YEAST	118	R2
241	241	M_Ninov_HWang_PIC_120719_010819_Rep2_Fr11.13882.13882.5.0.dta	5	5014.47	IREASKDNVDFILSNVDLAMANSLRR(6)-TNFETEWNLQTLAADDAF(16)	Cross-Linked	EDC-DE	5014.46	null	6.74e-06	0.000289603	0.001337	0.266629	sp|P16370|RPB3_YEAST (44)-sp|P38902|RPB11_YEAST (118)/	6	Inter-Protein	5	1	34	26	2.59e-07	2.38e-05	3.5382	sp|P16370|RPB3_YEAST	44	sp|P38902|RPB11_YEAST	118	R2
359	359	M_Ninov_HWang_PIC_120719_010819_Rep2_Fr12.11845.11845.4.0.dta	4	4172.04	NIGHPIIQDKEGNGVLICK(10)-TNFETEWNLQTLAADDAF(16)	Cross-Linked	EDC-DE	4172.04	Carbamidomethyl[C](18)	1.47e-07	0.00827801	0.000675	0.161791	sp|P16370|RPB3_YEAST (166)-sp|P38902|RPB11_YEAST (118)/	5	Inter-Protein	6	1	23	33	1.11e-08	3.34e-07	2.08207	sp|P16370|RPB3_YEAST	166	sp|P38902|RPB11_YEAST	118	R2
364	364	M_Ninov_HWang_PIC_120719_010819_Rep2_Fr12.15446.15446.4.0.dta	4	4745.28	EASKDNVDFILSNVDLAMANSLRR(4)-TNFETEWNLQTLAADDAF(16)	Cross-Linked	EDC-DE	4745.28	null	2.49e-06	0.00930108	-1.3e-05	-0.00274	sp|P16370|RPB3_YEAST (44)-sp|P38902|RPB11_YEAST (118)/	6	Inter-Protein	6	1	37	24	2.5e-08	6.59e-06	2.03147	sp|P16370|RPB3_YEAST	44	sp|P38902|RPB11_YEAST	118	R2
425	425	M_Ninov_HWang_PIC_120719_010819_Rep2_Fr11.3855.3855.4.0.dta	4	3390.56	GSHHHHHHSNSGLNDIFEAQK(1)-NGPNEHPGAK(5)	Cross-Linked	EDC-DE	3390.56	null	6.99e-06	0.0230385	0.001207	0.355988	sp|P16370|RPB3_YEAST (2)-sp|P04050|RPB1_YEAST (398)/	3	Inter-Protein	5	1	35	9	7.08e-13	4.86e-06	1.63755	sp|P16370|RPB3_YEAST	2	sp|P04050|RPB1_YEAST	398	R2
635	635	M_Ninov_HWang_PIC_120719_010819_Rep2_Fr12.14745.14745.5.0.dta	5	5014.47	IREASKDNVDFILSNVDLAMANSLRR(6)-TNFETEWNLQTLAADDAF(16)	Cross-Linked	EDC-DE	5014.46	null	6.84e-05	0.233549	0.008888	1.77247	sp|P16370|RPB3_YEAST (44)-sp|P38902|RPB11_YEAST (118)/	6	Inter-Protein	6	1	27	24	1.61e-06	0.000261319	0.631622	sp|P16370|RPB3_YEAST	44	sp|P38902|RPB11_YEAST	118	R2
636	636	M_Ninov_HWang_PIC_120719_010819_Rep2_Fr12.14636.14636.5.0.dta	5	5014.47	IREASKDNVDFILSNVDLAMANSLRR(6)-TNFETEWNLQTLAADDAF(15)	Cross-Linked	EDC-DE	5014.46	null	0.000254756	0.239311	0.008888	1.77247	sp|P16370|RPB3_YEAST (44)-sp|P38902|RPB11_YEAST (117)/	3	Inter-Protein	6	1	32	21	3.32e-07	0.0001962	0.621037	sp|P16370|RPB3_YEAST	44	sp|P38902|RPB11_YEAST	117	R2
663	663	M_Ninov_HWang_PIC_120719_010819_Rep2_Fr20_21.13248.13248.7.0.dta	7	7955.15	VMIAEIPTLAIDSVEVETNTTVLADEFIAHRLGLIPLQSMDIEQLEYSR(25)-IGFAAKFTDFKIQNIVGSCDVK(11)	Cross-Linked	EDC-DE	7955.08	Oxidation[M](2);Oxidation[M](40);Carbamidomethyl[C](71)	1	0.29776	0.06656	8.36698	sp|P16370|RPB3_YEAST (89)-sp|P13393|TBP_YEAST (156)/	1	Inter-Protein	10	1	16.5	8.5	0.0518993	1	0.526133	sp|P16370|RPB3_YEAST	89	sp|P13393|TBP_YEAST	156	R2
665	665	M_Ninov_HWang_PIC_120719_010819_Rep2_Fr12.11923.11923.4.0.dta	4	4172.04	NIGHPIIQDKEGNGVLICK(10)-TNFETEWNLQTLAADDAF(16)	Cross-Linked	EDC-DE	4172.04	Carbamidomethyl[C](18)	6.69e-05	0.312051	0.000372	0.089165	sp|P16370|RPB3_YEAST (166)-sp|P38902|RPB11_YEAST (118)/	5	Inter-Protein	6	1	22	25	3.54e-05	7.06e-05	0.505774	sp|P16370|RPB3_YEAST	166	sp|P38902|RPB11_YEAST	118	R2
14	14	M_Ninov_HWang_PIC_120719_010819_Rep1_Fr10.4694.4694.5.0.dta	5	4168.9	GSHHHHHHSNSGLNDIFEAQK(1)-IEWHEDTGSSEGPQVK(5)	Cross-Linked	EDC-DE	4168.9	null	5.62e-10	3.48e-11	-0.001318	-0.316151	sp|P16370|RPB3_YEAST (2)-sp|P16370|RPB3_YEAST (27)/	8	Intra-Protein	4	1	23.5	17.5	1.78e-15	7.58e-10	10.4589	sp|P16370|RPB3_YEAST	2	sp|P16370|RPB3_YEAST	27	R1
46	46	M_Ninov_HWang_PIC_120719_010819_Rep1_Fr10.4696.4696.4.0.dta	4	4168.9	GSHHHHHHSNSGLNDIFEAQK(1)-IEWHEDTGSSEGPQVK(5)	Cross-Linked	EDC-DE	4168.9	null	1.79e-06	1.45e-06	0.002342	0.561779	sp|P16370|RPB3_YEAST (2)-sp|P16370|RPB3_YEAST (27)/	8	Intra-Protein	4	1	23.5	16.5	5.5e-10	1.44e-06	5.8377	sp|P16370|RPB3_YEAST	2	sp|P16370|RPB3_YEAST	27	R1
74	74	M_Ninov_HWang_PIC_120719_010819_Rep1_Fr11.4766.4766.4.1.dta	4	4168.9	GSHHHHHHSNSGLNDIFEAQK(1)-IEWHEDTGSSEGPQVK(6)	Cross-Linked	EDC-DE	4168.9	null	2.69e-10	8.01e-06	0.003651	0.875771	sp|P16370|RPB3_YEAST (2)-sp|P16370|RPB3_YEAST (28)/	11	Intra-Protein	5	1	35.5	20.5	5.94e-14	1.3e-09	5.09654	sp|P16370|RPB3_YEAST	2	sp|P16370|RPB3_YEAST	28	R1
76	76	M_Ninov_HWang_PIC_120719_010819_Rep1_Fr12.10946.10946.4.0.dta	4	2602.43	LGLIPLQSMDIEQLEYSR(15)-KGIAK(1)	Cross-Linked	EDC-DE	2602.43	null	9.66e-05	8.53e-06	0.001766	0.678597	sp|P16370|RPB3_YEAST (110)-sp|P16370|RPB3_YEAST (190)/	9	Intra-Protein	6	1	45	8	5.33e-18	4.27e-05	5.06896	sp|P16370|RPB3_YEAST	110	sp|P16370|RPB3_YEAST	190	R1
87	87	M_Ninov_HWang_PIC_120719_010819_Rep1_Fr14.13497.13497.4.0.dta	4	2602.43	LGLIPLQSMDIEQLEYSR(15)-KGIAK(1)	Cross-Linked	EDC-DE	2602.43	null	0.000104409	1.96e-05	0.004764	1.8306	sp|P16370|RPB3_YEAST (110)-sp|P16370|RPB3_YEAST (190)/	9	Intra-Protein	8	1	43	7	1.71e-18	3.57e-05	4.70724	sp|P16370|RPB3_YEAST	110	sp|P16370|RPB3_YEAST	190	R1
89	89	M_Ninov_HWang_PIC_120719_010819_Rep1_Fr10.9933.9933.7.0.dta	7	7064.16	NCEYEDPPNEGDPFDYKAQADTFYMNVESVGSIPVDQVVVR(5)-GSHHHHHHSNSGLNDIFEAQK(1)	Cross-Linked	EDC-DE	7064.17	Carbamidomethyl[C](2)	0.00136691	2.34e-05	-0.007777	-1.10091	sp|P16370|RPB3_YEAST (239)-sp|P16370|RPB3_YEAST (2)/	1	Intra-Protein	4	1	22	17	6.59e-07	0.0009994	4.63124	sp|P16370|RPB3_YEAST	239	sp|P16370|RPB3_YEAST	2	R1
94	94	M_Ninov_HWang_PIC_120719_010819_Rep1_Fr10.4740.4740.5.0.dta	5	4168.9	GSHHHHHHSNSGLNDIFEAQK(1)-IEWHEDTGSSEGPQVK(6)	Cross-Linked	EDC-DE	4168.9	null	6.47e-05	3.18e-05	-0.002108	-0.505649	sp|P16370|RPB3_YEAST (2)-sp|P16370|RPB3_YEAST (28)/	11	Intra-Protein	4	1	18.5	14.5	7.09e-09	2.16e-05	4.49705	sp|P16370|RPB3_YEAST	2	sp|P16370|RPB3_YEAST	28	R1
109	109	M_Ninov_HWang_PIC_120719_010819_Rep1_Fr11.12439.12439.6.0.dta	6	4753.52	VMIAEIPTLAIDSVEVETNTTVLADEFIAHR(17)-KGQELKLTCVAK(6)	Cross-Linked	EDC-DE	4753.52	Carbamidomethyl[C](43)	0.00157599	7.11e-05	0.000647	0.13611	sp|P16370|RPB3_YEAST (81)-sp|P16370|RPB3_YEAST (183)/	5	Intra-Protein	5	1	47	16	4.72e-13	0.00124524	4.14839	sp|P16370|RPB3_YEAST	81	sp|P16370|RPB3_YEAST	183	R1
123	123	M_Ninov_HWang_PIC_120719_010819_Rep1_Fr11.5826.5826.5.0.dta	5	4458.89	GSHHHHHHSNSGLNDIFEAQK(1)-NCEYEDPPNEGDPFDYK(6)	Cross-Linked	EDC-DE	4458.89	Carbamidomethyl[C](26)	2.96e-07	0.000154221	0.005795	1.29965	sp|P16370|RPB3_YEAST (2)-sp|P16370|RPB3_YEAST (240)/	2	Intra-Protein	5	1	17.5	20.5	1.17e-06	4.56e-09	3.81186	sp|P16370|RPB3_YEAST	2	sp|P16370|RPB3_YEAST	240	R1
138	138	M_Ninov_HWang_PIC_120719_010819_Rep1_Fr11.4886.4886.4.0.dta	4	4168.9	GSHHHHHHSNSGLNDIFEAQK(1)-IEWHEDTGSSEGPQVK(11)	Cross-Linked	EDC-DE	4168.9	null	1e-06	0.000267073	-0.000315	-0.07556	sp|P16370|RPB3_YEAST (2)-sp|P16370|RPB3_YEAST (33)/	6	Intra-Protein	5	1	26.5	16.5	1.35e-09	5.21e-07	3.57337	sp|P16370|RPB3_YEAST	2	sp|P16370|RPB3_YEAST	33	R1
146	146	M_Ninov_HWang_PIC_120719_010819_Rep1_Fr13.12641.12641.4.0.dta	4	2602.43	LGLIPLQSMDIEQLEYSR(15)-KGIAK(1)	Cross-Linked	EDC-DE	2602.43	null	0.000252536	0.000488496	0.002082	0.800022	sp|P16370|RPB3_YEAST (110)-sp|P16370|RPB3_YEAST (190)/	9	Intra-Protein	7	1	46	7	1.14e-17	0.000101836	3.31114	sp|P16370|RPB3_YEAST	110	sp|P16370|RPB3_YEAST	190	R1
162	162	M_Ninov_HWang_PIC_120719_010819_Rep1_Fr11.4705.4705.4.1.dta	4	4168.9	GSHHHHHHSNSGLNDIFEAQK(1)-IEWHEDTGSSEGPQVK(5)	Cross-Linked	EDC-DE	4168.9	null	2.02e-09	0.000803893	0.004307	1.03313	sp|P16370|RPB3_YEAST (2)-sp|P16370|RPB3_YEAST (27)/	8	Intra-Protein	5	1	27.5	21.5	2.49e-11	8.93e-10	3.0948	sp|P16370|RPB3_YEAST	2	sp|P16370|RPB3_YEAST	27	R1
173	173	M_Ninov_HWang_PIC_120719_010819_Rep1_Fr11.4702.4702.5.1.dta	5	4168.9	GSHHHHHHSNSGLNDIFEAQK(1)-IEWHEDTGSSEGPQVK(5)	Cross-Linked	EDC-DE	4168.9	null	1.68e-07	0.00101106	0.004771	1.14443	sp|P16370|RPB3_YEAST (2)-sp|P16370|RPB3_YEAST (27)/	8	Intra-Protein	5	1	28.5	16.5	2e-08	3.84e-08	2.99522	sp|P16370|RPB3_YEAST	2	sp|P16370|RPB3_YEAST	27	R1
219	219	M_Ninov_HWang_PIC_120719_010819_Rep1_Fr11.4827.4827.4.1.dta	4	4168.9	GSHHHHHHSNSGLNDIFEAQK(1)-IEWHEDTGSSEGPQVK(2)	Cross-Linked	EDC-DE	4168.9	null	1.65e-07	0.0038537	0.002248	0.539231	sp|P16370|RPB3_YEAST (2)-sp|P16370|RPB3_YEAST (24)/	5	Intra-Protein	5	1	23.5	17.5	1.17e-10	3.7e-07	2.41412	sp|P16370|RPB3_YEAST	2	sp|P16370|RPB3_YEAST	24	R1
261	261	M_Ninov_HWang_PIC_120719_010819_Rep1_Fr10.12948.12948.5.0.dta	5	4625.41	VMIAEIPTLAIDSVEVETNTTVLADEFIAHR(15)-GQELKLTCVAK(5)	Cross-Linked	EDC-DE	4625.42	Carbamidomethyl[C](42)	0.0207867	0.0064567	-0.00533	-1.15233	sp|P16370|RPB3_YEAST (79)-sp|P16370|RPB3_YEAST (183)/	1	Intra-Protein	4	1	30	16	6.54e-06	0.0497782	2.18999	sp|P16370|RPB3_YEAST	79	sp|P16370|RPB3_YEAST	183	R1
294	294	M_Ninov_HWang_PIC_120719_010819_Rep1_Fr12.10949.10949.3.0.dta	3	2602.43	LGLIPLQSMDIEQLEYSR(15)-KGIAK(1)	Cross-Linked	EDC-DE	2602.43	null	0.00159728	0.0132025	0.001923	0.738926	sp|P16370|RPB3_YEAST (110)-sp|P16370|RPB3_YEAST (190)/	9	Intra-Protein	6	1	34	6	1.12e-09	2.08e-05	1.87934	sp|P16370|RPB3_YEAST	110	sp|P16370|RPB3_YEAST	190	R1
298	298	M_Ninov_HWang_PIC_120719_010819_Rep1_Fr11.4828.4828.5.0.dta	5	4168.9	GSHHHHHHSNSGLNDIFEAQK(1)-IEWHEDTGSSEGPQVK(2)	Cross-Linked	EDC-DE	4168.9	null	5.71e-06	0.0144374	0.006282	1.50687	sp|P16370|RPB3_YEAST (2)-sp|P16370|RPB3_YEAST (24)/	5	Intra-Protein	5	1	23.5	10.5	2.87e-09	6.52e-06	1.84051	sp|P16370|RPB3_YEAST	2	sp|P16370|RPB3_YEAST	24	R1
304	304	M_Ninov_HWang_PIC_120719_010819_Rep1_Fr11.13174.13174.5.0.dta	5	4625.43	VMIAEIPTLAIDSVEVETNTTVLADEFIAHR(17)-GQELKLTCVAK(5)	Cross-Linked	EDC-DE	4625.42	Carbamidomethyl[C](42)	0.000552515	0.0156088	0.010464	2.26228	sp|P16370|RPB3_YEAST (81)-sp|P16370|RPB3_YEAST (183)/	5	Intra-Protein	5	1	52	19	5.58e-11	0.000677232	1.80663	sp|P16370|RPB3_YEAST	81	sp|P16370|RPB3_YEAST	183	R1
344	344	M_Ninov_HWang_PIC_120719_010819_Rep1_Fr10.4878.4878.5.0.dta	5	4168.9	GSHHHHHHSNSGLNDIFEAQK(1)-IEWHEDTGSSEGPQVK(6)	Cross-Linked	EDC-DE	4168.9	null	0.000975591	0.0171219	0.000235	0.05637	sp|P16370|RPB3_YEAST (2)-sp|P16370|RPB3_YEAST (28)/	11	Intra-Protein	4	1	11.5	11.5	1.35e-07	0.000591042	1.76645	sp|P16370|RPB3_YEAST	2	sp|P16370|RPB3_YEAST	28	R1
382	382	M_Ninov_HWang_PIC_120719_010819_Rep1_Fr11.4761.4761.5.1.dta	5	4168.9	GSHHHHHHSNSGLNDIFEAQK(1)-IEWHEDTGSSEGPQVK(6)	Cross-Linked	EDC-DE	4168.9	null	5.35e-05	0.0368012	0.006208	1.48912	sp|P16370|RPB3_YEAST (2)-sp|P16370|RPB3_YEAST (28)/	11	Intra-Protein	5	1	24.5	14.5	1.14e-07	6e-05	1.43414	sp|P16370|RPB3_YEAST	2	sp|P16370|RPB3_YEAST	28	R1
394	394	M_Ninov_HWang_PIC_120719_010819_Rep1_Fr11.4840.4840.6.0.dta	6	4168.9	GSHHHHHHSNSGLNDIFEAQK(1)-IEWHEDTGSSEGPQVK(6)	Cross-Linked	EDC-DE	4168.9	null	5.21e-06	0.0424005	0.002101	0.50397	sp|P16370|RPB3_YEAST (2)-sp|P16370|RPB3_YEAST (28)/	11	Intra-Protein	5	1	10.5	16.5	7.48e-06	5.55e-06	1.37263	sp|P16370|RPB3_YEAST	2	sp|P16370|RPB3_YEAST	28	R1
459	459	M_Ninov_HWang_PIC_120719_010819_Rep1_Fr12.4825.4825.4.0.dta	4	4168.9	GSHHHHHHSNSGLNDIFEAQK(1)-IEWHEDTGSSEGPQVK(11)	Cross-Linked	EDC-DE	4168.9	null	0.000186847	0.0783182	0.003019	0.724172	sp|P16370|RPB3_YEAST (2)-sp|P16370|RPB3_YEAST (33)/	6	Intra-Protein	6	1	25.5	17.5	6.84e-08	0.00011055	1.10614	sp|P16370|RPB3_YEAST	2	sp|P16370|RPB3_YEAST	33	R1
470	470	M_Ninov_HWang_PIC_120719_010819_Rep1_Fr11.4762.4762.5.1.dta	5	4168.9	GSHHHHHHSNSGLNDIFEAQK(1)-IEWHEDTGSSEGPQVK(6)	Cross-Linked	EDC-DE	4168.9	null	0.000403087	0.0940771	0.006208	1.48912	sp|P16370|RPB3_YEAST (2)-sp|P16370|RPB3_YEAST (28)/	11	Intra-Protein	5	1	14.5	15.5	1.92e-06	0.000881516	1.02652	sp|P16370|RPB3_YEAST	2	sp|P16370|RPB3_YEAST	28	R1
4	4	M_Ninov_HWang_PIC_120719_010819_Rep2_Fr11.5834.5834.5.0.dta	5	4458.89	GSHHHHHHSNSGLNDIFEAQK(1)-NCEYEDPPNEGDPFDYK(6)	Cross-Linked	EDC-DE	4458.89	Carbamidomethyl[C](26)	3.15e-10	2.79e-18	0.002339	0.52457	sp|P16370|RPB3_YEAST (2)-sp|P16370|RPB3_YEAST (240)/	2	Intra-Protein	5	1	23.5	21.5	1.87e-09	2.46e-10	17.5541	sp|P16370|RPB3_YEAST	2	sp|P16370|RPB3_YEAST	240	R2
28	28	M_Ninov_HWang_PIC_120719_010819_Rep2_Fr14.13556.13556.4.1.dta	4	2602.43	LGLIPLQSMDIEQLEYSR(15)-KGIAK(1)	Cross-Linked	EDC-DE	2602.43	null	0.000212878	4.62e-12	-0.000431	-0.165615	sp|P16370|RPB3_YEAST (110)-sp|P16370|RPB3_YEAST (190)/	9	Intra-Protein	8	1	43	7	7.31e-19	8.15e-05	11.3357	sp|P16370|RPB3_YEAST	110	sp|P16370|RPB3_YEAST	190	R2
36	36	M_Ninov_HWang_PIC_120719_010819_Rep2_Fr11.4773.4773.4.0.dta	4	4168.9	GSHHHHHHSNSGLNDIFEAQK(1)-IEWHEDTGSSEGPQVK(6)	Cross-Linked	EDC-DE	4168.9	null	3.73e-07	1.22e-11	0.00412	0.98827	sp|P16370|RPB3_YEAST (2)-sp|P16370|RPB3_YEAST (28)/	11	Intra-Protein	5	1	28.5	18.5	1.04e-08	4.57e-07	10.9123	sp|P16370|RPB3_YEAST	2	sp|P16370|RPB3_YEAST	28	R2
42	42	M_Ninov_HWang_PIC_120719_010819_Rep2_Fr11.4838.4838.5.0.dta	5	4168.9	GSHHHHHHSNSGLNDIFEAQK(1)-IEWHEDTGSSEGPQVK(2)	Cross-Linked	EDC-DE	4168.9	null	2.07e-07	4e-11	0.005215	1.25093	sp|P16370|RPB3_YEAST (2)-sp|P16370|RPB3_YEAST (24)/	5	Intra-Protein	5	1	27.5	13.5	8.52e-11	2.23e-07	10.3977	sp|P16370|RPB3_YEAST	2	sp|P16370|RPB3_YEAST	24	R2
44	44	M_Ninov_HWang_PIC_120719_010819_Rep2_Fr10.4847.4847.5.1.dta	5	4168.91	GSHHHHHHSNSGLNDIFEAQK(1)-IEWHEDTGSSEGPQVK(11)	Cross-Linked	EDC-DE	4168.9	null	1.37e-07	4.51e-11	0.00687	1.64792	sp|P16370|RPB3_YEAST (2)-sp|P16370|RPB3_YEAST (33)/	6	Intra-Protein	4	1	26.5	13.5	7.81e-13	8.42e-08	10.3462	sp|P16370|RPB3_YEAST	2	sp|P16370|RPB3_YEAST	33	R2
52	52	M_Ninov_HWang_PIC_120719_010819_Rep2_Fr11.12462.12462.6.0.dta	6	4753.51	VMIAEIPTLAIDSVEVETNTTVLADEFIAHR(17)-KGQELKLTCVAK(1)	Cross-Linked	EDC-DE	4753.52	Carbamidomethyl[C](43)	0.000539219	2.53e-10	-0.003761	-0.791204	sp|P16370|RPB3_YEAST (81)-sp|P16370|RPB3_YEAST (178)/	1	Intra-Protein	5	1	46	14	2.73e-13	0.000517062	9.59674	sp|P16370|RPB3_YEAST	81	sp|P16370|RPB3_YEAST	178	R2
55	55	M_Ninov_HWang_PIC_120719_010819_Rep2_Fr10.4693.4693.4.0.dta	4	4168.9	GSHHHHHHSNSGLNDIFEAQK(1)-IEWHEDTGSSEGPQVK(5)	Cross-Linked	EDC-DE	4168.9	null	1.81e-07	5.05e-10	0.006225	1.4932	sp|P16370|RPB3_YEAST (2)-sp|P16370|RPB3_YEAST (27)/	8	Intra-Protein	4	1	17.5	14.5	8.58e-08	1.05e-07	9.29655	sp|P16370|RPB3_YEAST	2	sp|P16370|RPB3_YEAST	27	R2
102	102	M_Ninov_HWang_PIC_120719_010819_Rep2_Fr11.4774.4774.5.1.dta	5	4168.9	GSHHHHHHSNSGLNDIFEAQK(1)-IEWHEDTGSSEGPQVK(6)	Cross-Linked	EDC-DE	4168.9	null	4.44e-05	2.91e-07	0.005894	1.4138	sp|P16370|RPB3_YEAST (2)-sp|P16370|RPB3_YEAST (28)/	11	Intra-Protein	5	1	23.5	15.5	4.93e-08	8.51e-05	6.53613	sp|P16370|RPB3_YEAST	2	sp|P16370|RPB3_YEAST	28	R2
107	107	M_Ninov_HWang_PIC_120719_010819_Rep2_Fr11.4718.4718.4.0.dta	4	4168.9	GSHHHHHHSNSGLNDIFEAQK(1)-IEWHEDTGSSEGPQVK(5)	Cross-Linked	EDC-DE	4168.9	null	2.73e-09	4.43e-07	0.003217	0.771667	sp|P16370|RPB3_YEAST (2)-sp|P16370|RPB3_YEAST (27)/	8	Intra-Protein	5	1	28.5	20.5	7.42e-12	4.06e-10	6.35377	sp|P16370|RPB3_YEAST	2	sp|P16370|RPB3_YEAST	27	R2
109	109	M_Ninov_HWang_PIC_120719_010819_Rep2_Fr11.4835.4835.5.0.dta	5	4168.9	GSHHHHHHSNSGLNDIFEAQK(1)-IEWHEDTGSSEGPQVK(2)	Cross-Linked	EDC-DE	4168.9	null	1.91e-06	5.05e-07	0.005215	1.25093	sp|P16370|RPB3_YEAST (2)-sp|P16370|RPB3_YEAST (24)/	5	Intra-Protein	5	1	21.5	14.5	1.25e-08	8.78e-07	6.29679	sp|P16370|RPB3_YEAST	2	sp|P16370|RPB3_YEAST	24	R2
144	144	M_Ninov_HWang_PIC_120719_010819_Rep2_Fr11.12435.12435.5.0.dta	5	4753.51	VMIAEIPTLAIDSVEVETNTTVLADEFIAHR(17)-KGQELKLTCVAK(6)	Cross-Linked	EDC-DE	4753.52	Carbamidomethyl[C](43)	0.00299259	6.69e-06	-0.004336	-0.912167	sp|P16370|RPB3_YEAST (81)-sp|P16370|RPB3_YEAST (183)/	5	Intra-Protein	5	1	51	14	6.64e-11	0.00313548	5.17449	sp|P16370|RPB3_YEAST	81	sp|P16370|RPB3_YEAST	183	R2
166	166	M_Ninov_HWang_PIC_120719_010819_Rep2_Fr11.4842.4842.4.0.dta	4	4168.91	GSHHHHHHSNSGLNDIFEAQK(1)-IEWHEDTGSSEGPQVK(2)	Cross-Linked	EDC-DE	4168.9	null	1.73e-07	2.58e-05	0.006724	1.6129	sp|P16370|RPB3_YEAST (2)-sp|P16370|RPB3_YEAST (24)/	5	Intra-Protein	5	1	22.5	18.5	1.23e-10	1.28e-07	4.58877	sp|P16370|RPB3_YEAST	2	sp|P16370|RPB3_YEAST	24	R2
172	172	M_Ninov_HWang_PIC_120719_010819_Rep2_Fr11.13170.13170.5.0.dta	5	4625.41	VMIAEIPTLAIDSVEVETNTTVLADEFIAHR(17)-GQELKLTCVAK(5)	Cross-Linked	EDC-DE	4625.42	Carbamidomethyl[C](42)	0.000485888	3.5e-05	-0.007209	-1.55856	sp|P16370|RPB3_YEAST (81)-sp|P16370|RPB3_YEAST (183)/	5	Intra-Protein	5	1	59	15	4.38e-11	0.000611022	4.45614	sp|P16370|RPB3_YEAST	81	sp|P16370|RPB3_YEAST	183	R2
177	177	M_Ninov_HWang_PIC_120719_010819_Rep2_Fr11.4897.4897.5.0.dta	5	4168.9	GSHHHHHHSNSGLNDIFEAQK(1)-IEWHEDTGSSEGPQVK(11)	Cross-Linked	EDC-DE	4168.9	null	3.76e-05	3.96e-05	0.00444	1.06503	sp|P16370|RPB3_YEAST (2)-sp|P16370|RPB3_YEAST (33)/	6	Intra-Protein	5	1	27.5	15.5	2.05e-09	1.97e-05	4.40233	sp|P16370|RPB3_YEAST	2	sp|P16370|RPB3_YEAST	33	R2
186	186	M_Ninov_HWang_PIC_120719_010819_Rep2_Fr12.10924.10924.4.0.dta	4	2602.43	LGLIPLQSMDIEQLEYSR(15)-KGIAK(1)	Cross-Linked	EDC-DE	2602.43	null	0.000136671	4.91e-05	0.002597	0.997915	sp|P16370|RPB3_YEAST (110)-sp|P16370|RPB3_YEAST (190)/	9	Intra-Protein	6	1	45	8	1.81e-17	4.09e-05	4.30852	sp|P16370|RPB3_YEAST	110	sp|P16370|RPB3_YEAST	190	R2
187	187	M_Ninov_HWang_PIC_120719_010819_Rep2_Fr11.4898.4898.4.0.dta	4	4168.91	GSHHHHHHSNSGLNDIFEAQK(1)-IEWHEDTGSSEGPQVK(11)	Cross-Linked	EDC-DE	4168.9	null	3.53e-06	5.28e-05	0.007915	1.89858	sp|P16370|RPB3_YEAST (2)-sp|P16370|RPB3_YEAST (33)/	6	Intra-Protein	5	1	27.5	16.5	1.85e-10	2.47e-06	4.27738	sp|P16370|RPB3_YEAST	2	sp|P16370|RPB3_YEAST	33	R2
215	215	M_Ninov_HWang_PIC_120719_010819_Rep2_Fr13.12514.12514.4.0.dta	4	2602.43	LGLIPLQSMDIEQLEYSR(15)-KGIAK(1)	Cross-Linked	EDC-DE	2602.43	null	0.000883475	0.000152161	-0.000675	-0.259373	sp|P16370|RPB3_YEAST (110)-sp|P16370|RPB3_YEAST (190)/	9	Intra-Protein	7	1	42	7	2.28e-15	0.000545916	3.8177	sp|P16370|RPB3_YEAST	110	sp|P16370|RPB3_YEAST	190	R2
238	238	M_Ninov_HWang_PIC_120719_010819_Rep2_Fr11.4715.4715.5.1.dta	5	4168.91	GSHHHHHHSNSGLNDIFEAQK(1)-IEWHEDTGSSEGPQVK(5)	Cross-Linked	EDC-DE	4168.9	null	1.08e-06	0.000283555	0.006758	1.62105	sp|P16370|RPB3_YEAST (2)-sp|P16370|RPB3_YEAST (27)/	8	Intra-Protein	5	1	23.5	16.5	1.13e-07	1.93e-07	3.54736	sp|P16370|RPB3_YEAST	2	sp|P16370|RPB3_YEAST	27	R2
394	394	M_Ninov_HWang_PIC_120719_010819_Rep2_Fr12.13222.13222.5.3.dta	5	4753.51	VMIAEIPTLAIDSVEVETNTTVLADEFIAHR(17)-KGQELKLTCVAK(6)	Cross-Linked	EDC-DE	4753.52	Carbamidomethyl[C](43)	0.002287	0.0143555	-0.002979	-0.626694	sp|P16370|RPB3_YEAST (81)-sp|P16370|RPB3_YEAST (183)/	5	Intra-Protein	6	1	51	14	5.65e-10	0.00235691	1.84298	sp|P16370|RPB3_YEAST	81	sp|P16370|RPB3_YEAST	183	R2
396	396	M_Ninov_HWang_PIC_120719_010819_Rep2_Fr11.4775.4775.5.1.dta	5	4168.9	GSHHHHHHSNSGLNDIFEAQK(1)-IEWHEDTGSSEGPQVK(6)	Cross-Linked	EDC-DE	4168.9	null	1.56e-05	0.0145213	0.005894	1.4138	sp|P16370|RPB3_YEAST (2)-sp|P16370|RPB3_YEAST (28)/	11	Intra-Protein	5	1	11.5	16.5	7.15e-06	6.13e-05	1.83799	sp|P16370|RPB3_YEAST	2	sp|P16370|RPB3_YEAST	28	R2
405	405	M_Ninov_HWang_PIC_120719_010819_Rep2_Fr12.10930.10930.3.0.dta	3	2602.43	LGLIPLQSMDIEQLEYSR(15)-KGIAK(1)	Cross-Linked	EDC-DE	2602.43	null	0.000371349	0.0174327	0.002203	0.846517	sp|P16370|RPB3_YEAST (110)-sp|P16370|RPB3_YEAST (190)/	9	Intra-Protein	6	1	37	6	1.35e-10	4.24e-06	1.75863	sp|P16370|RPB3_YEAST	110	sp|P16370|RPB3_YEAST	190	R2
428	428	M_Ninov_HWang_PIC_120719_010819_Rep2_Fr11.4751.4751.4.0.dta	4	4168.9	GSHHHHHHSNSGLNDIFEAQK(1)-IEWHEDTGSSEGPQVK(6)	Cross-Linked	EDC-DE	4168.9	null	5.56e-05	0.0241522	0.003448	0.827077	sp|P16370|RPB3_YEAST (2)-sp|P16370|RPB3_YEAST (28)/	11	Intra-Protein	5	1	14.5	16.5	2.82e-06	3.45e-05	1.61704	sp|P16370|RPB3_YEAST	2	sp|P16370|RPB3_YEAST	28	R2
452	452	M_Ninov_HWang_PIC_120719_010819_Rep2_Fr12.4747.4747.5.0.dta	5	4168.9	GSHHHHHHSNSGLNDIFEAQK(1)-IEWHEDTGSSEGPQVK(6)	Cross-Linked	EDC-DE	4168.9	null	0.000229955	0.0356825	0.003992	0.957567	sp|P16370|RPB3_YEAST (2)-sp|P16370|RPB3_YEAST (28)/	11	Intra-Protein	6	1	11.5	16.5	6.42e-05	0.000363202	1.44754	sp|P16370|RPB3_YEAST	2	sp|P16370|RPB3_YEAST	28	R2
482	482	M_Ninov_HWang_PIC_120719_010819_Rep2_Fr12.4693.4693.4.2.dta	4	4168.9	GSHHHHHHSNSGLNDIFEAQK(1)-IEWHEDTGSSEGPQVK(5)	Cross-Linked	EDC-DE	4168.9	null	7.18e-06	0.0619864	-0.004489	-1.07678	sp|P16370|RPB3_YEAST (2)-sp|P16370|RPB3_YEAST (27)/	8	Intra-Protein	6	1	20.5	20.5	2.15e-06	5.44e-07	1.2077	sp|P16370|RPB3_YEAST	2	sp|P16370|RPB3_YEAST	27	R2
491	491	M_Ninov_HWang_PIC_120719_010819_Rep2_Fr11.5871.5871.4.0.dta	4	4458.89	GSHHHHHHSNSGLNDIFEAQK(1)-NCEYEDPPNEGDPFDYK(5)	Cross-Linked	EDC-DE	4458.89	Carbamidomethyl[C](26)	7.04e-07	0.0715693	0.006177	1.38532	sp|P16370|RPB3_YEAST (2)-sp|P16370|RPB3_YEAST (239)/	1	Intra-Protein	5	1	18.5	12.5	3.41e-07	1.88e-06	1.14527	sp|P16370|RPB3_YEAST	2	sp|P16370|RPB3_YEAST	239	R2
623	623	M_Ninov_HWang_PIC_120719_010819_Rep2_Fr12.4825.4825.5.1.dta	5	4168.9	GSHHHHHHSNSGLNDIFEAQK(1)-IEWHEDTGSSEGPQVK(11)	Cross-Linked	EDC-DE	4168.9	null	0.000224086	0.336175	0.003593	0.861858	sp|P16370|RPB3_YEAST (2)-sp|P16370|RPB3_YEAST (33)/	6	Intra-Protein	6	1	20.5	12.5	0.000190908	0.000156221	0.473434	sp|P16370|RPB3_YEAST	2	sp|P16370|RPB3_YEAST	33	R2
681	681	M_Ninov_HWang_PIC_120719_010819_Rep2_Fr13.12520.12520.3.0.dta	3	2602.43	LGLIPLQSMDIEQLEYSR(15)-KGIAK(1)	Cross-Linked	EDC-DE	2602.43	null	0.0028874	0.486822	-6.3e-05	-0.024208	sp|P16370|RPB3_YEAST (110)-sp|P16370|RPB3_YEAST (190)/	9	Intra-Protein	7	1	37	6	8.36e-09	0.000172029	0.31263	sp|P16370|RPB3_YEAST	110	sp|P16370|RPB3_YEAST	190	R2
80	80	M_Ninov_HWang_PIC_120719_010819_Rep1_Fr11.9726.9726.5.0.dta	5	4404.23	KVEEEENAATLQLGQEFQLK(1)-GCDNKIDIYQIHIPYAAK(3)	Cross-Linked	EDC-DE	4404.22	Carbamidomethyl[C](25)	6.48e-06	1.43e-05	0.007074	1.60619	sp|P20433|RPB4_YEAST (17)-sp|P08518|RPB2_YEAST (1186)/	1	Inter-Protein	5	1	25	25	1.83e-05	2.85e-07	4.84552	sp|P20433|RPB4_YEAST	17	sp|P08518|RPB2_YEAST	1186	R1
124	124	M_Ninov_HWang_PIC_120719_010819_Rep1_Fr11.9414.9414.5.0.dta	5	4645.4	LKKVEEEENAATLQLGQEFQLK(5)-GCDNKIDIYQIHIPYAAK(5)	Cross-Linked	EDC-DE	4645.4	Carbamidomethyl[C](27)	5.92e-05	0.000158191	0.00448	0.964396	sp|P20433|RPB4_YEAST (19)-sp|P08518|RPB2_YEAST (1188)/	2	Inter-Protein	5	1	22	23	0.000120407	1.02e-05	3.80082	sp|P20433|RPB4_YEAST	19	sp|P08518|RPB2_YEAST	1188	R1
196	196	M_Ninov_HWang_PIC_120719_010819_Rep1_Fr13.10369.10369.4.1.dta	4	3399.69	STGLHPFEVAQLGSLACDTADEAK(18)-KLEELNR(1)	Cross-Linked	EDC-DE	3399.68	Carbamidomethyl[C](17)	0.00147796	0.00175619	0.001409	0.41445	sp|P20433|RPB4_YEAST (186)-sp|Q03290|TFB3_YEAST (229)/	2	Inter-Protein	7	1	49	11	1.11e-10	0.00136817	2.75543	sp|P20433|RPB4_YEAST	186	sp|Q03290|TFB3_YEAST	229	R1
220	220	M_Ninov_HWang_PIC_120719_010819_Rep1_Fr11.9745.9745.4.0.dta	4	4404.23	KVEEEENAATLQLGQEFQLK(5)-GCDNKIDIYQIHIPYAAK(5)	Cross-Linked	EDC-DE	4404.22	Carbamidomethyl[C](25)	0.00163118	0.00390759	0.007075	1.60641	sp|P20433|RPB4_YEAST (21)-sp|P08518|RPB2_YEAST (1188)/	2	Inter-Protein	5	1	21	17	0.00435005	0.000638485	2.40809	sp|P20433|RPB4_YEAST	21	sp|P08518|RPB2_YEAST	1188	R1
415	415	M_Ninov_HWang_PIC_120719_010819_Rep1_Fr11.5884.5884.5.0.dta	5	3467.65	STGLHPFEVAQLGSLACDTADEAK(18)-KHHHHHH(1)	Cross-Linked	EDC-DE	3467.64	Carbamidomethyl[C](17)	1.78e-05	0.106862	0.006964	2.00828	sp|P20433|RPB4_YEAST (186)-sp|P29055|TF2B_YEAST (346)/	2	Inter-Protein	5	1	38	8	8.08e-10	5.06e-06	0.971175	sp|P20433|RPB4_YEAST	186	sp|P29055|TF2B_YEAST	346	R1
447	447	M_Ninov_HWang_PIC_120719_010819_Rep1_Fr11.5480.5480.5.0.dta	5	3726.77	STGLHPFEVAQLGSLACDTADEAK(18)-KMKHHHHHH(1)	Cross-Linked	EDC-DE	3726.78	Carbamidomethyl[C](17)	1.14e-05	0.178511	-0.001936	-0.519484	sp|P20433|RPB4_YEAST (186)-sp|P13393|TBP_YEAST (239)/	1	Inter-Protein	5	1	29	8	1.35e-08	3.09e-05	0.748336	sp|P20433|RPB4_YEAST	186	sp|P13393|TBP_YEAST	239	R1
191	191	M_Ninov_HWang_PIC_120719_010819_Rep2_Fr11.9397.9397.5.0.dta	5	4645.4	LKKVEEEENAATLQLGQEFQLK(5)-GCDNKIDIYQIHIPYAAK(5)	Cross-Linked	EDC-DE	4645.4	Carbamidomethyl[C](27)	4.43e-05	7.33e-05	0.006257	1.34692	sp|P20433|RPB4_YEAST (19)-sp|P08518|RPB2_YEAST (1188)/	2	Inter-Protein	5	1	21	23	5.13e-05	5.29e-06	4.13504	sp|P20433|RPB4_YEAST	19	sp|P08518|RPB2_YEAST	1188	R2
368	368	M_Ninov_HWang_PIC_120719_010819_Rep2_Fr11.5892.5892.5.0.dta	5	3467.64	STGLHPFEVAQLGSLACDTADEAK(18)-KHHHHHH(1)	Cross-Linked	EDC-DE	3467.64	Carbamidomethyl[C](17)	1.67e-05	0.00986234	-0.003141	-0.905803	sp|P20433|RPB4_YEAST (186)-sp|P29055|TF2B_YEAST (346)/	2	Inter-Protein	5	1	37	8	4.03e-12	1.05e-05	2.00602	sp|P20433|RPB4_YEAST	186	sp|P29055|TF2B_YEAST	346	R2
440	440	M_Ninov_HWang_PIC_120719_010819_Rep2_Fr12.9052.9052.4.0.dta	4	3399.69	STGLHPFEVAQLGSLACDTADEAK(18)-KLEELNR(1)	Cross-Linked	EDC-DE	3399.68	Carbamidomethyl[C](17)	0.000781649	0.0278356	0.000961	0.282673	sp|P20433|RPB4_YEAST (186)-sp|Q03290|TFB3_YEAST (229)/	2	Inter-Protein	6	1	52	10	6.78e-13	0.00114026	1.5554	sp|P20433|RPB4_YEAST	186	sp|Q03290|TFB3_YEAST	229	R2
684	684	M_Ninov_HWang_PIC_120719_010819_Rep2_Fr12.10126.10126.6.0.dta	6	4404.22	KVEEEENAATLQLGQEFQLK(5)-GCDNKIDIYQIHIPYAAK(5)	Cross-Linked	EDC-DE	4404.22	Carbamidomethyl[C](25)	0.00098897	0.382693	-0.002062	-0.468188	sp|P20433|RPB4_YEAST (21)-sp|P08518|RPB2_YEAST (1188)/	2	Inter-Protein	6	1	18.5	18.5	0.00242883	0.000359028	0.41715	sp|P20433|RPB4_YEAST	21	sp|P08518|RPB2_YEAST	1188	R2
81	81	M_Ninov_HWang_PIC_120719_010819_Rep1_Fr12.12638.12638.4.0.dta	4	3928.96	EKELESIDVLLEQTTGGNNK(12)-DLKNTMQYLTNFSR(3)	Cross-Linked	EDC-DE	3928.96	null	1.38e-05	1.46e-05	0.00053	0.134896	sp|P20433|RPB4_YEAST (131)-sp|P20433|RPB4_YEAST (142)/	6	Intra-Protein	6	1	38	21	1.03e-06	2.35e-05	4.83544	sp|P20433|RPB4_YEAST	131	sp|P20433|RPB4_YEAST	142	R1
368	368	M_Ninov_HWang_PIC_120719_010819_Rep1_Fr13.14715.14715.4.1.dta	4	3928.96	EKELESIDVLLEQTTGGNNK(12)-DLKNTMQYLTNFSR(3)	Cross-Linked	EDC-DE	3928.96	null	0.000941977	0.0258925	0.003776	0.961069	sp|P20433|RPB4_YEAST (131)-sp|P20433|RPB4_YEAST (142)/	6	Intra-Protein	7	1	27	18	9.51e-05	0.00163003	1.58683	sp|P20433|RPB4_YEAST	131	sp|P20433|RPB4_YEAST	142	R1
472	472	M_Ninov_HWang_PIC_120719_010819_Rep1_Fr11.11959.11959.4.0.dta	4	3928.98	EKELESIDVLLEQTTGGNNK(12)-DLKNTMQYLTNFSR(3)	Cross-Linked	EDC-DE	3928.96	null	0.00018272	0.0954314	0.024983	6.35868	sp|P20433|RPB4_YEAST (131)-sp|P20433|RPB4_YEAST (142)/	6	Intra-Protein	5	1	30	19	7.51e-05	0.000346933	1.02031	sp|P20433|RPB4_YEAST	131	sp|P20433|RPB4_YEAST	142	R1
59	59	M_Ninov_HWang_PIC_120719_010819_Rep2_Fr11.11962.11962.4.0.dta	4	3928.96	EKELESIDVLLEQTTGGNNK(12)-DLKNTMQYLTNFSR(3)	Cross-Linked	EDC-DE	3928.96	null	0.00016509	6.74e-10	0.002896	0.737091	sp|P20433|RPB4_YEAST (131)-sp|P20433|RPB4_YEAST (142)/	6	Intra-Protein	5	1	35	19	9.29e-05	0.000422941	9.1713	sp|P20433|RPB4_YEAST	131	sp|P20433|RPB4_YEAST	142	R2
163	163	M_Ninov_HWang_PIC_120719_010819_Rep2_Fr12.12624.12624.4.0.dta	4	3928.96	EKELESIDVLLEQTTGGNNK(12)-DLKNTMQYLTNFSR(3)	Cross-Linked	EDC-DE	3928.96	null	1.08e-06	2e-05	0.000524	0.133369	sp|P20433|RPB4_YEAST (131)-sp|P20433|RPB4_YEAST (142)/	6	Intra-Protein	6	1	41	21	1.69e-07	1.75e-06	4.69842	sp|P20433|RPB4_YEAST	131	sp|P20433|RPB4_YEAST	142	R2
176	176	M_Ninov_HWang_PIC_120719_010819_Rep2_Fr13.14570.14570.4.0.dta	4	3928.96	EKELESIDVLLEQTTGGNNK(12)-DLKNTMQYLTNFSR(3)	Cross-Linked	EDC-DE	3928.96	null	2.72e-05	3.95e-05	-0.002248	-0.572162	sp|P20433|RPB4_YEAST (131)-sp|P20433|RPB4_YEAST (142)/	6	Intra-Protein	7	1	34	20	1.01e-06	2.85e-05	4.4035	sp|P20433|RPB4_YEAST	131	sp|P20433|RPB4_YEAST	142	R2
3	3	M_Ninov_HWang_PIC_120719_010819_Rep1_Fr6_7.6209.6209.6.3.dta	6	3352.96	IQRADPVALYLGLKR(14)-GEVVKIIRKSETSGR(2)	Cross-Linked	EDC-DE	3352.95	null	1.15e-09	3.07e-14	0.002082	0.620945	sp|P20434|RPAB1_YEAST (191)-sp|P20434|RPAB1_YEAST (194)/	41	Intra-Protein	2	1	20.5	11.5	7.05e-11	2.16e-09	13.5131	sp|P20434|RPAB1_YEAST	191	sp|P20434|RPAB1_YEAST	194	R1
6	6	M_Ninov_HWang_PIC_120719_010819_Rep1_Fr6_7.6231.6231.6.3.dta	6	3352.96	IQRADPVALYLGLKR(14)-GEVVKIIRKSETSGR(2)	Cross-Linked	EDC-DE	3352.95	null	4.33e-11	5.61e-13	0.002082	0.620945	sp|P20434|RPAB1_YEAST (191)-sp|P20434|RPAB1_YEAST (194)/	41	Intra-Protein	2	1	23.5	10.5	3.85e-13	1.5e-10	12.2508	sp|P20434|RPAB1_YEAST	191	sp|P20434|RPAB1_YEAST	194	R1
10	10	M_Ninov_HWang_PIC_120719_010819_Rep1_Fr6_7.6215.6215.7.0.dta	7	3352.95	IQRADPVALYLGLKR(14)-GEVVKIIRKSETSGR(2)	Cross-Linked	EDC-DE	3352.95	null	1.98e-06	2.48e-12	0.000845	0.252017	sp|P20434|RPAB1_YEAST (191)-sp|P20434|RPAB1_YEAST (194)/	41	Intra-Protein	2	1	18.5	9.5	1.74e-07	2.73e-10	11.6064	sp|P20434|RPAB1_YEAST	191	sp|P20434|RPAB1_YEAST	194	R1
16	16	M_Ninov_HWang_PIC_120719_010819_Rep1_Fr6_7.6230.6230.5.0.dta	5	3352.96	IQRADPVALYLGLKR(14)-GEVVKIIRKSETSGR(2)	Cross-Linked	EDC-DE	3352.95	null	8.87e-06	2.39e-10	0.002289	0.682682	sp|P20434|RPAB1_YEAST (191)-sp|P20434|RPAB1_YEAST (194)/	41	Intra-Protein	2	1	26.5	11.5	2.92e-13	1.25e-07	9.6224	sp|P20434|RPAB1_YEAST	191	sp|P20434|RPAB1_YEAST	194	R1
22	22	M_Ninov_HWang_PIC_120719_010819_Rep1_Fr6_7.6183.6183.6.2.dta	6	3352.93	IQRADPVALYLGLKR(14)-GEVVKIIRKSETSGR(2)	Cross-Linked	EDC-DE	3352.95	null	9.48e-08	2.21e-09	-0.023915	-7.13252	sp|P20434|RPAB1_YEAST (191)-sp|P20434|RPAB1_YEAST (194)/	41	Intra-Protein	2	1	20.5	10.5	6.97e-12	1.01e-07	8.65475	sp|P20434|RPAB1_YEAST	191	sp|P20434|RPAB1_YEAST	194	R1
26	26	M_Ninov_HWang_PIC_120719_010819_Rep1_Fr6_7.6331.6331.6.1.dta	6	3993.25	IQRADPVALYLGLKRGEVVK(17)-IIRKSETSGRYASYR(4)	Cross-Linked	EDC-DE	3993.25	null	2.76e-08	1.73e-08	0.001555	0.389407	sp|P20434|RPAB1_YEAST (194)-sp|P20434|RPAB1_YEAST (201)/	12	Intra-Protein	2	1	19	10	1.64e-06	0.00165276	7.7608	sp|P20434|RPAB1_YEAST	194	sp|P20434|RPAB1_YEAST	201	R1
27	27	M_Ninov_HWang_PIC_120719_010819_Rep1_Fr6_7.6182.6182.5.0.dta	5	3352.96	IQRADPVALYLGLKR(14)-GEVVKIIRKSETSGR(2)	Cross-Linked	EDC-DE	3352.95	null	1.82e-05	2.64e-08	0.002289	0.682682	sp|P20434|RPAB1_YEAST (191)-sp|P20434|RPAB1_YEAST (194)/	41	Intra-Protein	2	1	25.5	8.5	4.65e-24	6.44e-06	7.57874	sp|P20434|RPAB1_YEAST	191	sp|P20434|RPAB1_YEAST	194	R1
35	35	M_Ninov_HWang_PIC_120719_010819_Rep1_Fr6_7.3745.3745.5.0.dta	5	2859.51	KSETSGRYASYRICM(3)-RGEVVKIIR(6)	Cross-Linked	EDC-DE	2859.51	Carbamidomethyl[C](14)	1.27e-11	1.97e-07	-4.8e-05	-0.016786	sp|P20434|RPAB1_YEAST (203)-sp|P20434|RPAB1_YEAST (197)/	10	Intra-Protein	2	1	16	14	4.78e-14	4.78e-11	6.70611	sp|P20434|RPAB1_YEAST	203	sp|P20434|RPAB1_YEAST	197	R1
52	52	M_Ninov_HWang_PIC_120719_010819_Rep1_Fr6_7.3777.3777.4.1.dta	4	2859.51	KSETSGRYASYRICM(3)-RGEVVKIIR(6)	Cross-Linked	EDC-DE	2859.51	Carbamidomethyl[C](14)	0.000169386	2.24e-06	-0.000451	-0.157719	sp|P20434|RPAB1_YEAST (203)-sp|P20434|RPAB1_YEAST (197)/	10	Intra-Protein	2	1	11	10	2.55e-07	0.000131834	5.65	sp|P20434|RPAB1_YEAST	203	sp|P20434|RPAB1_YEAST	197	R1
63	63	M_Ninov_HWang_PIC_120719_010819_Rep1_Fr10.7920.7920.5.0.dta	5	3352.95	IQRADPVALYLGLKR(14)-GEVVKIIRKSETSGR(2)	Cross-Linked	EDC-DE	3352.95	null	4.6e-12	3.61e-06	-0.000541	-0.16135	sp|P20434|RPAB1_YEAST (191)-sp|P20434|RPAB1_YEAST (194)/	41	Intra-Protein	4	1	25.5	15.5	2.82e-14	2.58e-11	5.44275	sp|P20434|RPAB1_YEAST	191	sp|P20434|RPAB1_YEAST	194	R1
88	88	M_Ninov_HWang_PIC_120719_010819_Rep1_Fr6_7.3726.3726.4.0.dta	4	2859.51	KSETSGRYASYRICM(3)-RGEVVKIIR(6)	Cross-Linked	EDC-DE	2859.51	Carbamidomethyl[C](14)	2.69e-06	2.28e-05	0.0001	0.034971	sp|P20434|RPAB1_YEAST (203)-sp|P20434|RPAB1_YEAST (197)/	10	Intra-Protein	2	1	12	9	5.18e-08	2.77e-07	4.64123	sp|P20434|RPAB1_YEAST	203	sp|P20434|RPAB1_YEAST	197	R1
116	116	M_Ninov_HWang_PIC_120719_010819_Rep1_Fr14.3213.3213.3.0.dta	3	1785.98	LKESQLPR(3)-LSSDEKR(6)	Cross-Linked	EDC-DE	1785.98	null	7.3e-23	0.000114586	-0.000363	-0.20325	sp|P20434|RPAB1_YEAST (172)-sp|P20434|RPAB1_YEAST (161)/	5	Intra-Protein	8	1	17	14	4.57e-19	3.47e-18	3.94087	sp|P20434|RPAB1_YEAST	172	sp|P20434|RPAB1_YEAST	161	R1
128	128	M_Ninov_HWang_PIC_120719_010819_Rep1_Fr4_5.6106.6106.5.1.dta	5	3352.95	IQRADPVALYLGLKR(14)-GEVVKIIRKSETSGR(2)	Cross-Linked	EDC-DE	3352.95	null	1.75e-07	0.000185652	0.001698	0.506419	sp|P20434|RPAB1_YEAST (191)-sp|P20434|RPAB1_YEAST (194)/	41	Intra-Protein	1	1	23.5	13.5	2.44e-11	7.56e-08	3.7313	sp|P20434|RPAB1_YEAST	191	sp|P20434|RPAB1_YEAST	194	R1
132	132	M_Ninov_HWang_PIC_120719_010819_Rep1_Fr6_7.6307.6307.7.0.dta	7	3993.25	IQRADPVALYLGLKRGEVVK(17)-IIRKSETSGRYASYR(4)	Cross-Linked	EDC-DE	3993.25	null	0.000655937	0.000229757	-0.004485	-1.12315	sp|P20434|RPAB1_YEAST (194)-sp|P20434|RPAB1_YEAST (201)/	12	Intra-Protein	2	1	16	10	1.86e-08	9.39e-06	3.63873	sp|P20434|RPAB1_YEAST	194	sp|P20434|RPAB1_YEAST	201	R1
140	140	M_Ninov_HWang_PIC_120719_010819_Rep1_Fr15.3016.3016.4.0.dta	4	1544.81	LSSDEKR(6)-ESQLPR(1)	Cross-Linked	EDC-DE	1544.8	null	0.000149577	0.000287164	0.003153	2.04104	sp|P20434|RPAB1_YEAST (161)-sp|P20434|RPAB1_YEAST (172)/	3	Intra-Protein	9	1	10.5	10.5	4.77e-06	0.00118395	3.54187	sp|P20434|RPAB1_YEAST	161	sp|P20434|RPAB1_YEAST	172	R1
163	163	M_Ninov_HWang_PIC_120719_010819_Rep1_Fr12.7980.7980.5.0.dta	5	3352.96	IQRADPVALYLGLKR(14)-GEVVKIIRKSETSGR(2)	Cross-Linked	EDC-DE	3352.95	null	1.44e-08	0.000834177	0.003536	1.05459	sp|P20434|RPAB1_YEAST (191)-sp|P20434|RPAB1_YEAST (194)/	41	Intra-Protein	6	1	34.5	18.5	1.05e-16	4.4e-09	3.07874	sp|P20434|RPAB1_YEAST	191	sp|P20434|RPAB1_YEAST	194	R1
184	184	M_Ninov_HWang_PIC_120719_010819_Rep1_Fr11.7866.7866.5.0.dta	5	3352.95	IQRADPVALYLGLKR(14)-GEVVKIIRKSETSGR(2)	Cross-Linked	EDC-DE	3352.95	null	2.97e-06	0.00128654	0.000538	0.160456	sp|P20434|RPAB1_YEAST (191)-sp|P20434|RPAB1_YEAST (194)/	41	Intra-Protein	5	1	31.5	17.5	2.72e-12	4.35e-07	2.89058	sp|P20434|RPAB1_YEAST	191	sp|P20434|RPAB1_YEAST	194	R1
193	193	M_Ninov_HWang_PIC_120719_010819_Rep1_Fr6_7.3975.3975.4.0.dta	4	2703.41	KSETSGRYASYRICM(3)-GEVVKIIR(5)	Cross-Linked	EDC-DE	2703.41	Carbamidomethyl[C](14)	0.000697852	0.00153808	-0.001468	-0.543019	sp|P20434|RPAB1_YEAST (203)-sp|P20434|RPAB1_YEAST (197)/	10	Intra-Protein	2	1	7	9	1.83e-12	0.000274105	2.81302	sp|P20434|RPAB1_YEAST	203	sp|P20434|RPAB1_YEAST	197	R1
198	198	M_Ninov_HWang_PIC_120719_010819_Rep1_Fr11.7812.7812.5.0.dta	5	3352.95	IQRADPVALYLGLKR(14)-GEVVKIIRKSETSGR(2)	Cross-Linked	EDC-DE	3352.95	null	2.49e-06	0.00179504	0.000927	0.276473	sp|P20434|RPAB1_YEAST (191)-sp|P20434|RPAB1_YEAST (194)/	41	Intra-Protein	5	1	34.5	15.5	1.96e-14	6.89e-07	2.74593	sp|P20434|RPAB1_YEAST	191	sp|P20434|RPAB1_YEAST	194	R1
205	205	M_Ninov_HWang_PIC_120719_010819_Rep1_Fr4_5.6063.6063.6.0.dta	6	3352.95	IQRADPVALYLGLKR(14)-GEVVKIIRKSETSGR(2)	Cross-Linked	EDC-DE	3352.95	null	1.56e-09	0.00212718	4e-05	0.01193	sp|P20434|RPAB1_YEAST (191)-sp|P20434|RPAB1_YEAST (194)/	41	Intra-Protein	1	1	20.5	10.5	1.24e-11	6.76e-14	2.6722	sp|P20434|RPAB1_YEAST	191	sp|P20434|RPAB1_YEAST	194	R1
271	271	M_Ninov_HWang_PIC_120719_010819_Rep1_Fr15.3006.3006.3.0.dta	3	1544.81	LSSDEKR(6)-ESQLPR(1)	Cross-Linked	EDC-DE	1544.8	null	5.01e-08	0.00776788	0.003822	2.4741	sp|P20434|RPAB1_YEAST (161)-sp|P20434|RPAB1_YEAST (172)/	3	Intra-Protein	9	1	13	10	3.51e-08	1.51e-06	2.1097	sp|P20434|RPAB1_YEAST	161	sp|P20434|RPAB1_YEAST	172	R1
277	277	M_Ninov_HWang_PIC_120719_010819_Rep1_Fr4_5.6077.6077.5.0.dta	5	3352.95	IQRADPVALYLGLKR(14)-GEVVKIIRKSETSGR(2)	Cross-Linked	EDC-DE	3352.95	null	8.84e-17	0.00828614	0.00124	0.369823	sp|P20434|RPAB1_YEAST (191)-sp|P20434|RPAB1_YEAST (194)/	41	Intra-Protein	1	1	26.5	9.5	1.04e-26	2.25e-05	2.08165	sp|P20434|RPAB1_YEAST	191	sp|P20434|RPAB1_YEAST	194	R1
282	282	M_Ninov_HWang_PIC_120719_010819_Rep1_Fr12.7982.7982.4.0.dta	4	3352.95	IQRADPVALYLGLKR(14)-GEVVKIIRKSETSGR(2)	Cross-Linked	EDC-DE	3352.95	null	5.62e-05	0.00887396	0.000407	0.121386	sp|P20434|RPAB1_YEAST (191)-sp|P20434|RPAB1_YEAST (194)/	41	Intra-Protein	6	1	32	25	6.64e-08	3.83e-05	2.05188	sp|P20434|RPAB1_YEAST	191	sp|P20434|RPAB1_YEAST	194	R1
284	284	M_Ninov_HWang_PIC_120719_010819_Rep1_Fr16.2995.2995.3.0.dta	3	1544.8	LSSDEKR(6)-ESQLPR(1)	Cross-Linked	EDC-DE	1544.8	null	4.57e-09	0.00906319	0.001566	1.01372	sp|P20434|RPAB1_YEAST (161)-sp|P20434|RPAB1_YEAST (172)/	3	Intra-Protein	10	1	15	12	2.61e-09	3.98e-07	2.04272	sp|P20434|RPAB1_YEAST	161	sp|P20434|RPAB1_YEAST	172	R1
285	285	M_Ninov_HWang_PIC_120719_010819_Rep1_Fr12.7986.7986.7.0.dta	7	3352.95	IQRADPVALYLGLKR(14)-GEVVKIIRKSETSGR(2)	Cross-Linked	EDC-DE	3352.95	null	9.55e-09	0.00981947	0.001661	0.495384	sp|P20434|RPAB1_YEAST (191)-sp|P20434|RPAB1_YEAST (194)/	41	Intra-Protein	6	1	29.5	15.5	6.77e-12	6.96e-09	2.00791	sp|P20434|RPAB1_YEAST	191	sp|P20434|RPAB1_YEAST	194	R1
297	297	M_Ninov_HWang_PIC_120719_010819_Rep1_Fr4_5.6048.6048.7.0.dta	7	3352.95	IQRADPVALYLGLKR(14)-GEVVKIIRKSETSGR(2)	Cross-Linked	EDC-DE	3352.95	null	6.93e-07	0.0140919	0.001258	0.375192	sp|P20434|RPAB1_YEAST (191)-sp|P20434|RPAB1_YEAST (194)/	41	Intra-Protein	1	1	14.5	9.5	1.01e-08	3.27e-05	1.85103	sp|P20434|RPAB1_YEAST	191	sp|P20434|RPAB1_YEAST	194	R1
302	302	M_Ninov_HWang_PIC_120719_010819_Rep1_Fr6_7.6325.6325.6.1.dta	6	3993.25	IQRADPVALYLGLKRGEVVK(14)-IIRKSETSGRYASYR(6)	Cross-Linked	EDC-DE	3993.25	null	0.267383	0.0153364	0.001555	0.389407	sp|P20434|RPAB1_YEAST (191)-sp|P20434|RPAB1_YEAST (203)/	2	Intra-Protein	2	1	18	5	5.04e-11	0.353262	1.81428	sp|P20434|RPAB1_YEAST	191	sp|P20434|RPAB1_YEAST	203	R1
346	346	M_Ninov_HWang_PIC_120719_010819_Rep1_Fr6_7.3778.3778.5.1.dta	5	2859.51	KSETSGRYASYRICM(3)-RGEVVKIIR(6)	Cross-Linked	EDC-DE	2859.51	Carbamidomethyl[C](14)	0.00444413	0.0173934	0.000307	0.107361	sp|P20434|RPAB1_YEAST (203)-sp|P20434|RPAB1_YEAST (197)/	10	Intra-Protein	2	1	8	8	0.000682929	0.000113085	1.75962	sp|P20434|RPAB1_YEAST	203	sp|P20434|RPAB1_YEAST	197	R1
352	352	M_Ninov_HWang_PIC_120719_010819_Rep1_Fr11.7834.7834.7.0.dta	7	3352.95	IQRADPVALYLGLKR(14)-GEVVKIIRKSETSGR(2)	Cross-Linked	EDC-DE	3352.95	null	2.97e-09	0.0201363	0.001655	0.493595	sp|P20434|RPAB1_YEAST (191)-sp|P20434|RPAB1_YEAST (194)/	41	Intra-Protein	5	1	26.5	16.5	7.58e-12	2.89e-08	1.69602	sp|P20434|RPAB1_YEAST	191	sp|P20434|RPAB1_YEAST	194	R1
362	362	M_Ninov_HWang_PIC_120719_010819_Rep1_Fr12.9876.9876.4.1.dta	4	3143.59	GYFITQEEVELPLEDFK(8)-TVKEMVKDR(3)	Cross-Linked	EDC-DE	3143.6	null	0.000910527	0.0227482	-0.002141	-0.681067	sp|P20434|RPAB1_YEAST (34)-sp|P20434|RPAB1_YEAST (20)/	10	Intra-Protein	6	1	30	15	1.34e-08	0.000769375	1.64305	sp|P20434|RPAB1_YEAST	34	sp|P20434|RPAB1_YEAST	20	R1
365	365	M_Ninov_HWang_PIC_120719_010819_Rep1_Fr12.10100.10100.4.0.dta	4	3143.59	DRGYFITQEEVELPLEDFK(10)-TVKEMVK(3)	Cross-Linked	EDC-DE	3143.6	null	0.0390406	0.0242888	-0.003337	-1.06152	sp|P20434|RPAB1_YEAST (34)-sp|P20434|RPAB1_YEAST (20)/	10	Intra-Protein	6	1	37.5	9.5	1.34e-08	0.06431	1.61459	sp|P20434|RPAB1_YEAST	34	sp|P20434|RPAB1_YEAST	20	R1
367	367	M_Ninov_HWang_PIC_120719_010819_Rep1_Fr15.3170.3170.3.0.dta	3	1785.99	LKESQLPR(3)-LSSDEKR(6)	Cross-Linked	EDC-DE	1785.98	null	4.43e-17	0.0252272	0.004527	2.53474	sp|P20434|RPAB1_YEAST (172)-sp|P20434|RPAB1_YEAST (161)/	5	Intra-Protein	9	1	14.5	15.5	1.97e-13	6.5e-18	1.59813	sp|P20434|RPAB1_YEAST	172	sp|P20434|RPAB1_YEAST	161	R1
374	374	M_Ninov_HWang_PIC_120719_010819_Rep1_Fr8_9.2327.2327.3.0.dta	3	1785.98	LKESQLPR(3)-LSSDEKR(6)	Cross-Linked	EDC-DE	1785.98	null	3.45e-10	0.0291033	-0.001005	-0.562716	sp|P20434|RPAB1_YEAST (172)-sp|P20434|RPAB1_YEAST (161)/	5	Intra-Protein	3	1	7.5	6.5	2.01e-20	6.06e-14	1.53606	sp|P20434|RPAB1_YEAST	172	sp|P20434|RPAB1_YEAST	161	R1
396	396	M_Ninov_HWang_PIC_120719_010819_Rep1_Fr4_5.6029.6029.6.2.dta	6	3352.95	IQRADPVALYLGLKR(14)-GEVVKIIRKSETSGR(2)	Cross-Linked	EDC-DE	3352.95	null	0.000302178	0.0440572	-0.001007	-0.300332	sp|P20434|RPAB1_YEAST (191)-sp|P20434|RPAB1_YEAST (194)/	41	Intra-Protein	1	1	15.5	8.5	6.31e-10	5.76e-05	1.35598	sp|P20434|RPAB1_YEAST	191	sp|P20434|RPAB1_YEAST	194	R1
404	404	M_Ninov_HWang_PIC_120719_010819_Rep1_Fr12.9889.9889.3.0.dta	3	3143.59	GYFITQEEVELPLEDFK(8)-TVKEMVKDR(3)	Cross-Linked	EDC-DE	3143.6	null	0.00434811	0.054776	-0.001993	-0.633987	sp|P20434|RPAB1_YEAST (34)-sp|P20434|RPAB1_YEAST (20)/	10	Intra-Protein	6	1	30	12	4.08e-06	0.00641467	1.26141	sp|P20434|RPAB1_YEAST	34	sp|P20434|RPAB1_YEAST	20	R1
421	421	M_Ninov_HWang_PIC_120719_010819_Rep1_Fr12.9881.9881.3.0.dta	3	3143.59	GYFITQEEVELPLEDFK(8)-TVKEMVKDR(3)	Cross-Linked	EDC-DE	3143.6	null	0.00271785	0.0666541	-0.001993	-0.633987	sp|P20434|RPAB1_YEAST (34)-sp|P20434|RPAB1_YEAST (20)/	10	Intra-Protein	6	1	32	11	1.09e-06	0.00423953	1.17617	sp|P20434|RPAB1_YEAST	34	sp|P20434|RPAB1_YEAST	20	R1
486	486	M_Ninov_HWang_PIC_120719_010819_Rep1_Fr4_5.6028.6028.5.0.dta	5	3352.95	IQRADPVALYLGLKR(14)-GEVVKIIRKSETSGR(2)	Cross-Linked	EDC-DE	3352.95	null	8.66e-06	0.106471	-0.002122	-0.632875	sp|P20434|RPAB1_YEAST (191)-sp|P20434|RPAB1_YEAST (194)/	41	Intra-Protein	1	1	20.5	5.5	4.41e-13	0.000755762	0.97277	sp|P20434|RPAB1_YEAST	191	sp|P20434|RPAB1_YEAST	194	R1
488	488	M_Ninov_HWang_PIC_120719_010819_Rep1_Fr13.11662.11662.4.0.dta	4	3143.6	DRGYFITQEEVELPLEDFK(10)-TVKEMVK(3)	Cross-Linked	EDC-DE	3143.6	null	0.044186	0.10808	0.00211	0.671206	sp|P20434|RPAB1_YEAST (34)-sp|P20434|RPAB1_YEAST (20)/	10	Intra-Protein	7	1	37.5	8.5	2.55e-08	0.0877155	0.966253	sp|P20434|RPAB1_YEAST	34	sp|P20434|RPAB1_YEAST	20	R1
489	489	M_Ninov_HWang_PIC_120719_010819_Rep1_Fr10.7983.7983.6.0.dta	6	3993.26	IQRADPVALYLGLKRGEVVK(17)-IIRKSETSGRYASYR(4)	Cross-Linked	EDC-DE	3993.25	null	1.35e-06	0.112159	0.004351	1.08959	sp|P20434|RPAB1_YEAST (194)-sp|P20434|RPAB1_YEAST (201)/	12	Intra-Protein	4	1	28	15	1.49e-08	2.71e-06	0.950164	sp|P20434|RPAB1_YEAST	194	sp|P20434|RPAB1_YEAST	201	R1
492	492	M_Ninov_HWang_PIC_120719_010819_Rep1_Fr6_7.7790.7790.6.0.dta	6	4000.16	ADPVALYLGLKRGEVVKIIR(17)-KSETSGRYASYRICM(3)	Cross-Linked	EDC-DE	4000.16	Carbamidomethyl[C](37)	0.000130084	0.115453	0.000701	0.175243	sp|P20434|RPAB1_YEAST (197)-sp|P20434|RPAB1_YEAST (203)/	4	Intra-Protein	2	1	9	9	1.97e-06	1.24e-09	0.937594	sp|P20434|RPAB1_YEAST	197	sp|P20434|RPAB1_YEAST	203	R1
494	494	M_Ninov_HWang_PIC_120719_010819_Rep1_Fr16.11725.11725.3.1.dta	3	2984.51	KMMSFQANPTEESISK(1)-ADPVALYLGLK(2)	Cross-Linked	EDC-DE	2984.51	Oxidation[M](2)	1	0.117748	-0.005193	-1.73998	sp|P20434|RPAB1_YEAST (56)-sp|P20434|RPAB1_YEAST (182)/	5	Intra-Protein	10	1	6.5	13.5	1	1.35e-07	0.929046	sp|P20434|RPAB1_YEAST	56	sp|P20434|RPAB1_YEAST	182	R1
512	512	M_Ninov_HWang_PIC_120719_010819_Rep1_Fr16.11838.11838.3.0.dta	3	2984.5	KMMSFQANPTEESISK(1)-ADPVALYLGLK(2)	Cross-Linked	EDC-DE	2984.51	Oxidation[M](2)	1	0.140706	-0.00792	-2.6537	sp|P20434|RPAB1_YEAST (56)-sp|P20434|RPAB1_YEAST (182)/	5	Intra-Protein	10	1	6.5	11.5	1	5.79e-07	0.851688	sp|P20434|RPAB1_YEAST	56	sp|P20434|RPAB1_YEAST	182	R1
516	516	M_Ninov_HWang_PIC_120719_010819_Rep1_Fr11.7813.7813.4.0.dta	4	3352.95	IQRADPVALYLGLKR(14)-GEVVKIIRKSETSGR(2)	Cross-Linked	EDC-DE	3352.95	null	0.00618465	0.14514	0.001516	0.452139	sp|P20434|RPAB1_YEAST (191)-sp|P20434|RPAB1_YEAST (194)/	41	Intra-Protein	5	1	29	20	1.83e-05	0.0100854	0.838213	sp|P20434|RPAB1_YEAST	191	sp|P20434|RPAB1_YEAST	194	R1
518	518	M_Ninov_HWang_PIC_120719_010819_Rep1_Fr15.12944.12944.3.2.dta	3	2984.51	KMMSFQANPTEESISK(1)-ADPVALYLGLK(2)	Cross-Linked	EDC-DE	2984.51	Oxidation[M](3)	1	0.153911	0.001491	0.499579	sp|P20434|RPAB1_YEAST (56)-sp|P20434|RPAB1_YEAST (182)/	5	Intra-Protein	9	1	9.5	11.5	1	9.81e-06	0.81273	sp|P20434|RPAB1_YEAST	56	sp|P20434|RPAB1_YEAST	182	R1
524	524	M_Ninov_HWang_PIC_120719_010819_Rep1_Fr16.11839.11839.3.0.dta	3	2984.5	KMMSFQANPTEESISK(1)-ADPVALYLGLK(2)	Cross-Linked	EDC-DE	2984.51	Oxidation[M](3)	1	0.158699	-0.00792	-2.6537	sp|P20434|RPAB1_YEAST (56)-sp|P20434|RPAB1_YEAST (182)/	5	Intra-Protein	10	1	4.5	11.5	1	1	0.799426	sp|P20434|RPAB1_YEAST	56	sp|P20434|RPAB1_YEAST	182	R1
525	525	M_Ninov_HWang_PIC_120719_010819_Rep1_Fr16.11782.11782.3.0.dta	3	2984.5	KMMSFQANPTEESISK(1)-ADPVALYLGLK(2)	Cross-Linked	EDC-DE	2984.51	Oxidation[M](2)	1	0.158907	-0.007675	-2.57161	sp|P20434|RPAB1_YEAST (56)-sp|P20434|RPAB1_YEAST (182)/	5	Intra-Protein	10	1	5.5	12.5	1	5.77e-07	0.798856	sp|P20434|RPAB1_YEAST	56	sp|P20434|RPAB1_YEAST	182	R1
528	528	M_Ninov_HWang_PIC_120719_010819_Rep1_Fr6_7.3727.3727.5.0.dta	5	2859.51	KSETSGRYASYRICM(3)-RGEVVKIIR(6)	Cross-Linked	EDC-DE	2859.51	Carbamidomethyl[C](14)	3.09e-05	0.167036	-6.2e-05	-0.021682	sp|P20434|RPAB1_YEAST (203)-sp|P20434|RPAB1_YEAST (197)/	10	Intra-Protein	2	1	8	9	2.03e-05	3.83e-05	0.77719	sp|P20434|RPAB1_YEAST	203	sp|P20434|RPAB1_YEAST	197	R1
25	25	M_Ninov_HWang_PIC_120719_010819_Rep2_Fr10.7948.7948.6.0.dta	6	3993.25	IQRADPVALYLGLKRGEVVK(17)-IIRKSETSGRYASYR(4)	Cross-Linked	EDC-DE	3993.25	null	2.02e-06	2.68e-12	0.003202	0.801853	sp|P20434|RPAB1_YEAST (194)-sp|P20434|RPAB1_YEAST (201)/	12	Intra-Protein	4	1	30	13	1.43e-10	3.51e-06	11.5712	sp|P20434|RPAB1_YEAST	194	sp|P20434|RPAB1_YEAST	201	R2
29	29	M_Ninov_HWang_PIC_120719_010819_Rep2_Fr10.7916.7916.6.0.dta	6	3352.96	IQRADPVALYLGLKR(14)-GEVVKIIRKSETSGR(2)	Cross-Linked	EDC-DE	3352.95	null	4.68e-10	4.86e-12	0.00393	1.1721	sp|P20434|RPAB1_YEAST (191)-sp|P20434|RPAB1_YEAST (194)/	41	Intra-Protein	4	1	22.5	11.5	1.37e-11	1.05e-06	11.3134	sp|P20434|RPAB1_YEAST	191	sp|P20434|RPAB1_YEAST	194	R2
78	78	M_Ninov_HWang_PIC_120719_010819_Rep2_Fr4_5.6250.6250.6.0.dta	6	3352.95	IQRADPVALYLGLKR(14)-GEVVKIIRKSETSGR(2)	Cross-Linked	EDC-DE	3352.95	null	2.75e-08	1.04e-08	0.001271	0.379069	sp|P20434|RPAB1_YEAST (191)-sp|P20434|RPAB1_YEAST (194)/	41	Intra-Protein	1	1	19.5	13.5	9.59e-09	1.34e-09	7.98146	sp|P20434|RPAB1_YEAST	191	sp|P20434|RPAB1_YEAST	194	R2
82	82	M_Ninov_HWang_PIC_120719_010819_Rep2_Fr4_5.6270.6270.6.0.dta	6	3352.95	IQRADPVALYLGLKR(14)-GEVVKIIRKSETSGR(2)	Cross-Linked	EDC-DE	3352.95	null	4.34e-10	1.84e-08	0.000791	0.235911	sp|P20434|RPAB1_YEAST (191)-sp|P20434|RPAB1_YEAST (194)/	41	Intra-Protein	1	1	21.5	12.5	9.99e-13	2.14e-12	7.73518	sp|P20434|RPAB1_YEAST	191	sp|P20434|RPAB1_YEAST	194	R2
97	97	M_Ninov_HWang_PIC_120719_010819_Rep2_Fr4_5.6271.6271.7.0.dta	7	3352.95	IQRADPVALYLGLKR(14)-GEVVKIIRKSETSGR(2)	Cross-Linked	EDC-DE	3352.95	null	6.95e-10	1.65e-07	-4.7e-05	-0.014017	sp|P20434|RPAB1_YEAST (191)-sp|P20434|RPAB1_YEAST (194)/	41	Intra-Protein	1	1	16.5	11.5	2.14e-10	6.44e-11	6.78164	sp|P20434|RPAB1_YEAST	191	sp|P20434|RPAB1_YEAST	194	R2
105	105	M_Ninov_HWang_PIC_120719_010819_Rep2_Fr12.7926.7926.5.0.dta	5	2735.68	IQRADPVALYLGLKR(14)-GEVVKIIRK(2)	Cross-Linked	EDC-DE	2735.68	null	9.61e-09	4.08e-07	0.004653	1.70086	sp|P20434|RPAB1_YEAST (191)-sp|P20434|RPAB1_YEAST (194)/	41	Intra-Protein	6	1	40	13	4.37e-19	7.7e-10	6.38895	sp|P20434|RPAB1_YEAST	191	sp|P20434|RPAB1_YEAST	194	R2
125	125	M_Ninov_HWang_PIC_120719_010819_Rep2_Fr6_7.6420.6420.6.0.dta	6	3993.25	IQRADPVALYLGLKRGEVVK(17)-IIRKSETSGRYASYR(4)	Cross-Linked	EDC-DE	3993.25	null	9.4e-07	1.65e-06	-0.000952	-0.238402	sp|P20434|RPAB1_YEAST (194)-sp|P20434|RPAB1_YEAST (201)/	12	Intra-Protein	2	1	19.5	11.5	2.02e-05	2.89e-05	5.78198	sp|P20434|RPAB1_YEAST	194	sp|P20434|RPAB1_YEAST	201	R2
126	126	M_Ninov_HWang_PIC_120719_010819_Rep2_Fr6_7.6304.6304.6.3.dta	6	3352.95	IQRADPVALYLGLKR(14)-GEVVKIIRKSETSGR(2)	Cross-Linked	EDC-DE	3352.95	null	3.08e-07	1.67e-06	0.0017	0.507016	sp|P20434|RPAB1_YEAST (191)-sp|P20434|RPAB1_YEAST (194)/	41	Intra-Protein	2	1	23.5	9.5	7.85e-11	1.52e-11	5.77785	sp|P20434|RPAB1_YEAST	191	sp|P20434|RPAB1_YEAST	194	R2
127	127	M_Ninov_HWang_PIC_120719_010819_Rep2_Fr14.3231.3231.3.0.dta	3	1785.98	LKESQLPR(3)-LSSDEKR(6)	Cross-Linked	EDC-DE	1785.98	null	3.23e-20	1.72e-06	0.0013	0.727891	sp|P20434|RPAB1_YEAST (172)-sp|P20434|RPAB1_YEAST (161)/	5	Intra-Protein	8	1	11.5	12.5	2.29e-15	1.72e-14	5.76422	sp|P20434|RPAB1_YEAST	172	sp|P20434|RPAB1_YEAST	161	R2
133	133	M_Ninov_HWang_PIC_120719_010819_Rep2_Fr11.7813.7813.5.0.dta	5	3352.95	IQRADPVALYLGLKR(14)-GEVVKIIRKSETSGR(2)	Cross-Linked	EDC-DE	3352.95	null	1.54e-11	2.09e-06	-0.004924	-1.46856	sp|P20434|RPAB1_YEAST (191)-sp|P20434|RPAB1_YEAST (194)/	41	Intra-Protein	5	1	34.5	19.5	1.19e-17	1.29e-11	5.68057	sp|P20434|RPAB1_YEAST	191	sp|P20434|RPAB1_YEAST	194	R2
147	147	M_Ninov_HWang_PIC_120719_010819_Rep2_Fr6_7.6306.6306.7.0.dta	7	3352.95	IQRADPVALYLGLKR(14)-GEVVKIIRKSETSGR(2)	Cross-Linked	EDC-DE	3352.95	null	2.24e-08	8.14e-06	-0.000984	-0.293473	sp|P20434|RPAB1_YEAST (191)-sp|P20434|RPAB1_YEAST (194)/	41	Intra-Protein	2	1	17.5	9.5	4.91e-11	2.57e-09	5.08937	sp|P20434|RPAB1_YEAST	191	sp|P20434|RPAB1_YEAST	194	R2
148	148	M_Ninov_HWang_PIC_120719_010819_Rep2_Fr4_5.6269.6269.5.0.dta	5	3352.96	IQRADPVALYLGLKR(14)-GEVVKIIRKSETSGR(2)	Cross-Linked	EDC-DE	3352.95	null	5.22e-09	9.02e-06	0.001897	0.56577	sp|P20434|RPAB1_YEAST (191)-sp|P20434|RPAB1_YEAST (194)/	41	Intra-Protein	1	1	28.5	9.5	5.28e-17	6.36e-08	5.04459	sp|P20434|RPAB1_YEAST	191	sp|P20434|RPAB1_YEAST	194	R2
153	153	M_Ninov_HWang_PIC_120719_010819_Rep2_Fr6_7.6352.6352.6.2.dta	6	3352.95	IQRADPVALYLGLKR(14)-GEVVKIIRKSETSGR(2)	Cross-Linked	EDC-DE	3352.95	null	2.74e-07	1.33e-05	0.0017	0.507016	sp|P20434|RPAB1_YEAST (191)-sp|P20434|RPAB1_YEAST (194)/	41	Intra-Protein	2	1	18.5	6.5	9.56e-10	0.00159195	4.87761	sp|P20434|RPAB1_YEAST	191	sp|P20434|RPAB1_YEAST	194	R2
155	155	M_Ninov_HWang_PIC_120719_010819_Rep2_Fr11.7817.7817.7.0.dta	7	3352.95	IQRADPVALYLGLKR(14)-GEVVKIIRKSETSGR(2)	Cross-Linked	EDC-DE	3352.95	null	2.47e-08	1.35e-05	-0.005784	-1.72505	sp|P20434|RPAB1_YEAST (191)-sp|P20434|RPAB1_YEAST (194)/	41	Intra-Protein	5	1	23.5	15.5	4.4e-11	2.09e-08	4.86914	sp|P20434|RPAB1_YEAST	191	sp|P20434|RPAB1_YEAST	194	R2
192	192	M_Ninov_HWang_PIC_120719_010819_Rep2_Fr6_7.6351.6351.5.0.dta	5	3352.95	IQRADPVALYLGLKR(14)-GEVVKIIRKSETSGR(2)	Cross-Linked	EDC-DE	3352.95	null	2.64e-05	7.35e-05	0.000705	0.210262	sp|P20434|RPAB1_YEAST (191)-sp|P20434|RPAB1_YEAST (194)/	41	Intra-Protein	2	1	21.5	6.5	1.08e-10	8.57e-05	4.13396	sp|P20434|RPAB1_YEAST	191	sp|P20434|RPAB1_YEAST	194	R2
206	206	M_Ninov_HWang_PIC_120719_010819_Rep2_Fr11.7853.7853.6.1.dta	6	3993.25	IQRADPVALYLGLKRGEVVK(17)-IIRKSETSGRYASYR(4)	Cross-Linked	EDC-DE	3993.25	null	0.000414057	0.000103509	0.001016	0.254429	sp|P20434|RPAB1_YEAST (194)-sp|P20434|RPAB1_YEAST (201)/	12	Intra-Protein	5	1	31.5	14.5	1.69e-07	0.000190645	3.98502	sp|P20434|RPAB1_YEAST	194	sp|P20434|RPAB1_YEAST	201	R2
210	210	M_Ninov_HWang_PIC_120719_010819_Rep2_Fr10.9277.9277.7.0.dta	7	4000.16	ADPVALYLGLKRGEVVKIIR(17)-KSETSGRYASYRICM(3)	Cross-Linked	EDC-DE	4000.16	Carbamidomethyl[C](37)	1.17e-07	0.000139512	0.002311	0.577727	sp|P20434|RPAB1_YEAST (197)-sp|P20434|RPAB1_YEAST (203)/	4	Intra-Protein	4	1	13	12	8.24e-07	1.15e-05	3.85539	sp|P20434|RPAB1_YEAST	197	sp|P20434|RPAB1_YEAST	203	R2
234	234	M_Ninov_HWang_PIC_120719_010819_Rep2_Fr12.8881.8881.4.3.dta	4	2607.58	IQRADPVALYLGLKR(14)-GEVVKIIR(2)	Cross-Linked	EDC-DE	2607.58	null	1.74e-05	0.000271475	-0.00072	-0.276118	sp|P20434|RPAB1_YEAST (191)-sp|P20434|RPAB1_YEAST (194)/	41	Intra-Protein	6	1	37.5	11.5	4.64e-10	1.07e-05	3.56627	sp|P20434|RPAB1_YEAST	191	sp|P20434|RPAB1_YEAST	194	R2
255	255	M_Ninov_HWang_PIC_120719_010819_Rep2_Fr4_5.6278.6278.4.0.dta	4	3352.95	IQRADPVALYLGLKR(14)-GEVVKIIRKSETSGR(2)	Cross-Linked	EDC-DE	3352.95	null	8.08e-07	0.000488369	0.000804	0.239789	sp|P20434|RPAB1_YEAST (191)-sp|P20434|RPAB1_YEAST (194)/	41	Intra-Protein	1	1	10	14	0.000155729	5.31e-09	3.31125	sp|P20434|RPAB1_YEAST	191	sp|P20434|RPAB1_YEAST	194	R2
275	275	M_Ninov_HWang_PIC_120719_010819_Rep2_Fr11.7908.7908.5.0.dta	5	3993.25	IQRADPVALYLGLKRGEVVK(17)-IIRKSETSGRYASYR(4)	Cross-Linked	EDC-DE	3993.25	null	0.00124678	0.000850624	0.002881	0.721467	sp|P20434|RPAB1_YEAST (194)-sp|P20434|RPAB1_YEAST (201)/	12	Intra-Protein	5	1	25.5	15.5	7.38e-05	0.00199719	3.07026	sp|P20434|RPAB1_YEAST	194	sp|P20434|RPAB1_YEAST	201	R2
298	298	M_Ninov_HWang_PIC_120719_010819_Rep2_Fr12.8012.8012.6.0.dta	6	3352.96	IQRADPVALYLGLKR(14)-GEVVKIIRKSETSGR(2)	Cross-Linked	EDC-DE	3352.95	null	3.9e-05	0.00166409	0.003478	1.03729	sp|P20434|RPAB1_YEAST (191)-sp|P20434|RPAB1_YEAST (194)/	41	Intra-Protein	6	1	29.5	13.5	2.91e-10	1.94e-05	2.77882	sp|P20434|RPAB1_YEAST	191	sp|P20434|RPAB1_YEAST	194	R2
318	318	M_Ninov_HWang_PIC_120719_010819_Rep2_Fr4_5.3821.3821.5.0.dta	5	2859.51	KSETSGRYASYRICM(3)-RGEVVKIIR(6)	Cross-Linked	EDC-DE	2859.51	Carbamidomethyl[C](14)	1.79e-05	0.00418581	0.000775	0.271026	sp|P20434|RPAB1_YEAST (203)-sp|P20434|RPAB1_YEAST (197)/	10	Intra-Protein	1	1	11	12	5.89e-07	2.29e-06	2.37822	sp|P20434|RPAB1_YEAST	203	sp|P20434|RPAB1_YEAST	197	R2
322	322	M_Ninov_HWang_PIC_120719_010819_Rep2_Fr6_7.7224.7224.6.2.dta	6	4016.16	ADPVALYLGLKRGEVVKIIR(14)-KSETSGRYASYRICM(1)	Cross-Linked	EDC-DE	4016.16	Carbamidomethyl[C](37);Oxidation[M](38)	0.0427881	0.00447569	-0.000251	-0.062498	sp|P20434|RPAB1_YEAST (194)-sp|P20434|RPAB1_YEAST (201)/	12	Intra-Protein	2	1	10	7	0.00326109	0.0448391	2.34914	sp|P20434|RPAB1_YEAST	194	sp|P20434|RPAB1_YEAST	201	R2
333	333	M_Ninov_HWang_PIC_120719_010819_Rep2_Fr12.10082.10082.4.0.dta	4	3143.6	DRGYFITQEEVELPLEDFK(10)-TVKEMVK(3)	Cross-Linked	EDC-DE	3143.6	null	0.0160314	0.00557374	-0.000252	-0.080163	sp|P20434|RPAB1_YEAST (34)-sp|P20434|RPAB1_YEAST (20)/	10	Intra-Protein	6	1	33.5	10.5	3.11e-09	0.0326914	2.25385	sp|P20434|RPAB1_YEAST	34	sp|P20434|RPAB1_YEAST	20	R2
336	336	M_Ninov_HWang_PIC_120719_010819_Rep2_Fr12.9879.9879.5.0.dta	5	3143.6	GYFITQEEVELPLEDFK(8)-TVKEMVKDR(3)	Cross-Linked	EDC-DE	3143.6	null	0.000774829	0.00577876	0.002813	0.894835	sp|P20434|RPAB1_YEAST (34)-sp|P20434|RPAB1_YEAST (20)/	10	Intra-Protein	6	1	25	13	6.59e-09	0.000452197	2.23817	sp|P20434|RPAB1_YEAST	34	sp|P20434|RPAB1_YEAST	20	R2
337	337	M_Ninov_HWang_PIC_120719_010819_Rep2_Fr6_7.6303.6303.5.0.dta	5	3352.95	IQRADPVALYLGLKR(14)-GEVVKIIRKSETSGR(2)	Cross-Linked	EDC-DE	3352.95	null	6.78e-10	0.00578768	0.001018	0.303613	sp|P20434|RPAB1_YEAST (191)-sp|P20434|RPAB1_YEAST (194)/	41	Intra-Protein	2	1	25.5	9.5	3.61e-14	7.5e-09	2.2375	sp|P20434|RPAB1_YEAST	191	sp|P20434|RPAB1_YEAST	194	R2
340	340	M_Ninov_HWang_PIC_120719_010819_Rep2_Fr11.7902.7902.6.0.dta	6	3993.25	IQRADPVALYLGLKRGEVVK(17)-IIRKSETSGRYASYR(4)	Cross-Linked	EDC-DE	3993.25	null	0.00013306	0.00598474	0.001016	0.254429	sp|P20434|RPAB1_YEAST (194)-sp|P20434|RPAB1_YEAST (201)/	12	Intra-Protein	5	1	29.5	15.5	1.27e-07	0.000129635	2.22295	sp|P20434|RPAB1_YEAST	194	sp|P20434|RPAB1_YEAST	201	R2
366	366	M_Ninov_HWang_PIC_120719_010819_Rep2_Fr12.7946.7946.7.0.dta	7	3352.96	IQRADPVALYLGLKR(14)-GEVVKIIRKSETSGR(2)	Cross-Linked	EDC-DE	3352.95	null	8.62e-09	0.00963148	0.004089	1.21952	sp|P20434|RPAB1_YEAST (191)-sp|P20434|RPAB1_YEAST (194)/	41	Intra-Protein	6	1	29.5	14.5	1.11e-10	1.05e-08	2.01631	sp|P20434|RPAB1_YEAST	191	sp|P20434|RPAB1_YEAST	194	R2
387	387	M_Ninov_HWang_PIC_120719_010819_Rep2_Fr12.7935.7935.5.0.dta	5	3352.96	IQRADPVALYLGLKR(14)-GEVVKIIRKSETSGR(2)	Cross-Linked	EDC-DE	3352.95	null	9.49e-06	0.013259	0.004551	1.35731	sp|P20434|RPAB1_YEAST (191)-sp|P20434|RPAB1_YEAST (194)/	41	Intra-Protein	6	1	31.5	15.5	4.56e-13	1.17e-06	1.87749	sp|P20434|RPAB1_YEAST	191	sp|P20434|RPAB1_YEAST	194	R2
448	448	M_Ninov_HWang_PIC_120719_010819_Rep2_Fr6_7.6392.6392.6.1.dta	6	3993.25	IQRADPVALYLGLKRGEVVK(14)-IIRKSETSGRYASYR(6)	Cross-Linked	EDC-DE	3993.25	null	0.613476	0.0322318	-0.000952	-0.238402	sp|P20434|RPAB1_YEAST (191)-sp|P20434|RPAB1_YEAST (203)/	2	Intra-Protein	2	1	12	6	0.000231997	0.664573	1.49172	sp|P20434|RPAB1_YEAST	191	sp|P20434|RPAB1_YEAST	203	R2
461	461	M_Ninov_HWang_PIC_120719_010819_Rep2_Fr12.7938.7938.4.0.dta	4	3352.96	IQRADPVALYLGLKR(14)-GEVVKIIRKSETSGR(2)	Cross-Linked	EDC-DE	3352.95	null	0.000459564	0.0411118	0.002868	0.855365	sp|P20434|RPAB1_YEAST (191)-sp|P20434|RPAB1_YEAST (194)/	41	Intra-Protein	6	1	31	25	6.44e-07	0.000344211	1.38603	sp|P20434|RPAB1_YEAST	191	sp|P20434|RPAB1_YEAST	194	R2
464	464	M_Ninov_HWang_PIC_120719_010819_Rep2_Fr11.7880.7880.7.0.dta	7	3993.25	IQRADPVALYLGLKRGEVVK(17)-IIRKSETSGRYASYR(4)	Cross-Linked	EDC-DE	3993.25	null	9.17e-05	0.0430792	0.001774	0.44425	sp|P20434|RPAB1_YEAST (194)-sp|P20434|RPAB1_YEAST (201)/	12	Intra-Protein	5	1	23.5	16.5	2.46e-08	7.52e-05	1.36573	sp|P20434|RPAB1_YEAST	194	sp|P20434|RPAB1_YEAST	201	R2
473	473	M_Ninov_HWang_PIC_120719_010819_Rep2_Fr12.9860.9860.4.0.dta	4	3143.6	GYFITQEEVELPLEDFK(8)-TVKEMVKDR(3)	Cross-Linked	EDC-DE	3143.6	null	0.00216824	0.0505946	0.003298	1.04912	sp|P20434|RPAB1_YEAST (34)-sp|P20434|RPAB1_YEAST (20)/	10	Intra-Protein	6	1	31	15	1.88e-07	0.00180637	1.2959	sp|P20434|RPAB1_YEAST	34	sp|P20434|RPAB1_YEAST	20	R2
493	493	M_Ninov_HWang_PIC_120719_010819_Rep2_Fr11.5643.5643.5.1.dta	5	2859.51	KSETSGRYASYRICM(3)-RGEVVKIIR(6)	Cross-Linked	EDC-DE	2859.51	Carbamidomethyl[C](14)	2.02e-11	0.0762087	-0.00088	-0.307745	sp|P20434|RPAB1_YEAST (203)-sp|P20434|RPAB1_YEAST (197)/	10	Intra-Protein	5	1	18	18	1.34e-10	3.37e-10	1.118	sp|P20434|RPAB1_YEAST	203	sp|P20434|RPAB1_YEAST	197	R2
511	511	M_Ninov_HWang_PIC_120719_010819_Rep2_Fr12.7939.7939.6.0.dta	6	3352.96	IQRADPVALYLGLKR(14)-GEVVKIIRKSETSGR(2)	Cross-Linked	EDC-DE	3352.95	null	3.16e-06	0.0889487	0.003478	1.03729	sp|P20434|RPAB1_YEAST (191)-sp|P20434|RPAB1_YEAST (194)/	41	Intra-Protein	6	1	28.5	17.5	1.49e-11	8.29e-07	1.05086	sp|P20434|RPAB1_YEAST	191	sp|P20434|RPAB1_YEAST	194	R2
535	535	M_Ninov_HWang_PIC_120719_010819_Rep2_Fr4_5.3820.3820.4.1.dta	4	2859.51	KSETSGRYASYRICM(3)-RGEVVKIIR(6)	Cross-Linked	EDC-DE	2859.51	Carbamidomethyl[C](14)	0.000618136	0.133112	0.000464	0.162266	sp|P20434|RPAB1_YEAST (203)-sp|P20434|RPAB1_YEAST (197)/	10	Intra-Protein	1	1	13	8	5.54e-07	0.000332093	0.875783	sp|P20434|RPAB1_YEAST	203	sp|P20434|RPAB1_YEAST	197	R2
544	544	M_Ninov_HWang_PIC_120719_010819_Rep2_Fr11.7906.7906.6.1.dta	6	3993.25	IQRADPVALYLGLKRGEVVK(17)-IIRKSETSGRYASYR(4)	Cross-Linked	EDC-DE	3993.25	null	0.000818708	0.147711	0.001016	0.254429	sp|P20434|RPAB1_YEAST (194)-sp|P20434|RPAB1_YEAST (201)/	12	Intra-Protein	5	1	21.5	10.5	6.16e-07	0.000558051	0.830588	sp|P20434|RPAB1_YEAST	194	sp|P20434|RPAB1_YEAST	201	R2
576	576	M_Ninov_HWang_PIC_120719_010819_Rep2_Fr6_7.3879.3879.5.0.dta	5	2859.51	KSETSGRYASYRICM(3)-RGEVVKIIR(6)	Cross-Linked	EDC-DE	2859.51	Carbamidomethyl[C](14)	8.06e-09	0.235173	0.001307	0.457072	sp|P20434|RPAB1_YEAST (203)-sp|P20434|RPAB1_YEAST (197)/	10	Intra-Protein	2	1	13	14	1.67e-13	2.69e-06	0.628613	sp|P20434|RPAB1_YEAST	203	sp|P20434|RPAB1_YEAST	197	R2
605	605	M_Ninov_HWang_PIC_120719_010819_Rep2_Fr11.7814.7814.4.0.dta	4	3352.95	IQRADPVALYLGLKR(14)-GEVVKIIRKSETSGR(2)	Cross-Linked	EDC-DE	3352.95	null	7.67e-05	0.295883	-0.005548	-1.65466	sp|P20434|RPAB1_YEAST (191)-sp|P20434|RPAB1_YEAST (194)/	41	Intra-Protein	5	1	33	25	5.87e-08	4.35e-05	0.52888	sp|P20434|RPAB1_YEAST	191	sp|P20434|RPAB1_YEAST	194	R2
606	606	M_Ninov_HWang_PIC_120719_010819_Rep2_Fr13.11587.11587.4.0.dta	4	3143.6	DRGYFITQEEVELPLEDFK(10)-TVKEMVK(3)	Cross-Linked	EDC-DE	3143.6	null	0.0181717	0.296211	-0.000717	-0.228083	sp|P20434|RPAB1_YEAST (34)-sp|P20434|RPAB1_YEAST (20)/	10	Intra-Protein	7	1	34.5	10.5	2.54e-09	0.0311815	0.528399	sp|P20434|RPAB1_YEAST	34	sp|P20434|RPAB1_YEAST	20	R2
621	621	M_Ninov_HWang_PIC_120719_010819_Rep2_Fr14.13258.13258.3.0.dta	3	2872.47	GYFITQEEVELPLEDFK(8)-TVKEMVK(3)	Cross-Linked	EDC-DE	2872.47	null	0.0330233	0.334186	-0.004021	-1.39984	sp|P20434|RPAB1_YEAST (34)-sp|P20434|RPAB1_YEAST (20)/	10	Intra-Protein	8	1	27.5	6.5	8.03e-08	0.0681236	0.476012	sp|P20434|RPAB1_YEAST	34	sp|P20434|RPAB1_YEAST	20	R2
624	624	M_Ninov_HWang_PIC_120719_010819_Rep2_Fr12.9552.9552.4.0.dta	4	4000.17	ADPVALYLGLKRGEVVKIIR(17)-KSETSGRYASYRICM(3)	Cross-Linked	EDC-DE	4000.16	Carbamidomethyl[C](37)	0.00386061	0.336437	0.004967	1.2417	sp|P20434|RPAB1_YEAST (197)-sp|P20434|RPAB1_YEAST (203)/	4	Intra-Protein	6	1	30	16	8.39e-05	0.00428218	0.473096	sp|P20434|RPAB1_YEAST	197	sp|P20434|RPAB1_YEAST	203	R2
652	652	M_Ninov_HWang_PIC_120719_010819_Rep2_Fr4_5.7894.7894.5.0.dta	5	4000.16	ADPVALYLGLKRGEVVKIIR(17)-KSETSGRYASYRICM(3)	Cross-Linked	EDC-DE	4000.16	Carbamidomethyl[C](37)	0.155944	0.376633	0.001293	0.323237	sp|P20434|RPAB1_YEAST (197)-sp|P20434|RPAB1_YEAST (203)/	4	Intra-Protein	1	1	10	6	1	0.155168	0.424082	sp|P20434|RPAB1_YEAST	197	sp|P20434|RPAB1_YEAST	203	R2
653	653	M_Ninov_HWang_PIC_120719_010819_Rep2_Fr22_23.2696.2696.3.0.dta	3	1785.98	LKESQLPR(3)-LSSDEKR(6)	Cross-Linked	EDC-DE	1785.98	null	0.00140422	0.378517	8.3e-05	0.046473	sp|P20434|RPAB1_YEAST (172)-sp|P20434|RPAB1_YEAST (161)/	5	Intra-Protein	11	1	8	6	1.33e-08	0.00236009	0.421914	sp|P20434|RPAB1_YEAST	172	sp|P20434|RPAB1_YEAST	161	R2
659	659	M_Ninov_HWang_PIC_120719_010819_Rep2_Fr12.8029.8029.6.0.dta	6	3993.26	IQRADPVALYLGLKRGEVVK(17)-IIRKSETSGRYASYR(4)	Cross-Linked	EDC-DE	3993.25	null	0.000824039	0.391103	0.004809	1.20428	sp|P20434|RPAB1_YEAST (194)-sp|P20434|RPAB1_YEAST (201)/	12	Intra-Protein	6	1	29.5	14.5	1.67e-06	0.00090781	0.407709	sp|P20434|RPAB1_YEAST	194	sp|P20434|RPAB1_YEAST	201	R2
99	99	M_Ninov_HWang_PIC_120719_010819_Rep1_Fr11.12621.12621.5.0.dta	5	5236.51	DGETTDANGKTIVTGGNGPEDFQQHEQIR(10)-IYTNSFIDIMEVLGIEAGR(11)	Cross-Linked	EDC-DE	5236.51	null	9.61e-08	3.72e-05	-0.005898	-1.12632	sp|P20435|RPAB2_YEAST (46)-sp|P04050|RPB1_YEAST (1337)/	2	Inter-Protein	5	1	43.5	25.5	1.49e-08	1.43e-06	4.43004	sp|P20435|RPAB2_YEAST	46	sp|P04050|RPB1_YEAST	1337	R1
268	268	M_Ninov_HWang_PIC_120719_010819_Rep1_Fr11.12659.12659.5.0.dta	5	5236.51	DGETTDANGKTIVTGGNGPEDFQQHEQIR(10)-IYTNSFIDIMEVLGIEAGR(8)	Cross-Linked	EDC-DE	5236.51	null	0.000718332	0.00722907	-0.005898	-1.12632	sp|P20435|RPAB2_YEAST (46)-sp|P04050|RPB1_YEAST (1334)/	1	Inter-Protein	5	1	28.5	16.5	0.000545034	0.000593178	2.14092	sp|P20435|RPAB2_YEAST	46	sp|P04050|RPB1_YEAST	1334	R1
339	339	M_Ninov_HWang_PIC_120719_010819_Rep1_Fr14.6534.6534.3.0.dta	3	1614.94	KIPLVIR(1)-YMPEQK(4)	Cross-Linked	EDC-DE	1614.94	null	4.01e-06	0.0877886	0.002199	1.36166	sp|P20435|RPAB2_YEAST (129)-sp|P04050|RPB1_YEAST (1456)/	1	Inter-Protein	8	1	11	13	1.56e-10	7.48e-06	1.05656	sp|P20435|RPAB2_YEAST	129	sp|P04050|RPB1_YEAST	1456	R1
543	543	M_Ninov_HWang_PIC_120719_010819_Rep1_Fr11.7492.7492.5.0.dta	5	4478.13	DGETTDANGKTIVTGGNGPEDFQQHEQIR(10)-LLLDEHNELMR(8)	Cross-Linked	EDC-DE	4478.13	null	0.00875175	0.291367	0.006964	1.55511	sp|P20435|RPAB2_YEAST (46)-sp|P04050|RPB1_YEAST (120)/	1	Inter-Protein	5	1	37.5	13.5	1.37e-07	0.0158921	0.53556	sp|P20435|RPAB2_YEAST	46	sp|P04050|RPB1_YEAST	120	R1
514	514	M_Ninov_HWang_PIC_120719_010819_Rep2_Fr11.12616.12616.5.0.dta	5	5236.54	DGETTDANGKTIVTGGNGPEDFQQHEQIR(10)-IYTNSFIDIMEVLGIEAGR(11)	Cross-Linked	EDC-DE	5236.51	null	5.38e-07	0.0932266	0.026971	5.15057	sp|P20435|RPAB2_YEAST (46)-sp|P04050|RPB1_YEAST (1337)/	2	Inter-Protein	5	1	40.5	24.5	5.7e-08	4.81e-06	1.03046	sp|P20435|RPAB2_YEAST	46	sp|P04050|RPB1_YEAST	1337	R2
588	588	M_Ninov_HWang_PIC_120719_010819_Rep2_Fr6_7.8424.8424.2.3.dta	2	1367.73	ELAEKK(5)-DLEHR(1)	Cross-Linked	EDC-DE	1367.73	null	1	0.134152	0.00675	4.93519	sp|P20435|RPAB2_YEAST (128)-sp|Q03290|TFB3_YEAST (287)/	1	Inter-Protein	2	1	5	3	1	0.383092	0.872404	sp|P20435|RPAB2_YEAST	128	sp|Q03290|TFB3_YEAST	287	R2
358	358	M_Ninov_HWang_PIC_120719_010819_Rep1_Fr12.11977.11977.4.0.dta	4	3428.78	ALQISMNAPVFVDLEGETDPLR(15)-IAMKELAEK(4)	Cross-Linked	EDC-DE	3428.78	null	0.000152445	0.0215088	0.002301	0.671084	sp|P20435|RPAB2_YEAST (112)-sp|P20435|RPAB2_YEAST (123)/	14	Intra-Protein	6	1	39	10	6.6e-14	0.000313192	1.66738	sp|P20435|RPAB2_YEAST	112	sp|P20435|RPAB2_YEAST	123	R1
532	532	M_Ninov_HWang_PIC_120719_010819_Rep1_Fr12.12039.12039.4.1.dta	4	3428.78	ALQISMNAPVFVDLEGETDPLR(15)-IAMKELAEK(4)	Cross-Linked	EDC-DE	3428.78	null	0.103517	0.175378	0.002256	0.65796	sp|P20435|RPAB2_YEAST (112)-sp|P20435|RPAB2_YEAST (123)/	14	Intra-Protein	6	1	34	10	3.26e-07	0.293328	0.756024	sp|P20435|RPAB2_YEAST	112	sp|P20435|RPAB2_YEAST	123	R1
263	263	M_Ninov_HWang_PIC_120719_010819_Rep2_Fr11.11368.11368.4.0.dta	4	3428.78	ALQISMNAPVFVDLEGETDPLR(15)-IAMKELAEK(4)	Cross-Linked	EDC-DE	3428.78	null	6.75e-05	0.000636252	0.00307	0.895362	sp|P20435|RPAB2_YEAST (112)-sp|P20435|RPAB2_YEAST (123)/	14	Intra-Protein	5	1	41	11	1.58e-13	3.67e-05	3.19637	sp|P20435|RPAB2_YEAST	112	sp|P20435|RPAB2_YEAST	123	R2
328	328	M_Ninov_HWang_PIC_120719_010819_Rep2_Fr12.11992.11992.4.0.dta	4	3428.78	ALQISMNAPVFVDLEGETDPLR(15)-IAMKELAEK(4)	Cross-Linked	EDC-DE	3428.78	null	0.000355224	0.00494387	0.002193	0.639586	sp|P20435|RPAB2_YEAST (112)-sp|P20435|RPAB2_YEAST (123)/	14	Intra-Protein	6	1	36	11	1.12e-12	0.000386265	2.30593	sp|P20435|RPAB2_YEAST	112	sp|P20435|RPAB2_YEAST	123	R2
345	345	M_Ninov_HWang_PIC_120719_010819_Rep2_Fr10.10915.10915.5.0.dta	5	4524.34	ALQISMNAPVFVDLEGETDPLR(13)-ATTPYMTKYERARILGTR(8)	Cross-Linked	EDC-DE	4524.34	null	0.50139	0.00623582	0.003251	0.718558	sp|P20435|RPAB2_YEAST (110)-sp|P20435|RPAB2_YEAST (87)/	1	Intra-Protein	4	1	21.5	9.5	0.000591425	1	2.20511	sp|P20435|RPAB2_YEAST	110	sp|P20435|RPAB2_YEAST	87	R2
434	434	M_Ninov_HWang_PIC_120719_010819_Rep2_Fr12.11932.11932.4.0.dta	4	3428.78	ALQISMNAPVFVDLEGETDPLR(15)-IAMKELAEK(4)	Cross-Linked	EDC-DE	3428.78	null	0.000216557	0.0255253	0.002403	0.700832	sp|P20435|RPAB2_YEAST (112)-sp|P20435|RPAB2_YEAST (123)/	14	Intra-Protein	6	1	42	11	1.23e-11	0.000123062	1.59303	sp|P20435|RPAB2_YEAST	112	sp|P20435|RPAB2_YEAST	123	R2
445	445	M_Ninov_HWang_PIC_120719_010819_Rep2_Fr12.11137.11137.5.1.dta	5	3556.89	ALQISMNAPVFVDLEGETDPLR(15)-IAMKELAEKK(4)	Cross-Linked	EDC-DE	3556.88	null	0.000637751	0.0315467	0.010211	2.87078	sp|P20435|RPAB2_YEAST (112)-sp|P20435|RPAB2_YEAST (123)/	14	Intra-Protein	6	1	40	12	3.71e-10	0.000353494	1.50105	sp|P20435|RPAB2_YEAST	112	sp|P20435|RPAB2_YEAST	123	R2
460	460	M_Ninov_HWang_PIC_120719_010819_Rep2_Fr12.11950.11950.5.0.dta	5	4248.35	ALQISMNAPVFVDLEGETDPLR(15)-IAMKELAEKKIPLVIR(4)	Cross-Linked	EDC-DE	4248.35	null	0.0133995	0.0408015	-0.003183	-0.749232	sp|P20435|RPAB2_YEAST (112)-sp|P20435|RPAB2_YEAST (123)/	14	Intra-Protein	6	1	32	19	1.1e-05	0.0115335	1.38932	sp|P20435|RPAB2_YEAST	112	sp|P20435|RPAB2_YEAST	123	R2
475	475	M_Ninov_HWang_PIC_120719_010819_Rep2_Fr12.11129.11129.4.0.dta	4	3556.89	ALQISMNAPVFVDLEGETDPLR(15)-IAMKELAEKK(4)	Cross-Linked	EDC-DE	3556.88	null	0.000403714	0.0536105	0.010796	3.03525	sp|P20435|RPAB2_YEAST (112)-sp|P20435|RPAB2_YEAST (123)/	14	Intra-Protein	6	1	43	14	3.73e-11	0.000218401	1.27075	sp|P20435|RPAB2_YEAST	112	sp|P20435|RPAB2_YEAST	123	R2
476	476	M_Ninov_HWang_PIC_120719_010819_Rep2_Fr12.11944.11944.5.0.dta	5	4248.35	ALQISMNAPVFVDLEGETDPLR(15)-IAMKELAEKKIPLVIR(4)	Cross-Linked	EDC-DE	4248.35	null	0.00671682	0.0540904	-0.003183	-0.749232	sp|P20435|RPAB2_YEAST (112)-sp|P20435|RPAB2_YEAST (123)/	14	Intra-Protein	6	1	35	18	1.51e-07	0.00343922	1.26688	sp|P20435|RPAB2_YEAST	112	sp|P20435|RPAB2_YEAST	123	R2
557	557	M_Ninov_HWang_PIC_120719_010819_Rep2_Fr12.12094.12094.4.0.dta	4	3428.78	ALQISMNAPVFVDLEGETDPLR(15)-IAMKELAEK(4)	Cross-Linked	EDC-DE	3428.78	null	0.201307	0.191756	0.002196	0.640461	sp|P20435|RPAB2_YEAST (112)-sp|P20435|RPAB2_YEAST (123)/	14	Intra-Protein	6	1	27	9	0.000151268	0.748546	0.717251	sp|P20435|RPAB2_YEAST	112	sp|P20435|RPAB2_YEAST	123	R2
561	561	M_Ninov_HWang_PIC_120719_010819_Rep2_Fr11.11351.11351.4.0.dta	4	4248.35	ALQISMNAPVFVDLEGETDPLR(15)-IAMKELAEKKIPLVIR(4)	Cross-Linked	EDC-DE	4248.35	null	0.0107227	0.203904	0.002445	0.575518	sp|P20435|RPAB2_YEAST (112)-sp|P20435|RPAB2_YEAST (123)/	14	Intra-Protein	5	1	35	19	8.45e-07	0.00809368	0.690574	sp|P20435|RPAB2_YEAST	112	sp|P20435|RPAB2_YEAST	123	R2
562	562	M_Ninov_HWang_PIC_120719_010819_Rep2_Fr12.12112.12112.3.0.dta	3	3428.78	ALQISMNAPVFVDLEGETDPLR(15)-IAMKELAEK(4)	Cross-Linked	EDC-DE	3428.78	null	0.154756	0.207144	0.000622	0.181406	sp|P20435|RPAB2_YEAST (112)-sp|P20435|RPAB2_YEAST (123)/	14	Intra-Protein	6	1	25	7	0.00115737	0.680519	0.683728	sp|P20435|RPAB2_YEAST	112	sp|P20435|RPAB2_YEAST	123	R2
594	594	M_Ninov_HWang_PIC_120719_010819_Rep2_Fr12.11933.11933.3.0.dta	3	3428.78	ALQISMNAPVFVDLEGETDPLR(17)-IAMKELAEK(4)	Cross-Linked	EDC-DE	3428.78	null	0.00200227	0.268564	0.000319	0.093036	sp|P20435|RPAB2_YEAST (114)-sp|P20435|RPAB2_YEAST (123)/	1	Intra-Protein	6	1	38.5	9.5	4.6e-08	0.00245906	0.570952	sp|P20435|RPAB2_YEAST	114	sp|P20435|RPAB2_YEAST	123	R2
604	604	M_Ninov_HWang_PIC_120719_010819_Rep2_Fr12.11147.11147.3.0.dta	3	3556.88	ALQISMNAPVFVDLEGETDPLR(15)-IAMKELAEKK(4)	Cross-Linked	EDC-DE	3556.88	null	0.0322639	0.295585	0.007354	2.06754	sp|P20435|RPAB2_YEAST (112)-sp|P20435|RPAB2_YEAST (123)/	14	Intra-Protein	6	1	30	10	3.48e-05	0.0713201	0.529318	sp|P20435|RPAB2_YEAST	112	sp|P20435|RPAB2_YEAST	123	R2
661	661	M_Ninov_HWang_PIC_120719_010819_Rep2_Fr12.11973.11973.3.0.dta	3	3428.78	ALQISMNAPVFVDLEGETDPLR(15)-IAMKELAEK(4)	Cross-Linked	EDC-DE	3428.78	null	0.00245744	0.401737	0.000291	0.08487	sp|P20435|RPAB2_YEAST (112)-sp|P20435|RPAB2_YEAST (123)/	14	Intra-Protein	6	1	30	9	3.99e-09	0.00426036	0.396058	sp|P20435|RPAB2_YEAST	112	sp|P20435|RPAB2_YEAST	123	R2
25	25	M_Ninov_HWang_PIC_120719_010819_Rep1_Fr13.13567.13567.2.0.dta	2	1870.06	MILTHVDLIEK(10)-KSTGGK(1)	Cross-Linked	EDC-DE	1870.05	null	0.018895	1.43e-08	0.017229	9.21314	sp|P22139|RPAB5_YEAST (58)-sp|P84233|H32_XENLA (9)/	2	Inter-Protein	7	1	19.5	5.5	2.22e-06	0.0103834	7.84318	sp|P22139|RPAB5_YEAST	58	sp|P84233|H32_XENLA	9	R1
236	236	M_Ninov_HWang_PIC_120719_010819_Rep2_Fr13.13452.13452.2.0.dta	2	1870.06	MILTHVDLIEK(10)-KSTGGK(1)	Cross-Linked	EDC-DE	1870.05	null	0.0879746	0.000279611	0.015226	8.14204	sp|P22139|RPAB5_YEAST (58)-sp|P84233|H32_XENLA (9)/	2	Inter-Protein	7	1	20.5	4.5	2.12e-06	0.168118	3.55345	sp|P22139|RPAB5_YEAST	58	sp|P84233|H32_XENLA	9	R2
352	352	M_Ninov_HWang_PIC_120719_010819_Rep2_Fr13.18176.18176.3.1.dta	3	2978.51	WESYLNLLQEDELDEGTALSR(10)-KGIAK(1)	Cross-Linked	EDC-DE	2978.51	null	0.384397	0.00759004	0.000348	0.116837	sp|P22139|RPAB5_YEAST (27)-sp|P16370|RPB3_YEAST (190)/	1	Inter-Protein	7	1	23	4	1.01e-07	1	2.11976	sp|P22139|RPAB5_YEAST	27	sp|P16370|RPB3_YEAST	190	R2
675	675	M_Ninov_HWang_PIC_120719_010819_Rep2_Fr13.18097.18097.3.1.dta	3	2978.51	WESYLNLLQEDELDEGTALSR(2)-KGIAK(1)	Cross-Linked	EDC-DE	2978.51	null	0.468474	0.352598	0.000348	0.116837	sp|P22139|RPAB5_YEAST (19)-sp|P16370|RPB3_YEAST (190)/	1	Inter-Protein	7	1	23	3	4.76e-09	1	0.452721	sp|P22139|RPAB5_YEAST	19	sp|P16370|RPB3_YEAST	190	R2
679	679	M_Ninov_HWang_PIC_120719_010819_Rep2_Fr4_5.11269.11269.3.0.dta	3	1770	MILTHVDLIEK(10)-DSKK(3)	Cross-Linked	EDC-DE	1769.98	null	0.124285	0.369372	0.015876	8.96958	sp|P22139|RPAB5_YEAST (58)-sp|P04050|RPB1_YEAST (132)/	1	Inter-Protein	1	1	18.5	1.5	2.7e-08	1	0.432537	sp|P22139|RPAB5_YEAST	58	sp|P04050|RPB1_YEAST	132	R2
274	274	M_Ninov_HWang_PIC_120719_010819_Rep1_Fr11.9280.9280.5.0.dta	5	3809	DKLVDPQLIANGVVSLDNLPGVEKKK(24)-ICESCVDR(3)	Cross-Linked	EDC-DE	3808.99	Carbamidomethyl[C](31);Carbamidomethyl[C](34)	0.00253566	0.00796675	0.005914	1.55264	sp|P29055|TF2B_YEAST (344)-sp|Q03290|TFB3_YEAST (43)/	2	Inter-Protein	5	1	45	9	8.61e-11	0.00444319	2.09872	sp|P29055|TF2B_YEAST	344	sp|Q03290|TFB3_YEAST	43	R1
431	431	M_Ninov_HWang_PIC_120719_010819_Rep1_Fr14.6017.6017.3.0.dta	3	2305.19	RGPNLNIVLTCPECK(13)-YSKR(3)	Cross-Linked	EDC-DE	2305.19	Carbamidomethyl[C](11);Carbamidomethyl[C](14)	0.00107382	0.11494	0.002551	1.10663	sp|P29055|TF2B_YEAST (26)-sp|P04050|RPB1_YEAST (419)/	1	Inter-Protein	8	1	52.5	8.5	6.6e-18	0.000501979	0.939531	sp|P29055|TF2B_YEAST	26	sp|P04050|RPB1_YEAST	419	R1
452	452	M_Ninov_HWang_PIC_120719_010819_Rep1_Fr11.9298.9298.5.0.dta	5	3809	DKLVDPQLIANGVVSLDNLPGVEKKK(24)-ICESCVDR(3)	Cross-Linked	EDC-DE	3808.99	Carbamidomethyl[C](31);Carbamidomethyl[C](34)	0.00984849	0.209823	0.005121	1.34445	sp|P29055|TF2B_YEAST (344)-sp|Q03290|TFB3_YEAST (43)/	2	Inter-Protein	5	1	42	8	2.3e-10	0.0335667	0.678146	sp|P29055|TF2B_YEAST	344	sp|Q03290|TFB3_YEAST	43	R1
453	453	M_Ninov_HWang_PIC_120719_010819_Rep1_Fr14.16909.16909.3.0.dta	3	2321.2	SMESIMAASILIGCR(3)-EKAIPK(2)	Cross-Linked	EDC-DE	2321.2	Carbamidomethyl[C](14);Oxidation[M](2)	0.0205232	0.217843	-0.000873	-0.376098	sp|P29055|TF2B_YEAST (169)-sp|P20435|RPAB2_YEAST (72)/	2	Inter-Protein	8	1	29	5	5.1e-13	0.0547653	0.661856	sp|P29055|TF2B_YEAST	169	sp|P20435|RPAB2_YEAST	72	R1
461	461	M_Ninov_HWang_PIC_120719_010819_Rep1_Fr13.15484.15484.4.0.dta	4	3155.55	FSEGDVVCALCGLVLSDK(17)-VGQQYSSAPLR(1)	Cross-Linked	EDC-DE	3155.55	Carbamidomethyl[C](8);Carbamidomethyl[C](11)	8.5e-07	0.229972	-0.002516	-0.797325	sp|P29055|TF2B_YEAST (54)-sp|P04050|RPB1_YEAST (2)/	3	Inter-Protein	7	1	26	15	1.76e-06	5.84e-07	0.638325	sp|P29055|TF2B_YEAST	54	sp|P04050|RPB1_YEAST	2	R1
550	550	M_Ninov_HWang_PIC_120719_010819_Rep1_Fr16.7294.7294.3.1.dta	3	3494.74	VGEASNPLLDGNNLSTR(3)-LEDAGPAEDPTKVGMVK(12)	Cross-Linked	EDC-DE	3494.74	null	0.767253	0.319184	-0.000936	-0.267831	sp|P29055|TF2B_YEAST (81)-sp|P41895|T2FA_YEAST (287)/	1	Inter-Protein	10	1	21.5	9.5	3.8e-07	1	0.495959	sp|P29055|TF2B_YEAST	81	sp|P41895|T2FA_YEAST	287	R1
8	8	M_Ninov_HWang_PIC_120719_010819_Rep2_Fr13.15339.15339.3.1.dta	3	3155.55	FSEGDVVCALCGLVLSDK(17)-VGQQYSSAPLR(1)	Cross-Linked	EDC-DE	3155.55	Carbamidomethyl[C](8);Carbamidomethyl[C](11)	3.52e-12	9.99e-16	0.000192	0.060845	sp|P29055|TF2B_YEAST (54)-sp|P04050|RPB1_YEAST (2)/	3	Inter-Protein	7	1	38	13	1.57e-12	1.26e-13	15.0006	sp|P29055|TF2B_YEAST	54	sp|P04050|RPB1_YEAST	2	R2
10	10	M_Ninov_HWang_PIC_120719_010819_Rep2_Fr13.15353.15353.4.0.dta	4	3155.55	FSEGDVVCALCGLVLSDK(17)-VGQQYSSAPLR(1)	Cross-Linked	EDC-DE	3155.55	Carbamidomethyl[C](8);Carbamidomethyl[C](11)	3.8e-09	6.97e-15	-0.002474	-0.784016	sp|P29055|TF2B_YEAST (54)-sp|P04050|RPB1_YEAST (2)/	3	Inter-Protein	7	1	34	16	3.15e-09	4.18e-10	14.157	sp|P29055|TF2B_YEAST	54	sp|P04050|RPB1_YEAST	2	R2
291	291	M_Ninov_HWang_PIC_120719_010819_Rep2_Fr13.12876.12876.4.0.dta	4	3142.63	GETTDMRFTKELNK(11)-KAAPSPISHVAEIR(1)	Cross-Linked	EDC-DE	3142.63	Oxidation[M](6)	0.586046	0.00134455	0.000154	0.049004	sp|P29055|TF2B_YEAST (109)-sp|P08518|RPB2_YEAST (228)/	1	Inter-Protein	7	1	14	23	1	3.77e-07	2.87142	sp|P29055|TF2B_YEAST	109	sp|P08518|RPB2_YEAST	228	R2
329	329	M_Ninov_HWang_PIC_120719_010819_Rep2_Fr13.15895.15895.3.0.dta	3	2321.2	SMESIMAASILIGCR(3)-EKAIPK(2)	Cross-Linked	EDC-DE	2321.2	Carbamidomethyl[C](14);Oxidation[M](2)	0.0357444	0.00500874	0.000736	0.317077	sp|P29055|TF2B_YEAST (169)-sp|P20435|RPAB2_YEAST (72)/	2	Inter-Protein	7	1	29	6	5.02e-12	0.0957532	2.30027	sp|P29055|TF2B_YEAST	169	sp|P20435|RPAB2_YEAST	72	R2
410	410	M_Ninov_HWang_PIC_120719_010819_Rep2_Fr13.13221.13221.4.0.dta	4	3071.59	GPNLNIVLTCPECK(12)-KAAPSPISHVAEIR(1)	Cross-Linked	EDC-DE	3071.61	Carbamidomethyl[C](10);Carbamidomethyl[C](13)	0.104991	0.018124	-0.023261	-7.57289	sp|P29055|TF2B_YEAST (26)-sp|P08518|RPB2_YEAST (228)/	1	Inter-Protein	7	1	10	25	0.40405	4.64e-08	1.74175	sp|P29055|TF2B_YEAST	26	sp|P08518|RPB2_YEAST	228	R2
95	95	M_Ninov_HWang_PIC_120719_010819_Rep1_Fr13.7110.7110.4.0.dta	4	2617.36	VGEASNPLLDGNNLSTR(3)-FTKELNK(3)	Cross-Linked	EDC-DE	2617.36	null	0.00107723	3.2e-05	-7.3e-05	-0.027891	sp|P29055|TF2B_YEAST (81)-sp|P29055|TF2B_YEAST (108)/	3	Intra-Protein	7	1	28	12	5.92e-09	0.00153035	4.49544	sp|P29055|TF2B_YEAST	81	sp|P29055|TF2B_YEAST	108	R1
176	176	M_Ninov_HWang_PIC_120719_010819_Rep1_Fr12.10841.10841.4.1.dta	4	3472.92	DKLVDPQLIANGVVSLDNLPGVEKK(24)-ILYEHR(4)	Cross-Linked	EDC-DE	3472.92	null	0.0163255	0.00107154	0.001093	0.314721	sp|P29055|TF2B_YEAST (344)-sp|P29055|TF2B_YEAST (318)/	2	Intra-Protein	6	1	54	7	3.33e-13	0.0184071	2.96999	sp|P29055|TF2B_YEAST	344	sp|P29055|TF2B_YEAST	318	R1
228	228	M_Ninov_HWang_PIC_120719_010819_Rep1_Fr12.8523.8523.3.0.dta	3	3367.67	SEDGFLKIDTDNMSGAQNLTYIPR(7)-RAEVAR(3)	Cross-Linked	EDC-DE	3367.67	null	0.00673938	0.00461513	0.001306	0.387805	sp|P29055|TF2B_YEAST (224)-sp|P29055|TF2B_YEAST (184)/	6	Intra-Protein	6	1	53.5	14.5	5.54e-09	0.0140944	2.33582	sp|P29055|TF2B_YEAST	224	sp|P29055|TF2B_YEAST	184	R1
239	239	M_Ninov_HWang_PIC_120719_010819_Rep1_Fr13.6878.6878.3.0.dta	3	2845.41	VGEASNPLLDGNNLSTR(3)-IGKGETTDMR(3)	Cross-Linked	EDC-DE	2845.41	null	0.00396577	0.00523099	-0.000356	-0.125114	sp|P29055|TF2B_YEAST (81)-sp|P29055|TF2B_YEAST (98)/	6	Intra-Protein	7	1	28.5	11.5	3.41e-06	0.00436683	2.28142	sp|P29055|TF2B_YEAST	81	sp|P29055|TF2B_YEAST	98	R1
258	258	M_Ninov_HWang_PIC_120719_010819_Rep1_Fr12.6312.6312.3.0.dta	3	2845.41	VGEASNPLLDGNNLSTR(3)-IGKGETTDMR(3)	Cross-Linked	EDC-DE	2845.41	null	0.00104662	0.00596638	0.003496	1.22864	sp|P29055|TF2B_YEAST (81)-sp|P29055|TF2B_YEAST (98)/	6	Intra-Protein	6	1	26.5	12.5	2.43e-07	0.00091676	2.22429	sp|P29055|TF2B_YEAST	81	sp|P29055|TF2B_YEAST	98	R1
343	343	M_Ninov_HWang_PIC_120719_010819_Rep1_Fr8_9.13764.13764.2.0.dta	2	2323.17	ITMLCDAAELPK(6)-GKSEDGFLK(2)	Cross-Linked	EDC-DE	2323.17	Carbamidomethyl[C](5)	0.297306	0.0167162	-0.000657	-0.282804	sp|P29055|TF2B_YEAST (138)-sp|P29055|TF2B_YEAST (217)/	1	Intra-Protein	3	1	8.5	4.5	0.197352	1	1.77686	sp|P29055|TF2B_YEAST	138	sp|P29055|TF2B_YEAST	217	R1
369	369	M_Ninov_HWang_PIC_120719_010819_Rep1_Fr14.3392.3392.3.0.dta	3	2665.16	TFSNDDHNGDDPSR(11)-IGKGETTDMR(3)	Cross-Linked	EDC-DE	2665.15	null	5.41e-08	0.026082	0.001172	0.439749	sp|P29055|TF2B_YEAST (75)-sp|P29055|TF2B_YEAST (98)/	1	Intra-Protein	8	1	25.5	10.5	2.13e-11	4.69e-07	1.58366	sp|P29055|TF2B_YEAST	75	sp|P29055|TF2B_YEAST	98	R1
384	384	M_Ninov_HWang_PIC_120719_010819_Rep1_Fr12.6221.6221.4.0.dta	4	2845.41	VGEASNPLLDGNNLSTR(10)-IGKGETTDMR(3)	Cross-Linked	EDC-DE	2845.41	null	0.00158059	0.0376502	0.002357	0.828351	sp|P29055|TF2B_YEAST (88)-sp|P29055|TF2B_YEAST (98)/	1	Intra-Protein	6	1	26.5	13.5	4.01e-05	0.00216348	1.42423	sp|P29055|TF2B_YEAST	88	sp|P29055|TF2B_YEAST	98	R1
490	490	M_Ninov_HWang_PIC_120719_010819_Rep1_Fr15.2768.2768.3.0.dta	3	2305.01	TFSNDDHNGDDPSR(10)-ESIDKR(5)	Cross-Linked	EDC-DE	2305.01	null	6.47e-05	0.1151	0.003767	1.63427	sp|P29055|TF2B_YEAST (74)-sp|P29055|TF2B_YEAST (9)/	1	Intra-Protein	9	1	19.5	12.5	1.86e-09	0.000142773	0.938924	sp|P29055|TF2B_YEAST	74	sp|P29055|TF2B_YEAST	9	R1
158	158	M_Ninov_HWang_PIC_120719_010819_Rep2_Fr12.6294.6294.4.0.dta	4	2845.41	VGEASNPLLDGNNLSTR(3)-IGKGETTDMR(3)	Cross-Linked	EDC-DE	2845.41	null	3.61e-06	1.57e-05	0.001675	0.588667	sp|P29055|TF2B_YEAST (81)-sp|P29055|TF2B_YEAST (98)/	6	Intra-Protein	6	1	21.5	10.5	1.47e-10	3.4e-06	4.80417	sp|P29055|TF2B_YEAST	81	sp|P29055|TF2B_YEAST	98	R2
245	245	M_Ninov_HWang_PIC_120719_010819_Rep2_Fr20_21.13218.13218.3.0.dta	3	4551.37	DKLVDPQLIANGVVSLDNLPGVEKK(24)-IDTDNMSGAQNLTYIPR(4)	Cross-Linked	EDC-DE	4551.38	null	0.0745934	0.00036974	-0.009773	-2.14726	sp|P29055|TF2B_YEAST (344)-sp|P29055|TF2B_YEAST (228)/	1	Intra-Protein	10	1	10	11	0.086837	0.100874	3.4321	sp|P29055|TF2B_YEAST	344	sp|P29055|TF2B_YEAST	228	R2
267	267	M_Ninov_HWang_PIC_120719_010819_Rep2_Fr12.6299.6299.3.0.dta	3	2845.41	VGEASNPLLDGNNLSTR(3)-IGKGETTDMR(3)	Cross-Linked	EDC-DE	2845.41	null	0.000336349	0.000768102	-0.002481	-0.87193	sp|P29055|TF2B_YEAST (81)-sp|P29055|TF2B_YEAST (98)/	6	Intra-Protein	6	1	31.5	13.5	3.17e-08	0.000311893	3.11458	sp|P29055|TF2B_YEAST	81	sp|P29055|TF2B_YEAST	98	R2
304	304	M_Ninov_HWang_PIC_120719_010819_Rep2_Fr14.7326.7326.4.2.dta	4	2617.37	VGEASNPLLDGNNLSTR(3)-FTKELNK(3)	Cross-Linked	EDC-DE	2617.36	null	0.0106136	0.00233599	0.009158	3.49895	sp|P29055|TF2B_YEAST (81)-sp|P29055|TF2B_YEAST (108)/	3	Intra-Protein	8	1	29	10	8.45e-06	0.0225745	2.63153	sp|P29055|TF2B_YEAST	81	sp|P29055|TF2B_YEAST	108	R2
353	353	M_Ninov_HWang_PIC_120719_010819_Rep2_Fr12.8503.8503.3.0.dta	3	3367.67	SEDGFLKIDTDNMSGAQNLTYIPR(7)-RAEVAR(3)	Cross-Linked	EDC-DE	3367.67	null	0.0132035	0.00760934	0.003655	1.08532	sp|P29055|TF2B_YEAST (224)-sp|P29055|TF2B_YEAST (184)/	6	Intra-Protein	6	1	51.5	14.5	1.17e-08	0.0311996	2.11865	sp|P29055|TF2B_YEAST	224	sp|P29055|TF2B_YEAST	184	R2
372	372	M_Ninov_HWang_PIC_120719_010819_Rep2_Fr12.10829.10829.5.0.dta	5	3472.91	DKLVDPQLIANGVVSLDNLPGVEKK(24)-ILYEHR(4)	Cross-Linked	EDC-DE	3472.92	null	0.00434287	0.0109008	-0.005398	-1.55431	sp|P29055|TF2B_YEAST (344)-sp|P29055|TF2B_YEAST (318)/	2	Intra-Protein	6	1	53	9	3.09e-15	0.00260509	1.96254	sp|P29055|TF2B_YEAST	344	sp|P29055|TF2B_YEAST	318	R2
376	376	M_Ninov_HWang_PIC_120719_010819_Rep2_Fr14.18880.18880.4.3.dta	4	3396.7	DNEVQAAFAKITMLCDAAELPK(10)-GKSEDGFLK(4)	Cross-Linked	EDC-DE	3396.68	Carbamidomethyl[C](15)	0.293961	0.0116522	0.018284	5.3829	sp|P29055|TF2B_YEAST (132)-sp|P29055|TF2B_YEAST (219)/	1	Intra-Protein	8	1	25.5	6.5	5.16e-06	0.963936	1.93359	sp|P29055|TF2B_YEAST	132	sp|P29055|TF2B_YEAST	219	R2
419	419	M_Ninov_HWang_PIC_120719_010819_Rep2_Fr14.7015.7015.3.0.dta	3	2845.42	VGEASNPLLDGNNLSTR(3)-IGKGETTDMR(3)	Cross-Linked	EDC-DE	2845.41	null	0.00115397	0.0199687	0.013667	4.80317	sp|P29055|TF2B_YEAST (81)-sp|P29055|TF2B_YEAST (98)/	6	Intra-Protein	8	1	30.5	15.5	1.05e-07	0.00093548	1.69965	sp|P29055|TF2B_YEAST	81	sp|P29055|TF2B_YEAST	98	R2
529	529	M_Ninov_HWang_PIC_120719_010819_Rep2_Fr12.8355.8355.3.0.dta	3	3396.68	GKSEDGFLKIDTDNMSGAQNLTYIPR(9)-AEVAR(2)	Cross-Linked	EDC-DE	3396.68	null	0.03609	0.116725	-0.000568	-0.167222	sp|P29055|TF2B_YEAST (224)-sp|P29055|TF2B_YEAST (184)/	6	Intra-Protein	6	1	51.5	4.5	9.02e-14	0.0676388	0.932838	sp|P29055|TF2B_YEAST	224	sp|P29055|TF2B_YEAST	184	R2
545	545	M_Ninov_HWang_PIC_120719_010819_Rep2_Fr14.3530.3530.3.0.dta	3	2437.11	TFSNDDHNGDDPSR(11)-FTKELNK(3)	Cross-Linked	EDC-DE	2437.1	null	0.000202684	0.148778	0.0033	1.35407	sp|P29055|TF2B_YEAST (75)-sp|P29055|TF2B_YEAST (108)/	1	Intra-Protein	8	1	28.5	9.5	5.25e-08	0.000276754	0.827462	sp|P29055|TF2B_YEAST	75	sp|P29055|TF2B_YEAST	108	R2
619	619	M_Ninov_HWang_PIC_120719_010819_Rep2_Fr12.9360.9360.4.0.dta	4	3211.57	SEDGFLKIDTDNMSGAQNLTYIPR(7)-AEVAR(2)	Cross-Linked	EDC-DE	3211.57	null	0.137126	0.329539	0.002423	0.75446	sp|P29055|TF2B_YEAST (224)-sp|P29055|TF2B_YEAST (184)/	6	Intra-Protein	6	1	36.5	3.5	1.89e-10	0.471757	0.482093	sp|P29055|TF2B_YEAST	224	sp|P29055|TF2B_YEAST	184	R2
622	622	M_Ninov_HWang_PIC_120719_010819_Rep2_Fr12.9369.9369.3.0.dta	3	3211.57	SEDGFLKIDTDNMSGAQNLTYIPR(7)-AEVAR(2)	Cross-Linked	EDC-DE	3211.57	null	0.164664	0.335904	0.002131	0.663539	sp|P29055|TF2B_YEAST (224)-sp|P29055|TF2B_YEAST (184)/	6	Intra-Protein	6	1	35.5	3.5	5.91e-11	0.751567	0.473784	sp|P29055|TF2B_YEAST	224	sp|P29055|TF2B_YEAST	184	R2
626	626	M_Ninov_HWang_PIC_120719_010819_Rep2_Fr12.6279.6279.4.1.dta	4	2845.41	VGEASNPLLDGNNLSTR(3)-IGKGETTDMR(3)	Cross-Linked	EDC-DE	2845.41	null	0.00507593	0.346505	0.001501	0.527516	sp|P29055|TF2B_YEAST (81)-sp|P29055|TF2B_YEAST (98)/	6	Intra-Protein	6	1	37.5	15.5	3.88e-07	0.0080476	0.460291	sp|P29055|TF2B_YEAST	81	sp|P29055|TF2B_YEAST	98	R2
648	648	M_Ninov_HWang_PIC_120719_010819_Rep2_Fr13.7070.7070.4.0.dta	4	2617.36	VGEASNPLLDGNNLSTR(3)-FTKELNK(3)	Cross-Linked	EDC-DE	2617.36	null	0.0038583	0.366157	-0.00229	-0.874928	sp|P29055|TF2B_YEAST (81)-sp|P29055|TF2B_YEAST (108)/	3	Intra-Protein	7	1	29	12	8.95e-07	0.00608643	0.436332	sp|P29055|TF2B_YEAST	81	sp|P29055|TF2B_YEAST	108	R2
687	687	M_Ninov_HWang_PIC_120719_010819_Rep2_Fr12.8341.8341.5.0.dta	5	3396.69	GKSEDGFLKIDTDNMSGAQNLTYIPR(9)-AEVAR(2)	Cross-Linked	EDC-DE	3396.68	null	0.0651718	0.491507	0.002228	0.655934	sp|P29055|TF2B_YEAST (224)-sp|P29055|TF2B_YEAST (184)/	6	Intra-Protein	6	1	41.5	4.5	7.16e-09	0.177068	0.30847	sp|P29055|TF2B_YEAST	224	sp|P29055|TF2B_YEAST	184	R2
118	118	M_Ninov_HWang_PIC_120719_010819_Rep1_Fr6_7.6944.6944.4.1.dta	4	3484.73	NDYTFQKAQVEAEWV(2)-WKCSLKDGVVTINR(6)	Cross-Linked	EDC-DE	3484.73	Carbamidomethyl[C](21)	0.000202322	0.000115008	0.000731	0.209772	sp|P32773|TOA1_YEAST (158)-sp|P32773|TOA1_YEAST (148)/	2	Intra-Protein	2	1	13	10	1.64e-05	5.66e-05	3.93927	sp|P32773|TOA1_YEAST	158	sp|P32773|TOA1_YEAST	148	R1
555	555	M_Ninov_HWang_PIC_120719_010819_Rep2_Fr4_5.7012.7012.4.0.dta	4	3484.73	NDYTFQKAQVEAEWV(2)-WKCSLKDGVVTINR(6)	Cross-Linked	EDC-DE	3484.73	Carbamidomethyl[C](21)	5.99e-05	0.186079	0.001112	0.319106	sp|P32773|TOA1_YEAST (158)-sp|P32773|TOA1_YEAST (148)/	2	Intra-Protein	1	1	12	7	3.23e-05	1	0.730302	sp|P32773|TOA1_YEAST	158	sp|P32773|TOA1_YEAST	148	R2
121	121	M_Ninov_HWang_PIC_120719_010819_Rep1_Fr12.2665.2665.3.0.dta	3	2086.03	SEKHHHHHH(2)-IVACNSKK(7)	Cross-Linked	EDC-DE	2086.03	Carbamidomethyl[C](16)	9.84e-12	0.000134834	-0.000921	-0.441509	sp|P32774|T2AG_YEAST (122)-sp|P32774|T2AG_YEAST (119)/	2	Intra-Protein	6	1	15	9	3.08e-21	1.51e-10	3.8702	sp|P32774|T2AG_YEAST	122	sp|P32774|T2AG_YEAST	119	R1
428	428	M_Ninov_HWang_PIC_120719_010819_Rep1_Fr13.2584.2584.3.0.dta	3	2086.03	SEKHHHHHH(2)-IVACNSKK(7)	Cross-Linked	EDC-DE	2086.03	Carbamidomethyl[C](16)	1.04e-09	0.0725845	0.000669	0.320706	sp|P32774|T2AG_YEAST (122)-sp|P32774|T2AG_YEAST (119)/	2	Intra-Protein	7	1	15	8	1.33e-23	2.51e-10	1.13916	sp|P32774|T2AG_YEAST	122	sp|P32774|T2AG_YEAST	119	R1
503	503	M_Ninov_HWang_PIC_120719_010819_Rep1_Fr11.4482.4482.5.0.dta	5	4130.01	IVACNSKKSEKHHHHHH(7)-DASQNGSGDSQSVISVDKLR(17)	Cross-Linked	EDC-DE	4130.01	Carbamidomethyl[C](4)	1.19e-05	0.128921	0.006133	1.48498	sp|P32774|T2AG_YEAST (119)-sp|P32774|T2AG_YEAST (109)/	10	Intra-Protein	5	1	19	20	2.42e-09	2.19e-05	0.889675	sp|P32774|T2AG_YEAST	119	sp|P32774|T2AG_YEAST	109	R1
515	515	M_Ninov_HWang_PIC_120719_010819_Rep1_Fr12.4451.4451.5.0.dta	5	4130.01	IVACNSKKSEKHHHHHH(7)-DASQNGSGDSQSVISVDKLR(17)	Cross-Linked	EDC-DE	4130.01	Carbamidomethyl[C](4)	6.56e-07	0.144617	0.004549	1.10145	sp|P32774|T2AG_YEAST (119)-sp|P32774|T2AG_YEAST (109)/	10	Intra-Protein	6	1	19	25	1.68e-08	2.7e-06	0.83978	sp|P32774|T2AG_YEAST	119	sp|P32774|T2AG_YEAST	109	R1
100	100	M_Ninov_HWang_PIC_120719_010819_Rep2_Fr10.4411.4411.7.0.dta	7	4130.01	IVACNSKKSEKHHHHHH(7)-DASQNGSGDSQSVISVDKLR(17)	Cross-Linked	EDC-DE	4130.01	Carbamidomethyl[C](4)	1.32e-05	2.21e-07	0.00242	0.585955	sp|P32774|T2AG_YEAST (119)-sp|P32774|T2AG_YEAST (109)/	10	Intra-Protein	4	1	17	17	1.03e-10	5.21e-06	6.65608	sp|P32774|T2AG_YEAST	119	sp|P32774|T2AG_YEAST	109	R2
106	106	M_Ninov_HWang_PIC_120719_010819_Rep2_Fr10.4380.4380.5.0.dta	5	4130.02	DASQNGSGDSQSVISVDKLRIVACNSKK(27)-SEKHHHHHH(2)	Cross-Linked	EDC-DE	4130.01	Carbamidomethyl[C](24)	8.69e-08	4.27e-07	0.007341	1.77748	sp|P32774|T2AG_YEAST (119)-sp|P32774|T2AG_YEAST (122)/	3	Intra-Protein	4	1	27	11	1.65e-05	2.72e-14	6.36984	sp|P32774|T2AG_YEAST	119	sp|P32774|T2AG_YEAST	122	R2
156	156	M_Ninov_HWang_PIC_120719_010819_Rep2_Fr10.4381.4381.6.0.dta	6	4130.01	DASQNGSGDSQSVISVDKLRIVACNSK(17)-KSEKHHHHHH(1)	Cross-Linked	EDC-DE	4130.01	Carbamidomethyl[C](24)	0.000191163	1.44e-05	0.002648	0.641161	sp|P32774|T2AG_YEAST (109)-sp|P32774|T2AG_YEAST (120)/	3	Intra-Protein	4	1	15	15	6.35e-05	5.6e-14	4.84261	sp|P32774|T2AG_YEAST	109	sp|P32774|T2AG_YEAST	120	R2
199	199	M_Ninov_HWang_PIC_120719_010819_Rep2_Fr10.4441.4441.6.0.dta	6	4130.01	DASQNGSGDSQSVISVDKLRIVACNSK(17)-KSEKHHHHHH(1)	Cross-Linked	EDC-DE	4130.01	Carbamidomethyl[C](24)	0.00139544	8.47e-05	0.002648	0.641161	sp|P32774|T2AG_YEAST (109)-sp|P32774|T2AG_YEAST (120)/	3	Intra-Protein	4	1	13	12	0.0222971	2.33e-10	4.07219	sp|P32774|T2AG_YEAST	109	sp|P32774|T2AG_YEAST	120	R2
326	326	M_Ninov_HWang_PIC_120719_010819_Rep2_Fr11.4436.4436.4.0.dta	4	4130.01	DASQNGSGDSQSVISVDKLRIVACNSKK(27)-SEKHHHHHH(2)	Cross-Linked	EDC-DE	4130.01	Carbamidomethyl[C](24)	2.57e-10	0.00484969	0.001105	0.267554	sp|P32774|T2AG_YEAST (119)-sp|P32774|T2AG_YEAST (122)/	3	Intra-Protein	5	1	46	13	2.8e-10	4.25e-13	2.31429	sp|P32774|T2AG_YEAST	119	sp|P32774|T2AG_YEAST	122	R2
348	348	M_Ninov_HWang_PIC_120719_010819_Rep2_Fr12.4404.4404.4.0.dta	4	4130.01	IVACNSKKSEKHHHHHH(7)-DASQNGSGDSQSVISVDKLR(17)	Cross-Linked	EDC-DE	4130.01	Carbamidomethyl[C](4)	1.76e-06	0.00689151	-0.001742	-0.421791	sp|P32774|T2AG_YEAST (119)-sp|P32774|T2AG_YEAST (109)/	10	Intra-Protein	6	1	17	32	2.08e-11	2.05e-06	2.16169	sp|P32774|T2AG_YEAST	119	sp|P32774|T2AG_YEAST	109	R2
397	397	M_Ninov_HWang_PIC_120719_010819_Rep2_Fr10.4384.4384.4.0.dta	4	4130.01	DASQNGSGDSQSVISVDKLRIVACNSKK(27)-SEKHHHHHH(2)	Cross-Linked	EDC-DE	4130.01	Carbamidomethyl[C](24)	0.00211729	0.0148242	0.001964	0.475544	sp|P32774|T2AG_YEAST (119)-sp|P32774|T2AG_YEAST (122)/	3	Intra-Protein	4	1	24	8	0.0399332	1.23e-10	1.82903	sp|P32774|T2AG_YEAST	119	sp|P32774|T2AG_YEAST	122	R2
412	412	M_Ninov_HWang_PIC_120719_010819_Rep2_Fr12.4467.4467.6.0.dta	6	4130.01	IVACNSKKSEKHHHHHH(7)-DASQNGSGDSQSVISVDKLR(17)	Cross-Linked	EDC-DE	4130.01	Carbamidomethyl[C](4)	4.01e-06	0.0182536	0.002179	0.527602	sp|P32774|T2AG_YEAST (119)-sp|P32774|T2AG_YEAST (109)/	10	Intra-Protein	6	1	18	20	6.46e-09	1.32e-05	1.73865	sp|P32774|T2AG_YEAST	119	sp|P32774|T2AG_YEAST	109	R2
483	483	M_Ninov_HWang_PIC_120719_010819_Rep2_Fr12.4464.4464.5.0.dta	5	4130.01	IVACNSKKSEKHHHHHH(7)-DASQNGSGDSQSVISVDKLR(17)	Cross-Linked	EDC-DE	4130.01	Carbamidomethyl[C](4)	1.09e-06	0.0619974	0.003929	0.95133	sp|P32774|T2AG_YEAST (119)-sp|P32774|T2AG_YEAST (109)/	10	Intra-Protein	6	1	17	23	2.45e-08	1.96e-06	1.20763	sp|P32774|T2AG_YEAST	119	sp|P32774|T2AG_YEAST	109	R2
484	484	M_Ninov_HWang_PIC_120719_010819_Rep2_Fr11.4509.4509.7.0.dta	7	4130.01	IVACNSKKSEKHHHHHH(7)-DASQNGSGDSQSVISVDKLR(17)	Cross-Linked	EDC-DE	4130.01	Carbamidomethyl[C](4)	6.62e-05	0.0628543	0.003593	0.869974	sp|P32774|T2AG_YEAST (119)-sp|P32774|T2AG_YEAST (109)/	10	Intra-Protein	5	1	16	15	4.4e-07	5.72e-05	1.20167	sp|P32774|T2AG_YEAST	119	sp|P32774|T2AG_YEAST	109	R2
510	510	M_Ninov_HWang_PIC_120719_010819_Rep2_Fr12.4476.4476.4.0.dta	4	4130.01	IVACNSKKSEKHHHHHH(7)-DASQNGSGDSQSVISVDKLR(17)	Cross-Linked	EDC-DE	4130.01	Carbamidomethyl[C](4)	0.000256396	0.0886242	-0.001742	-0.421791	sp|P32774|T2AG_YEAST (119)-sp|P32774|T2AG_YEAST (109)/	10	Intra-Protein	6	1	14	24	1.42e-08	0.000146458	1.05245	sp|P32774|T2AG_YEAST	119	sp|P32774|T2AG_YEAST	109	R2
519	519	M_Ninov_HWang_PIC_120719_010819_Rep2_Fr12.4406.4406.7.0.dta	7	4130.01	IVACNSKKSEKHHHHHH(7)-DASQNGSGDSQSVISVDKLR(17)	Cross-Linked	EDC-DE	4130.01	Carbamidomethyl[C](4)	2.17e-05	0.10208	0.002913	0.705326	sp|P32774|T2AG_YEAST (119)-sp|P32774|T2AG_YEAST (109)/	10	Intra-Protein	6	1	19	19	6.61e-08	3.14e-05	0.991058	sp|P32774|T2AG_YEAST	119	sp|P32774|T2AG_YEAST	109	R2
523	523	M_Ninov_HWang_PIC_120719_010819_Rep2_Fr10.4475.4475.4.0.dta	4	4130.01	IVACNSKKSEKHHHHHH(10)-DASQNGSGDSQSVISVDKLR(18)	Cross-Linked	EDC-DE	4130.01	Carbamidomethyl[C](4)	0.000962245	0.107845	0.001964	0.475544	sp|P32774|T2AG_YEAST (122)-sp|P32774|T2AG_YEAST (110)/	1	Intra-Protein	4	1	8	13	2.11e-08	0.00199195	0.967198	sp|P32774|T2AG_YEAST	122	sp|P32774|T2AG_YEAST	110	R2
567	567	M_Ninov_HWang_PIC_120719_010819_Rep2_Fr11.4503.4503.4.0.dta	4	4130.01	IVACNSKKSEKHHHHHH(7)-DASQNGSGDSQSVISVDKLR(17)	Cross-Linked	EDC-DE	4130.01	Carbamidomethyl[C](4)	0.000242682	0.21693	0.001105	0.267554	sp|P32774|T2AG_YEAST (119)-sp|P32774|T2AG_YEAST (109)/	10	Intra-Protein	5	1	13	24	6.53e-10	9.55e-05	0.663681	sp|P32774|T2AG_YEAST	119	sp|P32774|T2AG_YEAST	109	R2
660	660	M_Ninov_HWang_PIC_120719_010819_Rep2_Fr11.4495.4495.6.0.dta	6	4130.01	DASQNGSGDSQSVISVDKLRIVACNSK(17)-KSEKHHHHHH(1)	Cross-Linked	EDC-DE	4130.01	Carbamidomethyl[C](24)	2.88e-05	0.396671	0.002278	0.551573	sp|P32774|T2AG_YEAST (109)-sp|P32774|T2AG_YEAST (120)/	3	Intra-Protein	5	1	18	14	5.12e-05	1.72e-12	0.40157	sp|P32774|T2AG_YEAST	109	sp|P32774|T2AG_YEAST	120	R2
480	480	M_Ninov_HWang_PIC_120719_010819_Rep2_Fr6_7.6700.6700.4.2.dta	4	3211.62	PDFTMQPGVDINGNSDGTVDILK(2)-GGAKRHR(4)	Cross-Linked	EDC-DE	3211.59	Oxidation[M](5)	7.1e-06	0.0576134	0.026863	8.36439	sp|P32776|TFB1_YEAST (358)-sp|P62799|H4_XENLA (16)/	1	Inter-Protein	2	1	27	2	2.71e-12	2.97e-05	1.23948	sp|P32776|TFB1_YEAST	358	sp|P62799|H4_XENLA	16	R2
584	584	M_Ninov_HWang_PIC_120719_010819_Rep2_Fr4_5.14029.14029.6.0.dta	6	6964.69	IPLLRAFALSTSQKVGPYNVLSTIKPVASSENK(14)-FQSSAVMALQEASEAYLVALFEDTNLAAIHAK(14)	Cross-Linked	EDC-DE	6964.68	Oxidation[M](43)	0.0764649	0.106588	0.011149	1.60079	sp|P32776|TFB1_YEAST (230)-sp|P84233|H32_XENLA (97)/	1	Inter-Protein	1	1	15.5	27.5	0.171512	0.000181039	0.972293	sp|P32776|TFB1_YEAST	230	sp|P84233|H32_XENLA	97	R2
586	586	M_Ninov_HWang_PIC_120719_010819_Rep2_Fr13.16689.16689.3.0.dta	3	2862.49	VFQETVINAGLPPSEFWSTR(4)-DGKKR(4)	Cross-Linked	EDC-DE	2862.49	null	0.798866	0.126239	-0.000706	-0.246638	sp|P32776|TFB1_YEAST (200)-sp|P02281|H2B11_XENLA (28)/	1	Inter-Protein	7	1	28.5	7.5	6.44e-08	1	0.898806	sp|P32776|TFB1_YEAST	200	sp|P02281|H2B11_XENLA	28	R2
201	201	M_Ninov_HWang_PIC_120719_010819_Rep1_Fr11.7431.7431.3.0.dta	3	2719.38	KDDDMLLHPVKK(1)-YLTLDQEFDR(9)	Cross-Linked	EDC-DE	2719.38	null	3.26e-07	0.00189368	0.005032	1.85042	sp|P32776|TFB1_YEAST (327)-sp|P32776|TFB1_YEAST (325)/	8	Intra-Protein	5	1	22	19	5.34e-12	1.97e-07	2.72269	sp|P32776|TFB1_YEAST	327	sp|P32776|TFB1_YEAST	325	R1
345	345	M_Ninov_HWang_PIC_120719_010819_Rep1_Fr12.7606.7606.4.0.dta	4	2719.38	KDDDMLLHPVKK(1)-YLTLDQEFDR(9)	Cross-Linked	EDC-DE	2719.38	null	1.64e-08	0.0171705	0.006573	2.4171	sp|P32776|TFB1_YEAST (327)-sp|P32776|TFB1_YEAST (325)/	8	Intra-Protein	6	1	15	17	5.96e-16	1.5e-07	1.76522	sp|P32776|TFB1_YEAST	327	sp|P32776|TFB1_YEAST	325	R1
475	475	M_Ninov_HWang_PIC_120719_010819_Rep1_Fr14.4310.4310.3.0.dta	3	1807.99	TNYAIIHLKR(9)-NAHEK(4)	Cross-Linked	EDC-DE	1807.99	null	8.76e-05	0.0981059	0.001847	1.02157	sp|P32776|TFB1_YEAST (441)-sp|P32776|TFB1_YEAST (446)/	1	Intra-Protein	8	1	23	9	2.26e-10	9.89e-05	1.00831	sp|P32776|TFB1_YEAST	441	sp|P32776|TFB1_YEAST	446	R1
531	531	M_Ninov_HWang_PIC_120719_010819_Rep1_Fr16.9122.9122.3.0.dta	3	3266.66	TVMDNIKMTLQQIISR(7)-GGSMSHSGAAIFEK(13)	Cross-Linked	EDC-DE	3266.63	Oxidation[M](23)	1	0.174326	0.026887	8.2308	sp|P32776|TFB1_YEAST (104)-sp|P32776|TFB1_YEAST (13)/	1	Intra-Protein	10	1	5	4	0.00820231	1	0.758637	sp|P32776|TFB1_YEAST	104	sp|P32776|TFB1_YEAST	13	R1
132	132	M_Ninov_HWang_PIC_120719_010819_Rep2_Fr12.7562.7562.3.0.dta	3	2719.38	KDDDMLLHPVKK(1)-YLTLDQEFDR(9)	Cross-Linked	EDC-DE	2719.38	null	3.73e-08	2.06e-06	0.000548	0.201517	sp|P32776|TFB1_YEAST (327)-sp|P32776|TFB1_YEAST (325)/	8	Intra-Protein	6	1	25	22	2.79e-14	2.27e-08	5.68578	sp|P32776|TFB1_YEAST	327	sp|P32776|TFB1_YEAST	325	R2
180	180	M_Ninov_HWang_PIC_120719_010819_Rep2_Fr11.8806.8806.5.0.dta	5	4368.3	AFALSTSQKVGPYNVLSTIKPVASSENKVNVNLSR(9)-NEYSR(2)	Cross-Linked	EDC-DE	4368.29	null	0.509637	4.12e-05	0.001842	0.421675	sp|P32776|TFB1_YEAST (230)-sp|P32776|TFB1_YEAST (395)/	4	Intra-Protein	5	1	42	4	1.55e-06	1	4.38474	sp|P32776|TFB1_YEAST	230	sp|P32776|TFB1_YEAST	395	R2
200	200	M_Ninov_HWang_PIC_120719_010819_Rep2_Fr11.8789.8789.5.0.dta	5	4368.3	AFALSTSQKVGPYNVLSTIKPVASSENKVNVNLSR(9)-NEYSR(2)	Cross-Linked	EDC-DE	4368.29	null	1	8.77e-05	0.001842	0.421675	sp|P32776|TFB1_YEAST (230)-sp|P32776|TFB1_YEAST (395)/	4	Intra-Protein	5	1	51	5	9.92e-07	1	4.05681	sp|P32776|TFB1_YEAST	230	sp|P32776|TFB1_YEAST	395	R2
239	239	M_Ninov_HWang_PIC_120719_010819_Rep2_Fr8_9.9894.9894.2.0.dta	2	2368.14	LQATPASSEKMMLR(10)-IMQNDR(5)	Cross-Linked	EDC-DE	2368.14	Oxidation[M](11);Oxidation[M](12);Oxidation[M](19)	1	0.000283575	-0.00411	-1.73554	sp|P32776|TFB1_YEAST (60)-sp|P32776|TFB1_YEAST (308)/	1	Intra-Protein	3	1	11	11	1	1	3.54733	sp|P32776|TFB1_YEAST	60	sp|P32776|TFB1_YEAST	308	R2
286	286	M_Ninov_HWang_PIC_120719_010819_Rep2_Fr10.7178.7178.5.0.dta	5	5640.72	EESAQHTETPMSSSSVTAGTPTPHLDTPQLNNGAPLINTAK(2)-YKDADIYEEKR(10)	Cross-Linked	EDC-DE	5640.7	null	0.000481809	0.00122005	0.012891	2.28535	sp|P32776|TFB1_YEAST (128)-sp|P32776|TFB1_YEAST (123)/	3	Intra-Protein	4	1	30	13	5.12e-06	0.00068623	2.91362	sp|P32776|TFB1_YEAST	128	sp|P32776|TFB1_YEAST	123	R2
330	330	M_Ninov_HWang_PIC_120719_010819_Rep2_Fr14.8819.8819.3.1.dta	3	2719.39	KDDDMLLHPVKK(1)-YLTLDQEFDR(9)	Cross-Linked	EDC-DE	2719.38	null	1.55e-06	0.00521017	0.010077	3.70563	sp|P32776|TFB1_YEAST (327)-sp|P32776|TFB1_YEAST (325)/	8	Intra-Protein	8	1	20	18	3.39e-14	2.14e-06	2.28315	sp|P32776|TFB1_YEAST	327	sp|P32776|TFB1_YEAST	325	R2
357	357	M_Ninov_HWang_PIC_120719_010819_Rep2_Fr10.6519.6519.6.0.dta	6	5952.91	RREESAQHTETPMSSSSVTAGTPTPHLDTPQLNNGAPLINTAK(3)-YKDADIYEEKR(10)	Cross-Linked	EDC-DE	5952.9	null	0.00213687	0.00819876	0.002466	0.414251	sp|P32776|TFB1_YEAST (127)-sp|P32776|TFB1_YEAST (123)/	1	Intra-Protein	4	1	35	13	1.12e-11	0.00221707	2.08625	sp|P32776|TFB1_YEAST	127	sp|P32776|TFB1_YEAST	123	R2
369	369	M_Ninov_HWang_PIC_120719_010819_Rep2_Fr12.8563.8563.3.0.dta	3	2591.28	KDDDMLLHPVK(1)-YLTLDQEFDR(9)	Cross-Linked	EDC-DE	2591.28	null	8.53e-07	0.0104374	0.000534	0.206076	sp|P32776|TFB1_YEAST (327)-sp|P32776|TFB1_YEAST (325)/	8	Intra-Protein	6	1	19	19	8.22e-11	6.49e-06	1.98141	sp|P32776|TFB1_YEAST	327	sp|P32776|TFB1_YEAST	325	R2
436	436	M_Ninov_HWang_PIC_120719_010819_Rep2_Fr10.7203.7203.7.0.dta	7	5640.71	EESAQHTETPMSSSSVTAGTPTPHLDTPQLNNGAPLINTAK(2)-YKDADIYEEKR(10)	Cross-Linked	EDC-DE	5640.7	null	0.00484359	0.0261492	0.007785	1.38015	sp|P32776|TFB1_YEAST (128)-sp|P32776|TFB1_YEAST (123)/	3	Intra-Protein	4	1	22	10	2.57e-05	0.00573981	1.58254	sp|P32776|TFB1_YEAST	128	sp|P32776|TFB1_YEAST	123	R2
502	502	M_Ninov_HWang_PIC_120719_010819_Rep2_Fr11.13097.13097.5.0.dta	5	4451.5	VFQETVINAGLPPSEFWSTRIPLLR(4)-LQQSLLKGNKVLMK(10)	Cross-Linked	EDC-DE	4451.5	null	0.215337	0.0828644	0.000836	0.187802	sp|P32776|TFB1_YEAST (200)-sp|P32776|TFB1_YEAST (192)/	1	Intra-Protein	5	1	20	8	0.00171509	0.75504	1.08163	sp|P32776|TFB1_YEAST	200	sp|P32776|TFB1_YEAST	192	R2
509	509	M_Ninov_HWang_PIC_120719_010819_Rep2_Fr14.10294.10294.3.0.dta	3	2591.29	KDDDMLLHPVK(1)-YLTLDQEFDR(9)	Cross-Linked	EDC-DE	2591.28	null	4.01e-07	0.0883677	0.009946	3.83826	sp|P32776|TFB1_YEAST (327)-sp|P32776|TFB1_YEAST (325)/	8	Intra-Protein	8	1	16	18	1.03e-11	6.39e-07	1.05371	sp|P32776|TFB1_YEAST	327	sp|P32776|TFB1_YEAST	325	R2
526	526	M_Ninov_HWang_PIC_120719_010819_Rep2_Fr11.7410.7410.4.0.dta	4	2719.38	KDDDMLLHPVKK(1)-YLTLDQEFDR(9)	Cross-Linked	EDC-DE	2719.38	null	2.18e-07	0.10866	0.004725	1.73753	sp|P32776|TFB1_YEAST (327)-sp|P32776|TFB1_YEAST (325)/	8	Intra-Protein	5	1	21	21	3.45e-15	8.38e-08	0.963929	sp|P32776|TFB1_YEAST	327	sp|P32776|TFB1_YEAST	325	R2
552	552	M_Ninov_HWang_PIC_120719_010819_Rep2_Fr12.8901.8901.4.0.dta	4	3585.85	AFALSTSQKVGPYNVLSTIKPVASSENK(9)-NEYSR(2)	Cross-Linked	EDC-DE	3585.86	null	0.141703	0.172869	-0.002625	-0.732043	sp|P32776|TFB1_YEAST (230)-sp|P32776|TFB1_YEAST (395)/	4	Intra-Protein	6	1	51.5	5.5	1.52e-09	0.539168	0.762283	sp|P32776|TFB1_YEAST	230	sp|P32776|TFB1_YEAST	395	R2
568	568	M_Ninov_HWang_PIC_120719_010819_Rep2_Fr12.6830.6830.5.0.dta	5	2735.37	KDDDMLLHPVKK(1)-YLTLDQEFDR(9)	Cross-Linked	EDC-DE	2735.37	Oxidation[M](5)	4.46e-06	0.219476	-0.001235	-0.451493	sp|P32776|TFB1_YEAST (327)-sp|P32776|TFB1_YEAST (325)/	8	Intra-Protein	6	1	24	18	1.82e-14	7.89e-06	0.658612	sp|P32776|TFB1_YEAST	327	sp|P32776|TFB1_YEAST	325	R2
596	596	M_Ninov_HWang_PIC_120719_010819_Rep2_Fr20_21.10738.10738.2.0.dta	2	2459.2	MIMALKNEYSR(8)-GEKIMQNDR(3)	Cross-Linked	EDC-DE	2459.18	Oxidation[M](1);Oxidation[M](19)	1	0.275982	0.0112	4.55436	sp|P32776|TFB1_YEAST (395)-sp|P32776|TFB1_YEAST (303)/	1	Intra-Protein	10	1	2.5	3.5	1	1	0.559119	sp|P32776|TFB1_YEAST	395	sp|P32776|TFB1_YEAST	303	R2
602	602	M_Ninov_HWang_PIC_120719_010819_Rep2_Fr11.7168.7168.6.0.dta	6	5640.71	EESAQHTETPMSSSSVTAGTPTPHLDTPQLNNGAPLINTAK(8)-YKDADIYEEKR(2)	Cross-Linked	EDC-DE	5640.7	null	0.000180806	0.293384	0.006328	1.12185	sp|P32776|TFB1_YEAST (134)-sp|P32776|TFB1_YEAST (115)/	1	Intra-Protein	5	1	40	14	1.84e-08	0.000138844	0.532564	sp|P32776|TFB1_YEAST	134	sp|P32776|TFB1_YEAST	115	R2
609	609	M_Ninov_HWang_PIC_120719_010819_Rep2_Fr18_19.13000.13000.3.0.dta	3	2731.29	MLHTTCCEFLK(8)-DADIYEEKRR(8)	Cross-Linked	EDC-DE	2731.26	Carbamidomethyl[C](6);Carbamidomethyl[C](7);Oxidation[M](1)	0.152183	0.302939	0.024237	8.87392	sp|P32776|TFB1_YEAST (562)-sp|P32776|TFB1_YEAST (123)/	1	Intra-Protein	9	1	5	4	0.298874	0.0774618	0.518644	sp|P32776|TFB1_YEAST	562	sp|P32776|TFB1_YEAST	123	R2
662	662	M_Ninov_HWang_PIC_120719_010819_Rep2_Fr22_23.11157.11157.3.0.dta	3	2704.48	DADIYEEKRRR(6)-LIGKVDESKKR(4)	Cross-Linked	EDC-DE	2704.49	null	1	0.40976	-0.001076	-0.397858	sp|P32776|TFB1_YEAST (121)-sp|P32776|TFB1_YEAST (68)/	1	Intra-Protein	11	1	5.5	2.5	0.321389	1	0.387471	sp|P32776|TFB1_YEAST	121	sp|P32776|TFB1_YEAST	68	R2
671	671	M_Ninov_HWang_PIC_120719_010819_Rep2_Fr10.7173.7173.5.0.dta	5	5640.72	EESAQHTETPMSSSSVTAGTPTPHLDTPQLNNGAPLINTAK(2)-YKDADIYEEKR(10)	Cross-Linked	EDC-DE	5640.7	null	0.000846411	0.438565	0.012891	2.28535	sp|P32776|TFB1_YEAST (128)-sp|P32776|TFB1_YEAST (123)/	3	Intra-Protein	4	1	30	12	3.38e-05	0.000973693	0.357966	sp|P32776|TFB1_YEAST	128	sp|P32776|TFB1_YEAST	123	R2
674	674	M_Ninov_HWang_PIC_120719_010819_Rep2_Fr12.8915.8915.5.0.dta	5	3585.85	AFALSTSQKVGPYNVLSTIKPVASSENK(9)-NEYSR(2)	Cross-Linked	EDC-DE	3585.86	null	0.218199	0.469914	-0.001051	-0.293096	sp|P32776|TFB1_YEAST (230)-sp|P32776|TFB1_YEAST (395)/	4	Intra-Protein	6	1	38.5	5.5	1.4e-07	0.799269	0.327982	sp|P32776|TFB1_YEAST	230	sp|P32776|TFB1_YEAST	395	R2
105	105	M_Ninov_HWang_PIC_120719_010819_Rep1_Fr10.10428.10428.5.0.dta	5	5619.81	AVVFKPFKGEVVDGTVVSCSQHGFEVQVGPMK(8)-VEEEENAATLQLGQEFQLK(4)	Cross-Linked	EDC-DE	5619.81	Carbamidomethyl[C](19)	0.00458599	5.61e-05	-0.003052	-0.543079	sp|P34087|RPB7_YEAST (83)-sp|P20433|RPB4_YEAST (21)/	2	Inter-Protein	4	1	26.5	17.5	0.00652574	0.00439803	4.25078	sp|P34087|RPB7_YEAST	83	sp|P20433|RPB4_YEAST	21	R1
111	111	M_Ninov_HWang_PIC_120719_010819_Rep1_Fr11.10509.10509.5.0.dta	5	5619.84	AVVFKPFKGEVVDGTVVSCSQHGFEVQVGPMK(8)-VEEEENAATLQLGQEFQLK(4)	Cross-Linked	EDC-DE	5619.81	Carbamidomethyl[C](19)	0.000337797	8.83e-05	0.021183	3.76934	sp|P34087|RPB7_YEAST (83)-sp|P20433|RPB4_YEAST (21)/	2	Inter-Protein	5	1	39.5	21.5	1.37e-06	0.000281533	4.0538	sp|P34087|RPB7_YEAST	83	sp|P20433|RPB4_YEAST	21	R1
130	130	M_Ninov_HWang_PIC_120719_010819_Rep1_Fr10.9992.9992.5.0.dta	5	5747.92	AVVFKPFKGEVVDGTVVSCSQHGFEVQVGPMK(5)-KVEEEENAATLQLGQEFQLK(5)	Cross-Linked	EDC-DE	5747.91	Carbamidomethyl[C](19)	0.00174502	0.000218109	0.009897	1.72184	sp|P34087|RPB7_YEAST (80)-sp|P20433|RPB4_YEAST (21)/	1	Inter-Protein	4	1	31.5	20.5	0.00014209	0.00184907	3.66133	sp|P34087|RPB7_YEAST	80	sp|P20433|RPB4_YEAST	21	R1
224	224	M_Ninov_HWang_PIC_120719_010819_Rep1_Fr11.5822.5822.6.1.dta	6	4039.97	HLMPQDLTFNAGSNPPSYQSSEDVITIK(22)-KHHHHHH(1)	Cross-Linked	EDC-DE	4039.94	null	4.51e-06	0.00435694	0.033091	8.19097	sp|P34087|RPB7_YEAST (134)-sp|P29055|TF2B_YEAST (346)/	6	Inter-Protein	5	1	37	12	3.92e-11	1.83e-06	2.36082	sp|P34087|RPB7_YEAST	134	sp|P29055|TF2B_YEAST	346	R1
320	320	M_Ninov_HWang_PIC_120719_010819_Rep1_Fr11.5820.5820.5.0.dta	5	4039.95	HLMPQDLTFNAGSNPPSYQSSEDVITIK(22)-KHHHHHH(1)	Cross-Linked	EDC-DE	4039.94	null	3.37e-05	0.0424517	0.010128	2.50697	sp|P34087|RPB7_YEAST (134)-sp|P29055|TF2B_YEAST (346)/	6	Inter-Protein	5	1	46	10	3.24e-13	4.16e-05	1.37211	sp|P34087|RPB7_YEAST	134	sp|P29055|TF2B_YEAST	346	R1
541	541	M_Ninov_HWang_PIC_120719_010819_Rep1_Fr10.5562.5562.6.0.dta	6	4168.04	HLMPQDLTFNAGSNPPSYQSSEDVITIK(22)-KKHHHHHH(2)	Cross-Linked	EDC-DE	4168.03	null	1.36e-06	0.26783	0.007776	1.86563	sp|P34087|RPB7_YEAST (134)-sp|P29055|TF2B_YEAST (346)/	6	Inter-Protein	4	1	23	9	7.74e-25	6.77e-07	0.572141	sp|P34087|RPB7_YEAST	134	sp|P29055|TF2B_YEAST	346	R1
552	552	M_Ninov_HWang_PIC_120719_010819_Rep1_Fr10.9986.9986.6.0.dta	6	5747.92	AVVFKPFKGEVVDGTVVSCSQHGFEVQVGPMK(5)-KVEEEENAATLQLGQEFQLK(6)	Cross-Linked	EDC-DE	5747.91	Carbamidomethyl[C](19)	0.00105399	0.320166	0.009897	1.72184	sp|P34087|RPB7_YEAST (80)-sp|P20433|RPB4_YEAST (22)/	1	Inter-Protein	4	1	24.5	17.5	0.000924746	0.000982328	0.494625	sp|P34087|RPB7_YEAST	80	sp|P20433|RPB4_YEAST	22	R1
203	203	M_Ninov_HWang_PIC_120719_010819_Rep2_Fr10.5559.5559.6.0.dta	6	4168.03	HLMPQDLTFNAGSNPPSYQSSEDVITIK(23)-KKHHHHHH(2)	Cross-Linked	EDC-DE	4168.03	null	3.46e-06	9.62e-05	0.001367	0.327973	sp|P34087|RPB7_YEAST (135)-sp|P29055|TF2B_YEAST (346)/	1	Inter-Protein	4	1	20	9	1.74e-12	1.21e-06	4.01692	sp|P34087|RPB7_YEAST	135	sp|P29055|TF2B_YEAST	346	R2
258	258	M_Ninov_HWang_PIC_120719_010819_Rep2_Fr11.5832.5832.5.0.dta	5	4039.94	HLMPQDLTFNAGSNPPSYQSSEDVITIK(22)-KHHHHHH(1)	Cross-Linked	EDC-DE	4039.94	null	2.98e-05	0.000569427	-0.000923	-0.228469	sp|P34087|RPB7_YEAST (134)-sp|P29055|TF2B_YEAST (346)/	6	Inter-Protein	5	1	48	8	4.38e-13	1.88e-05	3.24456	sp|P34087|RPB7_YEAST	134	sp|P29055|TF2B_YEAST	346	R2
437	437	M_Ninov_HWang_PIC_120719_010819_Rep2_Fr10.5562.5562.5.0.dta	5	4168.03	HLMPQDLTFNAGSNPPSYQSSEDVITIK(22)-KKHHHHHH(2)	Cross-Linked	EDC-DE	4168.03	null	1.14e-05	0.0266213	0.001367	0.327973	sp|P34087|RPB7_YEAST (134)-sp|P29055|TF2B_YEAST (346)/	6	Inter-Protein	4	1	22	9	5.9e-09	1.27e-05	1.57477	sp|P34087|RPB7_YEAST	134	sp|P29055|TF2B_YEAST	346	R2
585	585	M_Ninov_HWang_PIC_120719_010819_Rep2_Fr18_19.13172.13172.5.0.dta	5	6933.55	VFVTKHLMPQDLTFNAGSNPPSYQSSEDVITIK(5)-VGAGAPVYLAAVLEYLTAEILELAGNAARDNK(14)	Cross-Linked	EDC-DE	6933.57	Oxidation[M](8)	1	0.108621	-0.013838	-1.9958	sp|P34087|RPB7_YEAST (112)-tr|Q6AZJ8|H2A_XENLA (56)/	1	Inter-Protein	9	1	9.5	16.5	1	1	0.964084	sp|P34087|RPB7_YEAST	112	tr|Q6AZJ8|H2A_XENLA	56	R2
643	643	M_Ninov_HWang_PIC_120719_010819_Rep2_Fr11.5833.5833.6.2.dta	6	4039.94	HLMPQDLTFNAGSNPPSYQSSEDVITIK(22)-KHHHHHH(1)	Cross-Linked	EDC-DE	4039.94	null	3.38e-07	0.274191	0.007206	1.78369	sp|P34087|RPB7_YEAST (134)-sp|P29055|TF2B_YEAST (346)/	6	Inter-Protein	5	1	39	10	1.4e-11	1.88e-07	0.561947	sp|P34087|RPB7_YEAST	134	sp|P29055|TF2B_YEAST	346	R2
466	466	M_Ninov_HWang_PIC_120719_010819_Rep2_Fr6_7.7195.7195.4.0.dta	4	3478.75	GEVVDGTVVSCSQHGFEVQVGPMK(2)-AVVFKPFK(5)	Cross-Linked	EDC-DE	3478.75	Carbamidomethyl[C](11);Oxidation[M](23)	0.0170637	0.0436642	0.000773	0.222206	sp|P34087|RPB7_YEAST (85)-sp|P34087|RPB7_YEAST (80)/	1	Intra-Protein	2	1	14.5	5.5	0.000141473	0.0137143	1.35987	sp|P34087|RPB7_YEAST	85	sp|P34087|RPB7_YEAST	80	R2
319	319	M_Ninov_HWang_PIC_120719_010819_Rep1_Fr6_7.4792.4792.2.1.dta	2	1490.8	KQAKLNK(4)-SEDDSK(2)	Cross-Linked	EDC-DE	1490.78	null	0.666	0.0381615	0.015089	10.1215	sp|P36100|T2EA_YEAST (370)-sp|P13393|TBP_YEAST (129)/	1	Inter-Protein	2	1	3.5	5.5	1	0.00678647	1.41837	sp|P36100|T2EA_YEAST	370	sp|P13393|TBP_YEAST	129	R1
433	433	M_Ninov_HWang_PIC_120719_010819_Rep1_Fr11.7703.7703.4.0.dta	4	4360.21	AGANSQATLHINITTASDEVAQR(19)-KQEPKGNPSLQNALEMAR(5)	Cross-Linked	EDC-DE	4360.21	null	0.00396013	0.116566	0.004352	0.998118	sp|P36100|T2EA_YEAST (270)-sp|Q04673|SSL1_YEAST (208)/	1	Inter-Protein	5	1	32.5	22.5	0.00600662	8.62e-06	0.933428	sp|P36100|T2EA_YEAST	270	sp|Q04673|SSL1_YEAST	208	R1
191	191	M_Ninov_HWang_PIC_120719_010819_Rep1_Fr12.9848.9848.3.0.dta	3	3229.69	VYYYVKYPHAIDAIK(6)-IEENTFEIALAR(2)	Cross-Linked	EDC-DE	3229.69	null	0.0014052	0.00152463	-0.004319	-1.33728	sp|P36100|T2EA_YEAST (90)-sp|P36100|T2EA_YEAST (195)/	3	Intra-Protein	6	1	22	15	9.48e-07	0.00137728	2.81684	sp|P36100|T2EA_YEAST	90	sp|P36100|T2EA_YEAST	195	R1
96	96	M_Ninov_HWang_PIC_120719_010819_Rep2_Fr11.9501.9501.4.0.dta	4	3229.69	VYYYVKYPHAIDAIK(6)-IEENTFEIALAR(2)	Cross-Linked	EDC-DE	3229.69	null	0.00222974	1.62e-07	-7.6e-05	-0.023532	sp|P36100|T2EA_YEAST (90)-sp|P36100|T2EA_YEAST (195)/	3	Intra-Protein	5	1	19	11	7.62e-05	0.00418044	6.79089	sp|P36100|T2EA_YEAST	90	sp|P36100|T2EA_YEAST	195	R2
279	279	M_Ninov_HWang_PIC_120719_010819_Rep2_Fr12.9838.9838.3.0.dta	3	3229.69	VYYYVKYPHAIDAIK(6)-IEENTFEIALAR(2)	Cross-Linked	EDC-DE	3229.69	null	0.0009414	0.00102452	0.000898	0.278045	sp|P36100|T2EA_YEAST (90)-sp|P36100|T2EA_YEAST (195)/	3	Intra-Protein	6	1	20	16	7.17e-07	0.000641562	2.98948	sp|P36100|T2EA_YEAST	90	sp|P36100|T2EA_YEAST	195	R2
281	281	M_Ninov_HWang_PIC_120719_010819_Rep2_Fr12.9830.9830.4.0.dta	4	3229.69	VYYYVKYPHAIDAIK(6)-IEENTFEIALAR(3)	Cross-Linked	EDC-DE	3229.69	null	0.000756898	0.00109819	0.001216	0.376506	sp|P36100|T2EA_YEAST (90)-sp|P36100|T2EA_YEAST (196)/	2	Intra-Protein	6	1	19	14	2.29e-06	0.00107996	2.95932	sp|P36100|T2EA_YEAST	90	sp|P36100|T2EA_YEAST	196	R2
299	299	M_Ninov_HWang_PIC_120719_010819_Rep2_Fr12.9831.9831.5.0.dta	5	3229.69	VYYYVKYPHAIDAIK(6)-IEENTFEIALAR(3)	Cross-Linked	EDC-DE	3229.69	null	6.62e-06	0.00189818	0.000635	0.196613	sp|P36100|T2EA_YEAST (90)-sp|P36100|T2EA_YEAST (196)/	2	Intra-Protein	6	1	20	17	6.63e-08	2.24e-05	2.72166	sp|P36100|T2EA_YEAST	90	sp|P36100|T2EA_YEAST	196	R2
685	685	M_Ninov_HWang_PIC_120719_010819_Rep2_Fr22_23.12982.12982.5.0.dta	5	7761.65	EAGSNSSNAISLDDDDDDEDFGSSPSKKVRPGSIAAAALQANQTDISK(28)-GKSEDGFLKIDTDNMSGAQNLTYIPR(13)	Cross-Linked	EDC-DE	7761.65	Oxidation[M](66)	0.440129	0.400773	0.000526	0.067769	sp|P36145|T2EB_YEAST (101)-sp|P29055|TF2B_YEAST (228)/	1	Inter-Protein	11	1	13	11	1	0.0977576	0.397102	sp|P36145|T2EB_YEAST	101	sp|P29055|TF2B_YEAST	228	R2
106	106	M_Ninov_HWang_PIC_120719_010819_Rep1_Fr11.10011.10011.5.0.dta	5	3889.11	KLQDLGLKPASVDPATIKR(1)-MWENVQLPQFAELPR(12)	Cross-Linked	EDC-DE	3889.11	null	1.41e-05	6e-05	-0.003936	-1.01205	sp|P36145|T2EB_YEAST (277)-sp|P36145|T2EB_YEAST (273)/	5	Intra-Protein	5	1	24.5	23.5	6.85e-07	2.81e-05	4.2215	sp|P36145|T2EB_YEAST	277	sp|P36145|T2EB_YEAST	273	R1
167	167	M_Ninov_HWang_PIC_120719_010819_Rep1_Fr12.10437.10437.6.1.dta	6	3889.11	KLQDLGLKPASVDPATIKR(1)-MWENVQLPQFAELPR(12)	Cross-Linked	EDC-DE	3889.11	null	2.15e-05	0.000892804	-0.004081	-1.04934	sp|P36145|T2EB_YEAST (277)-sp|P36145|T2EB_YEAST (273)/	5	Intra-Protein	6	1	32.5	24.5	6.21e-11	1.17e-05	3.04924	sp|P36145|T2EB_YEAST	277	sp|P36145|T2EB_YEAST	273	R1
9	9	M_Ninov_HWang_PIC_120719_010819_Rep2_Fr11.10019.10019.5.0.dta	5	3889.11	KLQDLGLKPASVDPATIKR(1)-MWENVQLPQFAELPR(12)	Cross-Linked	EDC-DE	3889.11	null	1.29e-06	2.14e-15	-0.000233	-0.059911	sp|P36145|T2EB_YEAST (277)-sp|P36145|T2EB_YEAST (273)/	5	Intra-Protein	5	1	24.5	29.5	6.44e-07	5.1e-06	14.6692	sp|P36145|T2EB_YEAST	277	sp|P36145|T2EB_YEAST	273	R2
48	48	M_Ninov_HWang_PIC_120719_010819_Rep2_Fr11.10018.10018.6.0.dta	6	3889.11	KLQDLGLKPASVDPATIKR(1)-MWENVQLPQFAELPR(12)	Cross-Linked	EDC-DE	3889.11	null	4.39e-06	1.29e-10	-0.002824	-0.726129	sp|P36145|T2EB_YEAST (277)-sp|P36145|T2EB_YEAST (273)/	5	Intra-Protein	5	1	25.5	23.5	9.07e-10	7.11e-06	9.88923	sp|P36145|T2EB_YEAST	277	sp|P36145|T2EB_YEAST	273	R2
212	212	M_Ninov_HWang_PIC_120719_010819_Rep2_Fr12.10419.10419.6.0.dta	6	3889.11	KLQDLGLKPASVDPATIKR(1)-MWENVQLPQFAELPR(12)	Cross-Linked	EDC-DE	3889.11	null	7.19e-08	0.000143184	-0.003452	-0.887605	sp|P36145|T2EB_YEAST (277)-sp|P36145|T2EB_YEAST (273)/	5	Intra-Protein	6	1	30.5	24.5	5.14e-11	2.67e-07	3.84411	sp|P36145|T2EB_YEAST	277	sp|P36145|T2EB_YEAST	273	R2
540	540	M_Ninov_HWang_PIC_120719_010819_Rep2_Fr18_19.5629.5629.3.0.dta	3	3024.75	GKPVLVNELLDYLSMKK(8)-VKSAPVIAPAK(2)	Cross-Linked	EDC-DE	3024.75	Oxidation[M](15)	0.422906	0.143209	-0.004983	-1.64741	sp|P36145|T2EB_YEAST (146)-sp|P36145|T2EB_YEAST (20)/	1	Intra-Protein	9	1	6.5	4.5	0.175806	0.713889	0.84403	sp|P36145|T2EB_YEAST	146	sp|P36145|T2EB_YEAST	20	R2
114	114	M_Ninov_HWang_PIC_120719_010819_Rep1_Fr11.3616.3616.4.0.dta	4	4516.02	EGSQESVPGNEKEEPQNDASTTEK(13)-NKEKSTESEEYSIDSAK(4)	Cross-Linked	EDC-DE	4516.02	null	3.96e-08	9.79e-05	-0.002101	-0.465232	sp|P37366|CCL1_YEAST (306)-sp|P37366|CCL1_YEAST (321)/	8	Intra-Protein	5	1	20.5	15.5	1.19e-05	4.62e-08	4.00941	sp|P37366|CCL1_YEAST	306	sp|P37366|CCL1_YEAST	321	R1
151	151	M_Ninov_HWang_PIC_120719_010819_Rep1_Fr12.3513.3513.4.1.dta	4	4516.03	EGSQESVPGNEKEEPQNDASTTEK(13)-NKEKSTESEEYSIDSAK(4)	Cross-Linked	EDC-DE	4516.02	null	3.67e-06	0.000558314	0.006925	1.53343	sp|P37366|CCL1_YEAST (306)-sp|P37366|CCL1_YEAST (321)/	8	Intra-Protein	6	1	26.5	17.5	6.46e-10	6.12e-08	3.25312	sp|P37366|CCL1_YEAST	306	sp|P37366|CCL1_YEAST	321	R1
267	267	M_Ninov_HWang_PIC_120719_010819_Rep1_Fr12.3570.3570.4.0.dta	4	4516.03	EGSQESVPGNEKEEPQNDASTTEK(13)-NKEKSTESEEYSIDSAK(4)	Cross-Linked	EDC-DE	4516.02	null	3.64e-08	0.00695262	0.006925	1.53343	sp|P37366|CCL1_YEAST (306)-sp|P37366|CCL1_YEAST (321)/	8	Intra-Protein	6	1	23.5	16.5	2.82e-10	6.52e-09	2.15785	sp|P37366|CCL1_YEAST	306	sp|P37366|CCL1_YEAST	321	R1
288	288	M_Ninov_HWang_PIC_120719_010819_Rep1_Fr12.3546.3546.5.0.dta	5	4516.03	EGSQESVPGNEKEEPQNDASTTEK(13)-NKEKSTESEEYSIDSAK(4)	Cross-Linked	EDC-DE	4516.02	null	3.04e-06	0.0104421	0.003677	0.814212	sp|P37366|CCL1_YEAST (306)-sp|P37366|CCL1_YEAST (321)/	8	Intra-Protein	6	1	18.5	17.5	6.03e-10	2.56e-06	1.98121	sp|P37366|CCL1_YEAST	306	sp|P37366|CCL1_YEAST	321	R1
348	348	M_Ninov_HWang_PIC_120719_010819_Rep1_Fr12.3530.3530.5.0.dta	5	4516.03	EGSQESVPGNEKEEPQNDASTTEK(13)-NKEKSTESEEYSIDSAK(4)	Cross-Linked	EDC-DE	4516.02	null	7.1e-06	0.0175874	0.003677	0.814212	sp|P37366|CCL1_YEAST (306)-sp|P37366|CCL1_YEAST (321)/	8	Intra-Protein	6	1	20.5	15.5	1.32e-07	7.54e-07	1.7548	sp|P37366|CCL1_YEAST	306	sp|P37366|CCL1_YEAST	321	R1
116	116	M_Ninov_HWang_PIC_120719_010819_Rep2_Fr12.3535.3535.4.0.dta	4	4516.02	EGSQESVPGNEKEEPQNDASTTEK(13)-NKEKSTESEEYSIDSAK(4)	Cross-Linked	EDC-DE	4516.02	null	9.92e-08	8.93e-07	-0.000147	-0.032551	sp|P37366|CCL1_YEAST (306)-sp|P37366|CCL1_YEAST (321)/	8	Intra-Protein	6	1	31.5	16.5	1.78e-10	2.86e-09	6.04929	sp|P37366|CCL1_YEAST	306	sp|P37366|CCL1_YEAST	321	R2
120	120	M_Ninov_HWang_PIC_120719_010819_Rep2_Fr11.3624.3624.4.0.dta	4	4516.03	EGSQESVPGNEKEEPQNDASTTEK(13)-NKEKSTESEEYSIDSAK(4)	Cross-Linked	EDC-DE	4516.02	null	1.26e-07	1.2e-06	0.005833	1.29162	sp|P37366|CCL1_YEAST (306)-sp|P37366|CCL1_YEAST (321)/	8	Intra-Protein	5	1	19.5	16.5	3.83e-08	4.49e-10	5.91935	sp|P37366|CCL1_YEAST	306	sp|P37366|CCL1_YEAST	321	R2
274	274	M_Ninov_HWang_PIC_120719_010819_Rep2_Fr12.3645.3645.5.0.dta	5	3200.53	LKSADENNKPPNYKR(2)-STESEEYSIDSAK(5)	Cross-Linked	EDC-DE	3200.53	null	0.000156697	0.00081836	0.000214	0.066864	sp|P37366|CCL1_YEAST (32)-sp|P37366|CCL1_YEAST (326)/	1	Intra-Protein	6	1	13	11	2.67e-06	0.000151528	3.08706	sp|P37366|CCL1_YEAST	32	sp|P37366|CCL1_YEAST	326	R2
332	332	M_Ninov_HWang_PIC_120719_010819_Rep2_Fr12.3604.3604.4.0.dta	4	4516.02	EGSQESVPGNEKEEPQNDASTTEKNK(24)-EKSTESEEYSIDSAK(1)	Cross-Linked	EDC-DE	4516.02	null	1.25e-10	0.0054958	-0.000147	-0.032551	sp|P37366|CCL1_YEAST (317)-sp|P37366|CCL1_YEAST (320)/	1	Intra-Protein	6	1	22.5	12.5	2.57e-09	4.57e-10	2.25997	sp|P37366|CCL1_YEAST	317	sp|P37366|CCL1_YEAST	320	R2
395	395	M_Ninov_HWang_PIC_120719_010819_Rep2_Fr12.3636.3636.4.1.dta	4	3200.53	LKSADENNKPPNYKR(2)-STESEEYSIDSAK(3)	Cross-Linked	EDC-DE	3200.53	null	4.13e-05	0.0145174	0.000356	0.111231	sp|P37366|CCL1_YEAST (32)-sp|P37366|CCL1_YEAST (324)/	1	Intra-Protein	6	1	16	12	3.38e-07	3.53e-05	1.83811	sp|P37366|CCL1_YEAST	32	sp|P37366|CCL1_YEAST	324	R2
444	444	M_Ninov_HWang_PIC_120719_010819_Rep2_Fr12.3541.3541.5.0.dta	5	4516.03	EGSQESVPGNEKEEPQNDASTTEK(13)-NKEKSTESEEYSIDSAK(4)	Cross-Linked	EDC-DE	4516.02	null	1.49e-06	0.0309723	0.005668	1.25509	sp|P37366|CCL1_YEAST (306)-sp|P37366|CCL1_YEAST (321)/	8	Intra-Protein	6	1	17.5	16.5	2.68e-08	2.01e-06	1.50903	sp|P37366|CCL1_YEAST	306	sp|P37366|CCL1_YEAST	321	R2
547	547	M_Ninov_HWang_PIC_120719_010819_Rep2_Fr18_19.4553.4553.3.0.dta	3	3861.94	GGAMTDIQLNGKSTLDTPSATMSAK(6)-PPSTEEAKKIAAK(9)	Cross-Linked	EDC-DE	3861.96	Oxidation[M](4)	1	0.152142	-0.014213	-3.68026	sp|P37366|CCL1_YEAST (6)-sp|P37366|CCL1_YEAST (359)/	1	Intra-Protein	9	1	7	5	1	0.815824	0.817751	sp|P37366|CCL1_YEAST	6	sp|P37366|CCL1_YEAST	359	R2
520	520	M_Ninov_HWang_PIC_120719_010819_Rep2_Fr13.14378.14378.3.0.dta	3	2653.33	TNFETEWNLQTLAADDAF(16)-LGLKR(4)	Cross-Linked	EDC-DE	2653.33	null	0.00609115	0.102847	0.000683	0.257413	sp|P38902|RPB11_YEAST (118)-sp|P22139|RPAB5_YEAST (42)/	1	Inter-Protein	7	1	26	9	2.05e-06	0.00521579	0.987807	sp|P38902|RPB11_YEAST	118	sp|P22139|RPAB5_YEAST	42	R2
570	570	M_Ninov_HWang_PIC_120719_010819_Rep2_Fr10.12140.12140.8.0.dta	8	5963.24	LKIDPDTKAPNAVVITFEKEDHTLGNLIR(20)-AELLNDRKVLFAAYKVEHPFFAR(8)	Cross-Linked	EDC-DE	5963.23	null	0.00321856	0.222489	0.007283	1.22132	sp|P38902|RPB11_YEAST (38)-sp|P38902|RPB11_YEAST (55)/	1	Intra-Protein	4	1	14.5	23.5	0.00674396	2.42e-06	0.652691	sp|P38902|RPB11_YEAST	38	sp|P38902|RPB11_YEAST	55	R2
47	47	M_Ninov_HWang_PIC_120719_010819_Rep1_Fr13.6884.6884.4.0.dta	4	2815.36	NKYATLTIDEAEKR(2)-DCNNMLYPR(1)	Cross-Linked	EDC-DE	2815.35	Carbamidomethyl[C](19)	3.24e-06	1.68e-06	0.005717	2.03065	sp|P41895|T2FA_YEAST (403)-sp|P27999|RPB9_YEAST (9)/	3	Inter-Protein	7	1	26.5	11.5	3.36e-10	1.21e-06	5.77416	sp|P41895|T2FA_YEAST	403	sp|P27999|RPB9_YEAST	9	R1
194	194	M_Ninov_HWang_PIC_120719_010819_Rep1_Fr12.6376.6376.4.3.dta	4	2815.35	NKYATLTIDEAEKR(2)-DCNNMLYPR(1)	Cross-Linked	EDC-DE	2815.35	Carbamidomethyl[C](19)	2.02e-05	0.00157512	0.000687	0.244019	sp|P41895|T2FA_YEAST (403)-sp|P27999|RPB9_YEAST (9)/	3	Inter-Protein	6	1	25.5	11.5	1.75e-07	2.97e-05	2.80269	sp|P41895|T2FA_YEAST	403	sp|P27999|RPB9_YEAST	9	R1
334	334	M_Ninov_HWang_PIC_120719_010819_Rep1_Fr11.7278.7278.5.0.dta	5	3877.77	YDGKEVTNEPEFEEGTMDPLADVAPDGGGR(9)-KFNHR(1)	Cross-Linked	EDC-DE	3877.77	null	0.00116376	0.0808741	0.000477	0.123009	sp|P41895|T2FA_YEAST (301)-sp|P41896|T2FB_YEAST (186)/	1	Inter-Protein	5	1	55.5	7.5	1.84e-12	0.00138157	1.09219	sp|P41895|T2FA_YEAST	301	sp|P41896|T2FB_YEAST	186	R1
435	435	M_Ninov_HWang_PIC_120719_010819_Rep1_Fr11.6615.6615.6.0.dta	6	4005.87	YDGKEVTNEPEFEEGTMDPLADVAPDGGGR(11)-KKFNHR(1)	Cross-Linked	EDC-DE	4005.87	null	0.00160762	0.126081	0.003496	0.87272	sp|P41895|T2FA_YEAST (303)-sp|P41896|T2FB_YEAST (185)/	1	Inter-Protein	5	1	30.5	6.5	4.91e-10	0.00132551	0.899349	sp|P41895|T2FA_YEAST	303	sp|P41896|T2FB_YEAST	185	R1
451	451	M_Ninov_HWang_PIC_120719_010819_Rep1_Fr20_21.13121.13121.6.0.dta	6	8263.7	AVADQQAMDEDDRDDNSEVELDYDEEFADDEEAPIIDGNEQENK(29)-MDTMANILYYPQKPLGTTRAMEYLKFR(13)	Cross-Linked	EDC-DE	8263.67	null	1	0.203596	0.028493	3.44798	sp|P41895|T2FA_YEAST (478)-sp|P08518|RPB2_YEAST (801)/	1	Inter-Protein	13	1	14	9	1	1	0.691231	sp|P41895|T2FA_YEAST	478	sp|P08518|RPB2_YEAST	801	R1
551	551	M_Ninov_HWang_PIC_120719_010819_Rep1_Fr10.11418.11418.2.1.dta	2	2288.08	AVADQQAMDEDDR(9)-KVTSGVPR(1)	Cross-Linked	EDC-DE	2288.09	null	0.366196	0.319943	-0.010372	-4.53303	sp|P41895|T2FA_YEAST (458)-sp|P04050|RPB1_YEAST (1093)/	1	Inter-Protein	4	1	9.5	6.5	1	0.00712817	0.494928	sp|P41895|T2FA_YEAST	458	sp|P04050|RPB1_YEAST	1093	R1
71	71	M_Ninov_HWang_PIC_120719_010819_Rep2_Fr13.6854.6854.4.0.dta	4	2815.34	NKYATLTIDEAEKR(2)-DCNNMLYPR(1)	Cross-Linked	EDC-DE	2815.35	Carbamidomethyl[C](19)	2.67e-06	4.97e-09	-0.005273	-1.87295	sp|P41895|T2FA_YEAST (403)-sp|P27999|RPB9_YEAST (9)/	3	Inter-Protein	7	1	24.5	13.5	2.46e-09	3.11e-06	8.30371	sp|P41895|T2FA_YEAST	403	sp|P27999|RPB9_YEAST	9	R2
438	438	M_Ninov_HWang_PIC_120719_010819_Rep2_Fr13.8721.8721.4.2.dta	4	3414.56	EVTNEPEFEEGTMDPLADVAPDGGGR(10)-KFNHR(1)	Cross-Linked	EDC-DE	3414.57	null	0.0252071	0.0273744	-0.00166	-0.486153	sp|P41895|T2FA_YEAST (306)-sp|P41896|T2FB_YEAST (186)/	1	Inter-Protein	7	1	38.5	7.5	5.65e-08	0.0768147	1.56265	sp|P41895|T2FA_YEAST	306	sp|P41896|T2FB_YEAST	186	R2
454	454	M_Ninov_HWang_PIC_120719_010819_Rep2_Fr13.8725.8725.5.0.dta	5	3414.56	EVTNEPEFEEGTMDPLADVAPDGGGR(14)-KFNHR(1)	Cross-Linked	EDC-DE	3414.57	null	0.0616385	0.0364087	-0.001089	-0.318928	sp|P41895|T2FA_YEAST (310)-sp|P41896|T2FB_YEAST (186)/	1	Inter-Protein	7	1	28.5	6.5	3.19e-07	0.144974	1.4388	sp|P41895|T2FA_YEAST	310	sp|P41896|T2FB_YEAST	186	R2
481	481	M_Ninov_HWang_PIC_120719_010819_Rep2_Fr18_19.9563.9563.3.0.dta	3	2947.56	DIIEAIGDGKVNIK(10)-ALVELENLMDYR(10)	Cross-Linked	EDC-DE	2947.54	Oxidation[M](26)	0.002494	0.0585892	0.015887	5.38991	sp|P41895|T2FA_YEAST (694)-sp|P06839|RAD3_YEAST (91)/	1	Inter-Protein	9	1	12	13	0.00387611	3.59e-06	1.23218	sp|P41895|T2FA_YEAST	694	sp|P06839|RAD3_YEAST	91	R2
647	647	M_Ninov_HWang_PIC_120719_010819_Rep2_Fr12.7457.7457.5.0.dta	5	3423.62	DEEAPSENEEDELFGEK(9)-KAAPSPISHVAEIR(1)	Cross-Linked	EDC-DE	3423.62	null	0.000180873	0.28337	0.000408	0.119172	sp|P41895|T2FA_YEAST (521)-sp|P08518|RPB2_YEAST (228)/	1	Inter-Protein	6	1	17	23	0.000223799	1.74e-06	0.547646	sp|P41895|T2FA_YEAST	521	sp|P08518|RPB2_YEAST	228	R2
385	385	M_Ninov_HWang_PIC_120719_010819_Rep1_Fr14.2870.2870.3.1.dta	3	2198.22	KATNAHVHKEPTLR(1)-EPTLR(1)	Cross-Linked	EDC-DE	2198.22	null	0.143493	0.0377387	0.001176	0.534979	sp|P41895|T2FA_YEAST (599)-sp|P41895|T2FA_YEAST (608)/	4	Intra-Protein	8	1	28.5	3.5	5.73e-06	0.503394	1.42321	sp|P41895|T2FA_YEAST	599	sp|P41895|T2FA_YEAST	608	R1
388	388	M_Ninov_HWang_PIC_120719_010819_Rep1_Fr14.4736.4736.3.0.dta	3	2220.09	LEDAGPAEDPTK(8)-VGMVKYDGK(5)	Cross-Linked	EDC-DE	2220.09	null	8.92e-08	0.0405121	0.003543	1.59588	sp|P41895|T2FA_YEAST (283)-sp|P41895|T2FA_YEAST (292)/	4	Intra-Protein	8	1	20.5	13.5	2.44e-09	3.88e-08	1.39242	sp|P41895|T2FA_YEAST	283	sp|P41895|T2FA_YEAST	292	R1
401	401	M_Ninov_HWang_PIC_120719_010819_Rep1_Fr13.4811.4811.3.0.dta	3	2220.09	LEDAGPAEDPTK(8)-VGMVKYDGK(5)	Cross-Linked	EDC-DE	2220.09	null	4.77e-08	0.0523234	0.001448	0.652227	sp|P41895|T2FA_YEAST (283)-sp|P41895|T2FA_YEAST (292)/	4	Intra-Protein	7	1	21.5	14.5	1.66e-08	1.87e-07	1.2813	sp|P41895|T2FA_YEAST	283	sp|P41895|T2FA_YEAST	292	R1
491	491	M_Ninov_HWang_PIC_120719_010819_Rep1_Fr13.5398.5398.4.0.dta	4	2348.26	NKYATLTIDEAEKR(2)-AEIVQR(2)	Cross-Linked	EDC-DE	2348.26	null	0.0092093	0.115201	-0.000366	-0.15586	sp|P41895|T2FA_YEAST (403)-sp|P41895|T2FA_YEAST (158)/	1	Intra-Protein	7	1	26.5	7.5	2.5e-10	0.0136076	0.938543	sp|P41895|T2FA_YEAST	403	sp|P41895|T2FA_YEAST	158	R1
527	527	M_Ninov_HWang_PIC_120719_010819_Rep1_Fr20_21.7720.7720.3.0.dta	3	3187.66	NGGGPTNASPFIKRDR(13)-KDTRNLQFQLTR(2)	Cross-Linked	EDC-DE	3187.68	null	1	0.164984	-0.021652	-6.79239	sp|P41895|T2FA_YEAST (26)-sp|P41895|T2FA_YEAST (146)/	1	Intra-Protein	13	1	4.5	8.5	1	5.04e-06	0.782557	sp|P41895|T2FA_YEAST	26	sp|P41895|T2FA_YEAST	146	R1
182	182	M_Ninov_HWang_PIC_120719_010819_Rep2_Fr10.8797.8797.5.0.dta	5	4933.28	VGMVKYDGKEVTNEPEFEEGTMDPLADVAPDGGGR(5)-LEDAGPAEDPTK(8)	Cross-Linked	EDC-DE	4933.27	null	0.0056607	4.45e-05	0.018307	3.71093	sp|P41895|T2FA_YEAST (292)-sp|P41895|T2FA_YEAST (283)/	1	Intra-Protein	4	1	32	14	4.31e-07	0.0056342	4.35135	sp|P41895|T2FA_YEAST	292	sp|P41895|T2FA_YEAST	283	R2
284	284	M_Ninov_HWang_PIC_120719_010819_Rep2_Fr14.4748.4748.3.0.dta	3	2220.09	LEDAGPAEDPTK(8)-VGMVKYDGK(5)	Cross-Linked	EDC-DE	2220.09	null	1.74e-06	0.00120249	0.008498	3.82778	sp|P41895|T2FA_YEAST (283)-sp|P41895|T2FA_YEAST (292)/	4	Intra-Protein	8	1	22.5	14.5	1.82e-09	5.22e-07	2.91992	sp|P41895|T2FA_YEAST	283	sp|P41895|T2FA_YEAST	292	R2
297	297	M_Ninov_HWang_PIC_120719_010819_Rep2_Fr10.10458.10458.5.0.dta	5	5622.42	DEEAPSENEEDELFGEKKIDEDGER(17)-EVTNEPEFEEGTMDPLADVAPDGGGR(9)	Cross-Linked	EDC-DE	5622.43	null	0.323828	0.00166268	-0.00505	-0.898189	sp|P41895|T2FA_YEAST (529)-sp|P41895|T2FA_YEAST (305)/	1	Intra-Protein	4	1	11.5	17.5	1	0.021342	2.77919	sp|P41895|T2FA_YEAST	529	sp|P41895|T2FA_YEAST	305	R2
338	338	M_Ninov_HWang_PIC_120719_010819_Rep2_Fr8_9.8026.8026.3.0.dta	3	3403.6	EVTNEPEFEEGTMDPLADVAPDGGGR(9)-SNVKVK(4)	Cross-Linked	EDC-DE	3403.6	Oxidation[M](13)	1	0.00585918	0.002382	0.699848	sp|P41895|T2FA_YEAST (305)-sp|P41895|T2FA_YEAST (92)/	1	Intra-Protein	3	1	19	6	0.000191047	1	2.23216	sp|P41895|T2FA_YEAST	305	sp|P41895|T2FA_YEAST	92	R2
382	382	M_Ninov_HWang_PIC_120719_010819_Rep2_Fr14.2686.2686.3.0.dta	3	1894	QKEISEYK(6)-KKAEQER(1)	Cross-Linked	EDC-DE	1894	null	1.4e-07	0.0125503	-0.002899	-1.53062	sp|P41895|T2FA_YEAST (168)-sp|P41895|T2FA_YEAST (171)/	1	Intra-Protein	8	1	15	13	3.25e-07	3.43e-19	1.90135	sp|P41895|T2FA_YEAST	168	sp|P41895|T2FA_YEAST	171	R2
384	384	M_Ninov_HWang_PIC_120719_010819_Rep2_Fr8_9.8574.8574.3.0.dta	3	3711.66	YDGKEVTNEPEFEEGTMDPLADVAPDGGGR(2)-KDTR(1)	Cross-Linked	EDC-DE	3711.67	Oxidation[M](17)	0.122554	0.0128229	-0.007789	-2.09852	sp|P41895|T2FA_YEAST (294)-sp|P41895|T2FA_YEAST (145)/	1	Intra-Protein	3	1	17.5	2.5	0.000141823	0.441823	1.89202	sp|P41895|T2FA_YEAST	294	sp|P41895|T2FA_YEAST	145	R2
388	388	M_Ninov_HWang_PIC_120719_010819_Rep2_Fr10.9312.9312.6.0.dta	6	6457	VGMVKYDGKEVTNEPEFEEGTMDPLADVAPDGGGR(18)-DDPEYAEEREKMLLQIGVEADAGR(11)	Cross-Linked	EDC-DE	6456.97	Oxidation[M](3);Oxidation[M](50)	0.00673785	0.0133618	0.030774	4.76601	sp|P41895|T2FA_YEAST (305)-sp|P41895|T2FA_YEAST (75)/	1	Intra-Protein	4	1	39	14	0.000251207	0.0122969	1.87413	sp|P41895|T2FA_YEAST	305	sp|P41895|T2FA_YEAST	75	R2
391	391	M_Ninov_HWang_PIC_120719_010819_Rep2_Fr14.2887.2887.3.0.dta	3	2198.22	KATNAHVHKEPTLR(1)-EPTLR(1)	Cross-Linked	EDC-DE	2198.22	null	0.138229	0.0138128	0.001255	0.570918	sp|P41895|T2FA_YEAST (599)-sp|P41895|T2FA_YEAST (608)/	4	Intra-Protein	8	1	29.5	4.5	2.35e-05	0.449618	1.85972	sp|P41895|T2FA_YEAST	599	sp|P41895|T2FA_YEAST	608	R2
392	392	M_Ninov_HWang_PIC_120719_010819_Rep2_Fr14.2878.2878.4.2.dta	4	2198.21	KATNAHVHKEPTLR(1)-EPTLR(1)	Cross-Linked	EDC-DE	2198.22	null	0.0712776	0.0141789	-0.004894	-2.22635	sp|P41895|T2FA_YEAST (599)-sp|P41895|T2FA_YEAST (608)/	4	Intra-Protein	8	1	26	4	8.4e-07	0.222885	1.84836	sp|P41895|T2FA_YEAST	599	sp|P41895|T2FA_YEAST	608	R2
423	423	M_Ninov_HWang_PIC_120719_010819_Rep2_Fr10.9269.9269.5.0.dta	5	6084	DNTANGVNSSIPTVTGSSVPPASPTTVSAVESNGLSNGSTSAANGLDGNASTANLANGR(31)-VKSIK(2)	Cross-Linked	EDC-DE	6084	null	0.966461	0.0220575	-6.4e-05	-0.010519	sp|P41895|T2FA_YEAST (242)-sp|P41895|T2FA_YEAST (614)/	1	Intra-Protein	4	1	30	3	0.00134199	1	1.65644	sp|P41895|T2FA_YEAST	242	sp|P41895|T2FA_YEAST	614	R2
471	471	M_Ninov_HWang_PIC_120719_010819_Rep2_Fr14.4754.4754.3.0.dta	3	2220.09	LEDAGPAEDPTK(8)-VGMVKYDGK(5)	Cross-Linked	EDC-DE	2220.09	null	1.48e-06	0.0499292	0.008498	3.82778	sp|P41895|T2FA_YEAST (283)-sp|P41895|T2FA_YEAST (292)/	4	Intra-Protein	8	1	20.5	15.5	2.02e-11	1.08e-06	1.30165	sp|P41895|T2FA_YEAST	283	sp|P41895|T2FA_YEAST	292	R2
517	517	M_Ninov_HWang_PIC_120719_010819_Rep2_Fr8_9.8326.8326.4.0.dta	4	4571.2	YDGKEVTNEPEFEEGTMDPLADVAPDGGGR(9)-LMFAIVKKLCR(7)	Cross-Linked	EDC-DE	4571.19	Carbamidomethyl[C](43);Oxidation[M](35)	1	0.0993507	0.01273	2.78483	sp|P41895|T2FA_YEAST (301)-sp|P41895|T2FA_YEAST (722)/	1	Intra-Protein	3	1	25.5	10.5	5.82e-05	1	1.00283	sp|P41895|T2FA_YEAST	301	sp|P41895|T2FA_YEAST	722	R2
573	573	M_Ninov_HWang_PIC_120719_010819_Rep2_Fr14.8821.8821.3.1.dta	3	1920.1	INPVTDFHLPVR(6)-KQQK(1)	Cross-Linked	EDC-DE	1920.08	null	1	0.230181	0.018114	9.43398	sp|P41895|T2FA_YEAST (135)-sp|P41895|T2FA_YEAST (595)/	1	Intra-Protein	8	1	19	9	2.64e-06	1	0.637931	sp|P41895|T2FA_YEAST	135	sp|P41895|T2FA_YEAST	595	R2
597	597	M_Ninov_HWang_PIC_120719_010819_Rep2_Fr8_9.11229.11229.7.0.dta	7	7922.53	AVADQQAMDEDDRDDNSEVELDYDEEFADDEEAPIIDGNEQENKESEQRIK(11)-NPPGSRNGGGPTNASPFIKR(19)	Cross-Linked	EDC-DE	7922.53	Oxidation[M](8)	1	0.276305	0.000938	0.118397	sp|P41895|T2FA_YEAST (460)-sp|P41895|T2FA_YEAST (26)/	1	Intra-Protein	3	1	14	14	1	0.0611409	0.558611	sp|P41895|T2FA_YEAST	460	sp|P41895|T2FA_YEAST	26	R2
611	611	M_Ninov_HWang_PIC_120719_010819_Rep2_Fr14.2889.2889.4.2.dta	4	2198.21	KATNAHVHKEPTLR(1)-EPTLR(1)	Cross-Linked	EDC-DE	2198.22	null	0.0587798	0.309654	-0.006261	-2.84822	sp|P41895|T2FA_YEAST (599)-sp|P41895|T2FA_YEAST (608)/	4	Intra-Protein	8	1	28	5	3.33e-07	0.196395	0.509123	sp|P41895|T2FA_YEAST	599	sp|P41895|T2FA_YEAST	608	R2
615	615	M_Ninov_HWang_PIC_120719_010819_Rep2_Fr18_19.9707.9707.3.0.dta	3	2456.3	AIPKEDLENMR(5)-NCVIILKGDK(7)	Cross-Linked	EDC-DE	2456.3	Carbamidomethyl[C](16)	0.878489	0.316763	0.003579	1.45707	sp|P41895|T2FA_YEAST (112)-sp|P41895|T2FA_YEAST (624)/	1	Intra-Protein	9	1	5	5	1	1	0.499266	sp|P41895|T2FA_YEAST	112	sp|P41895|T2FA_YEAST	624	R2
397	397	M_Ninov_HWang_PIC_120719_010819_Rep1_Fr15.5192.5192.3.4.dta	3	2113.1	NKYATLTIDEAEKR(2)-EFGK(1)	Cross-Linked	EDC-DE	2113.09	null	0.149707	0.0488248	0.003487	1.65019	sp|P41895|T2FA_YEAST (403)-sp|P29055|TF2B_YEAST (202)/sp|P41895|T2FA_YEAST (403)-sp|P41895|T2FA_YEAST (699)/	2	Intra-Protein	9	1	20	3	2.29e-13	0.444288	1.31136	sp|P41895|T2FA_YEAST;sp|P41895|T2FA_YEAST	403;403	sp|P29055|TF2B_YEAST;sp|P41895|T2FA_YEAST	202;699	R1
412	412	M_Ninov_HWang_PIC_120719_010819_Rep1_Fr15.5164.5164.3.2.dta	3	2113.1	NKYATLTIDEAEKR(2)-EFGK(1)	Cross-Linked	EDC-DE	2113.09	null	0.62185	0.0623028	0.003654	1.72922	sp|P41895|T2FA_YEAST (403)-sp|P29055|TF2B_YEAST (202)/sp|P41895|T2FA_YEAST (403)-sp|P41895|T2FA_YEAST (699)/	2	Intra-Protein	9	1	21	3	1.35e-11	1	1.20549	sp|P41895|T2FA_YEAST;sp|P41895|T2FA_YEAST	403;403	sp|P29055|TF2B_YEAST;sp|P41895|T2FA_YEAST	202;699	R1
20	20	M_Ninov_HWang_PIC_120719_010819_Rep1_Fr11.8456.8456.5.0.dta	5	3356.8	VVENEYVFTEQNLKK(3)-KINPVTDFHLPVR(1)	Cross-Linked	EDC-DE	3356.8	null	1.31e-07	1.4e-09	0.002535	0.755184	sp|P41896|T2FB_YEAST (130)-sp|P41895|T2FA_YEAST (129)/	22	Inter-Protein	5	1	23	22	4.2e-07	5.84e-09	8.85292	sp|P41896|T2FB_YEAST	130	sp|P41895|T2FA_YEAST	129	R1
32	32	M_Ninov_HWang_PIC_120719_010819_Rep1_Fr10.9519.9519.5.0.dta	5	5287.6	INKDGSKITLLLNENDNDSIPHEYDLELTK(7)-VKDEDPNEYNEFPLR(3)	Cross-Linked	EDC-DE	5287.59	null	5e-05	4.26e-08	0.007431	1.40537	sp|P41896|T2FB_YEAST (103)-sp|P41895|T2FA_YEAST (95)/	12	Inter-Protein	4	1	42	16	4.73e-08	7.14e-05	7.37072	sp|P41896|T2FB_YEAST	103	sp|P41895|T2FA_YEAST	95	R1
33	33	M_Ninov_HWang_PIC_120719_010819_Rep1_Fr12.8664.8664.5.0.dta	5	3356.8	VVENEYVFTEQNLKK(3)-KINPVTDFHLPVR(1)	Cross-Linked	EDC-DE	3356.8	null	1.15e-07	8.13e-08	0.00126	0.375357	sp|P41896|T2FB_YEAST (130)-sp|P41895|T2FA_YEAST (129)/	22	Inter-Protein	6	1	26	27	5.57e-08	4.41e-10	7.0899	sp|P41896|T2FB_YEAST	130	sp|P41895|T2FA_YEAST	129	R1
51	51	M_Ninov_HWang_PIC_120719_010819_Rep1_Fr11.7761.7761.6.0.dta	6	3484.9	VVENEYVFTEQNLKK(3)-KKINPVTDFHLPVR(2)	Cross-Linked	EDC-DE	3484.89	null	1.61e-08	2.13e-06	0.006568	1.88471	sp|P41896|T2FB_YEAST (130)-sp|P41895|T2FA_YEAST (129)/	22	Inter-Protein	5	1	18	27	1.55e-09	1.73e-10	5.67124	sp|P41896|T2FB_YEAST	130	sp|P41895|T2FA_YEAST	129	R1
56	56	M_Ninov_HWang_PIC_120719_010819_Rep1_Fr12.8680.8680.6.4.dta	6	3356.8	VVENEYVFTEQNLKK(3)-KINPVTDFHLPVR(1)	Cross-Linked	EDC-DE	3356.8	null	4.75e-09	2.82e-06	-0.000647	-0.192743	sp|P41896|T2FB_YEAST (130)-sp|P41895|T2FA_YEAST (129)/	22	Inter-Protein	6	1	21	24	5.75e-10	7.23e-11	5.54911	sp|P41896|T2FB_YEAST	130	sp|P41895|T2FA_YEAST	129	R1
77	77	M_Ninov_HWang_PIC_120719_010819_Rep1_Fr10.8973.8973.5.0.dta	5	5101.53	ITLLLNENDNDSIPHEYDLELTKK(9)-SNVKVKDEDPNEYNEFPLR(4)	Cross-Linked	EDC-DE	5101.53	null	5.68e-05	8.64e-06	0.007322	1.43526	sp|P41896|T2FB_YEAST (112)-sp|P41895|T2FA_YEAST (92)/	2	Inter-Protein	4	1	24	25	7.45e-05	3.44e-05	5.0637	sp|P41896|T2FB_YEAST	112	sp|P41895|T2FA_YEAST	92	R1
85	85	M_Ninov_HWang_PIC_120719_010819_Rep1_Fr11.7809.7809.5.0.dta	5	3484.9	KVVENEYVFTEQNLKK(4)-KINPVTDFHLPVR(1)	Cross-Linked	EDC-DE	3484.89	null	5.71e-07	1.71e-05	0.002587	0.742347	sp|P41896|T2FB_YEAST (130)-sp|P41895|T2FA_YEAST (129)/	22	Inter-Protein	5	1	26	22	2.6e-07	5.35e-08	4.76704	sp|P41896|T2FB_YEAST	130	sp|P41895|T2FA_YEAST	129	R1
90	90	M_Ninov_HWang_PIC_120719_010819_Rep1_Fr11.7745.7745.5.0.dta	5	3484.89	KVVENEYVFTEQNLKK(4)-KINPVTDFHLPVR(1)	Cross-Linked	EDC-DE	3484.89	null	1.39e-07	2.43e-05	-0.001329	-0.38136	sp|P41896|T2FB_YEAST (130)-sp|P41895|T2FA_YEAST (129)/	22	Inter-Protein	5	1	25	21	7.65e-07	7.19e-09	4.61478	sp|P41896|T2FB_YEAST	130	sp|P41895|T2FA_YEAST	129	R1
96	96	M_Ninov_HWang_PIC_120719_010819_Rep1_Fr13.4742.4742.3.0.dta	3	3043.44	SSGSAGAPALSNNSTNSVAK(1)-LEDAGPAEDPTK(8)	Cross-Linked	EDC-DE	3043.45	null	5.48e-05	3.21e-05	-0.00205	-0.673579	sp|P41896|T2FB_YEAST (2)-sp|P41895|T2FA_YEAST (283)/	2	Inter-Protein	7	1	29.5	19.5	9.01e-08	0.00012615	4.49379	sp|P41896|T2FB_YEAST	2	sp|P41895|T2FA_YEAST	283	R1
117	117	M_Ninov_HWang_PIC_120719_010819_Rep1_Fr12.8672.8672.4.0.dta	4	3356.8	VVENEYVFTEQNLKK(3)-KINPVTDFHLPVR(1)	Cross-Linked	EDC-DE	3356.8	null	5.15e-06	0.000114859	0.003738	1.11356	sp|P41896|T2FB_YEAST (130)-sp|P41895|T2FA_YEAST (129)/	22	Inter-Protein	6	1	22	23	1.4e-06	1.17e-07	3.93983	sp|P41896|T2FB_YEAST	130	sp|P41895|T2FA_YEAST	129	R1
156	156	M_Ninov_HWang_PIC_120719_010819_Rep1_Fr11.10413.10413.5.1.dta	5	4932.36	DGSKITLLLNENDNDSIPHEYDLELTK(4)-VKDEDPNEYNEFPLR(3)	Cross-Linked	EDC-DE	4932.37	null	6.71e-05	0.000695725	-0.011876	-2.40777	sp|P41896|T2FB_YEAST (103)-sp|P41895|T2FA_YEAST (95)/	12	Inter-Protein	5	1	33	20	5.87e-06	0.000133404	3.15756	sp|P41896|T2FB_YEAST	103	sp|P41895|T2FA_YEAST	95	R1
168	168	M_Ninov_HWang_PIC_120719_010819_Rep1_Fr11.8972.8972.5.0.dta	5	5101.54	ITLLLNENDNDSIPHEYDLELTKK(9)-SNVKVKDEDPNEYNEFPLR(4)	Cross-Linked	EDC-DE	5101.53	null	2.21e-05	0.000902779	0.009181	1.79966	sp|P41896|T2FB_YEAST (112)-sp|P41895|T2FA_YEAST (92)/	2	Inter-Protein	5	1	24	26	1.55e-05	1.04e-05	3.04442	sp|P41896|T2FB_YEAST	112	sp|P41895|T2FA_YEAST	92	R1
170	170	M_Ninov_HWang_PIC_120719_010819_Rep1_Fr11.9508.9508.5.1.dta	5	5287.59	INKDGSKITLLLNENDNDSIPHEYDLELTK(7)-VKDEDPNEYNEFPLR(3)	Cross-Linked	EDC-DE	5287.59	null	6.24e-06	0.000999426	0.001374	0.259854	sp|P41896|T2FB_YEAST (103)-sp|P41895|T2FA_YEAST (95)/	12	Inter-Protein	5	1	48	19	1.42e-11	1.19e-06	3.00025	sp|P41896|T2FB_YEAST	103	sp|P41895|T2FA_YEAST	95	R1
182	182	M_Ninov_HWang_PIC_120719_010819_Rep1_Fr11.8459.8459.4.0.dta	4	3356.8	VVENEYVFTEQNLKK(3)-KINPVTDFHLPVR(1)	Cross-Linked	EDC-DE	3356.8	null	0.000638804	0.00123179	0.002536	0.755481	sp|P41896|T2FB_YEAST (130)-sp|P41895|T2FA_YEAST (129)/	22	Inter-Protein	5	1	13.5	20.5	0.000702671	9.23e-06	2.90946	sp|P41896|T2FB_YEAST	130	sp|P41895|T2FA_YEAST	129	R1
183	183	M_Ninov_HWang_PIC_120719_010819_Rep1_Fr11.9507.9507.6.0.dta	6	5287.6	INKDGSKITLLLNENDNDSIPHEYDLELTK(7)-VKDEDPNEYNEFPLR(3)	Cross-Linked	EDC-DE	5287.59	null	9.66e-07	0.00123309	0.009642	1.82351	sp|P41896|T2FB_YEAST (103)-sp|P41895|T2FA_YEAST (95)/	12	Inter-Protein	5	1	30	18	1.13e-07	2.15e-06	2.90901	sp|P41896|T2FB_YEAST	103	sp|P41895|T2FA_YEAST	95	R1
238	238	M_Ninov_HWang_PIC_120719_010819_Rep1_Fr11.10293.10293.5.0.dta	5	4545.19	ITLLLNENDNDSIPHEYDLELTK(9)-VKDEDPNEYNEFPLR(2)	Cross-Linked	EDC-DE	4545.19	null	5.18e-07	0.00518756	-0.007224	-1.58937	sp|P41896|T2FB_YEAST (112)-sp|P41895|T2FA_YEAST (94)/	6	Inter-Protein	5	1	28	19	6.16e-07	5.26e-08	2.28504	sp|P41896|T2FB_YEAST	112	sp|P41895|T2FA_YEAST	94	R1
255	255	M_Ninov_HWang_PIC_120719_010819_Rep1_Fr11.9634.9634.6.0.dta	6	4973.43	ITLLLNENDNDSIPHEYDLELTK(9)-SNVKVKDEDPNEYNEFPLR(6)	Cross-Linked	EDC-DE	4973.43	null	7.68e-06	0.00590449	-0.005099	-1.02525	sp|P41896|T2FB_YEAST (112)-sp|P41895|T2FA_YEAST (94)/	6	Inter-Protein	5	1	23	25	1.01e-05	1.62e-06	2.22882	sp|P41896|T2FB_YEAST	112	sp|P41895|T2FA_YEAST	94	R1
276	276	M_Ninov_HWang_PIC_120719_010819_Rep1_Fr11.9497.9497.6.0.dta	6	5287.6	INKDGSKITLLLNENDNDSIPHEYDLELTK(7)-VKDEDPNEYNEFPLR(3)	Cross-Linked	EDC-DE	5287.59	null	6.88e-07	0.00827563	0.009889	1.87023	sp|P41896|T2FB_YEAST (103)-sp|P41895|T2FA_YEAST (95)/	12	Inter-Protein	5	1	31	17	2.53e-07	9.49e-07	2.0822	sp|P41896|T2FB_YEAST	103	sp|P41895|T2FA_YEAST	95	R1
281	281	M_Ninov_HWang_PIC_120719_010819_Rep1_Fr11.9511.9511.5.0.dta	5	4673.29	ITLLLNENDNDSIPHEYDLELTKK(7)-VKDEDPNEYNEFPLR(2)	Cross-Linked	EDC-DE	4673.29	null	5.92e-05	0.00866243	-0.002006	-0.429248	sp|P41896|T2FB_YEAST (110)-sp|P41895|T2FA_YEAST (94)/	4	Inter-Protein	5	1	25	16	3.36e-05	1.19e-05	2.06236	sp|P41896|T2FB_YEAST	110	sp|P41895|T2FA_YEAST	94	R1
314	314	M_Ninov_HWang_PIC_120719_010819_Rep1_Fr12.8004.8004.5.1.dta	5	3484.9	KVVENEYVFTEQNLK(4)-KKINPVTDFHLPVR(1)	Cross-Linked	EDC-DE	3484.89	null	0.000103235	0.0272199	0.003054	0.876354	sp|P41896|T2FB_YEAST (130)-sp|P41895|T2FA_YEAST (128)/	3	Inter-Protein	6	1	19	26	5.65e-05	1.67e-07	1.56511	sp|P41896|T2FB_YEAST	130	sp|P41895|T2FA_YEAST	128	R1
315	315	M_Ninov_HWang_PIC_120719_010819_Rep1_Fr10.9520.9520.6.2.dta	6	5287.61	INKDGSKITLLLNENDNDSIPHEYDLELTK(7)-VKDEDPNEYNEFPLR(3)	Cross-Linked	EDC-DE	5287.59	null	5.03e-06	0.0281556	0.014103	2.66719	sp|P41896|T2FB_YEAST (103)-sp|P41895|T2FA_YEAST (95)/	12	Inter-Protein	4	1	31	17	6.63e-08	2.73e-05	1.55044	sp|P41896|T2FB_YEAST	103	sp|P41895|T2FA_YEAST	95	R1
317	317	M_Ninov_HWang_PIC_120719_010819_Rep1_Fr12.7904.7904.6.0.dta	6	3484.9	KVVENEYVFTEQNLKK(4)-KINPVTDFHLPVR(1)	Cross-Linked	EDC-DE	3484.89	null	4.81e-09	0.0347141	0.005621	1.61296	sp|P41896|T2FB_YEAST (130)-sp|P41895|T2FA_YEAST (129)/	22	Inter-Protein	6	1	21	22	1.6e-09	4.47e-10	1.45949	sp|P41896|T2FB_YEAST	130	sp|P41895|T2FA_YEAST	129	R1
329	329	M_Ninov_HWang_PIC_120719_010819_Rep1_Fr11.10326.10326.4.0.dta	4	4545.16	ITLLLNENDNDSIPHEYDLELTK(9)-VKDEDPNEYNEFPLR(2)	Cross-Linked	EDC-DE	4545.19	null	3.74e-06	0.0606385	-0.029637	-6.52051	sp|P41896|T2FB_YEAST (112)-sp|P41895|T2FA_YEAST (94)/	6	Inter-Protein	5	1	26	18	5.53e-06	7.25e-06	1.21725	sp|P41896|T2FB_YEAST	112	sp|P41895|T2FA_YEAST	94	R1
336	336	M_Ninov_HWang_PIC_120719_010819_Rep1_Fr11.9520.9520.4.0.dta	4	4673.28	ITLLLNENDNDSIPHEYDLELTKK(7)-VKDEDPNEYNEFPLR(2)	Cross-Linked	EDC-DE	4673.29	null	0.000310951	0.0835081	-0.004873	-1.04273	sp|P41896|T2FB_YEAST (110)-sp|P41895|T2FA_YEAST (94)/	4	Inter-Protein	5	1	24	16	0.000398125	0.000227259	1.07827	sp|P41896|T2FB_YEAST	110	sp|P41895|T2FA_YEAST	94	R1
338	338	M_Ninov_HWang_PIC_120719_010819_Rep1_Fr12.10828.10828.5.0.dta	5	4932.34	DGSKITLLLNENDNDSIPHEYDLELTK(4)-VKDEDPNEYNEFPLR(3)	Cross-Linked	EDC-DE	4932.37	null	2.08e-05	0.0870475	-0.032069	-6.50174	sp|P41896|T2FB_YEAST (103)-sp|P41895|T2FA_YEAST (95)/	12	Inter-Protein	6	1	34	20	1.2e-06	5.55e-05	1.06024	sp|P41896|T2FB_YEAST	103	sp|P41895|T2FA_YEAST	95	R1
429	429	M_Ninov_HWang_PIC_120719_010819_Rep1_Fr12.8740.8740.5.0.dta	5	3356.8	KVVENEYVFTEQNLK(4)-KINPVTDFHLPVR(1)	Cross-Linked	EDC-DE	3356.8	null	3.38e-05	0.112149	0.001368	0.407531	sp|P41896|T2FB_YEAST (130)-sp|P41895|T2FA_YEAST (129)/	22	Inter-Protein	6	1	17	23	1.87e-05	2.12e-08	0.950206	sp|P41896|T2FB_YEAST	130	sp|P41895|T2FA_YEAST	129	R1
432	432	M_Ninov_HWang_PIC_120719_010819_Rep1_Fr12.7900.7900.5.1.dta	5	3484.9	KVVENEYVFTEQNLKK(4)-KINPVTDFHLPVR(1)	Cross-Linked	EDC-DE	3484.89	null	8.52e-08	0.115153	0.00469	1.34581	sp|P41896|T2FB_YEAST (130)-sp|P41895|T2FA_YEAST (129)/	22	Inter-Protein	6	1	27	25	2.72e-08	7.26e-10	0.938724	sp|P41896|T2FB_YEAST	130	sp|P41895|T2FA_YEAST	129	R1
437	437	M_Ninov_HWang_PIC_120719_010819_Rep1_Fr12.9555.9555.5.0.dta	5	3228.7	VVENEYVFTEQNLK(3)-KINPVTDFHLPVR(1)	Cross-Linked	EDC-DE	3228.7	null	1.41e-05	0.131668	-0.003895	-1.20637	sp|P41896|T2FB_YEAST (130)-sp|P41895|T2FA_YEAST (129)/	22	Inter-Protein	6	1	19	22	8.96e-06	5.83e-10	0.880519	sp|P41896|T2FB_YEAST	130	sp|P41895|T2FA_YEAST	129	R1
542	542	M_Ninov_HWang_PIC_120719_010819_Rep1_Fr11.9518.9518.6.0.dta	6	4673.3	ITLLLNENDNDSIPHEYDLELTKK(7)-VKDEDPNEYNEFPLR(2)	Cross-Linked	EDC-DE	4673.29	null	0.000179867	0.274116	0.006406	1.37077	sp|P41896|T2FB_YEAST (110)-sp|P41895|T2FA_YEAST (94)/	4	Inter-Protein	5	1	25	14	5.13e-05	0.000423304	0.562066	sp|P41896|T2FB_YEAST	110	sp|P41895|T2FA_YEAST	94	R1
2	2	M_Ninov_HWang_PIC_120719_010819_Rep2_Fr11.8440.8440.5.0.dta	5	3356.8	VVENEYVFTEQNLKK(3)-KINPVTDFHLPVR(1)	Cross-Linked	EDC-DE	3356.8	null	1.64e-08	9.77e-21	0.001929	0.574654	sp|P41896|T2FB_YEAST (130)-sp|P41895|T2FA_YEAST (129)/	22	Inter-Protein	5	1	28	25	1.54e-08	2.86e-09	20.0101	sp|P41896|T2FB_YEAST	130	sp|P41895|T2FA_YEAST	129	R2
45	45	M_Ninov_HWang_PIC_120719_010819_Rep2_Fr11.9571.9571.5.0.dta	5	4973.43	ITLLLNENDNDSIPHEYDLELTK(7)-SNVKVKDEDPNEYNEFPLR(4)	Cross-Linked	EDC-DE	4973.43	null	4.21e-06	6.51e-11	-0.000611	-0.122853	sp|P41896|T2FB_YEAST (110)-sp|P41895|T2FA_YEAST (92)/	1	Inter-Protein	5	1	31	25	1.45e-07	4.79e-06	10.1865	sp|P41896|T2FB_YEAST	110	sp|P41895|T2FA_YEAST	92	R2
62	62	M_Ninov_HWang_PIC_120719_010819_Rep2_Fr11.9489.9489.5.1.dta	5	5287.59	INKDGSKITLLLNENDNDSIPHEYDLELTK(7)-VKDEDPNEYNEFPLR(3)	Cross-Linked	EDC-DE	5287.59	null	1.14e-06	1.12e-09	0.000705	0.133331	sp|P41896|T2FB_YEAST (103)-sp|P41895|T2FA_YEAST (95)/	12	Inter-Protein	5	1	44	21	2.12e-11	7.72e-07	8.94994	sp|P41896|T2FB_YEAST	103	sp|P41895|T2FA_YEAST	95	R2
67	67	M_Ninov_HWang_PIC_120719_010819_Rep2_Fr11.7234.7234.6.1.dta	6	3612.99	KVVENEYVFTEQNLKK(4)-KKINPVTDFHLPVR(1)	Cross-Linked	EDC-DE	3612.99	null	1.91e-08	3.49e-09	-0.001506	-0.416829	sp|P41896|T2FB_YEAST (130)-sp|P41895|T2FA_YEAST (128)/	3	Inter-Protein	5	1	19	20	9.16e-09	3.13e-10	8.45741	sp|P41896|T2FB_YEAST	130	sp|P41895|T2FA_YEAST	128	R2
77	77	M_Ninov_HWang_PIC_120719_010819_Rep2_Fr10.9509.9509.5.0.dta	5	5287.61	INKDGSKITLLLNENDNDSIPHEYDLELTK(7)-VKDEDPNEYNEFPLR(3)	Cross-Linked	EDC-DE	5287.59	null	5.42e-06	8.39e-09	0.018044	3.41252	sp|P41896|T2FB_YEAST (103)-sp|P41895|T2FA_YEAST (95)/	12	Inter-Protein	4	1	40	18	2.54e-08	3.6e-06	8.07627	sp|P41896|T2FB_YEAST	103	sp|P41895|T2FA_YEAST	95	R2
99	99	M_Ninov_HWang_PIC_120719_010819_Rep2_Fr12.8632.8632.5.0.dta	5	3356.8	VVENEYVFTEQNLKK(3)-KINPVTDFHLPVR(1)	Cross-Linked	EDC-DE	3356.8	null	1.22e-08	2.17e-07	0.000903	0.269006	sp|P41896|T2FB_YEAST (130)-sp|P41895|T2FA_YEAST (129)/	22	Inter-Protein	6	1	27	27	1e-08	2.38e-09	6.66316	sp|P41896|T2FB_YEAST	130	sp|P41895|T2FA_YEAST	129	R2
128	128	M_Ninov_HWang_PIC_120719_010819_Rep2_Fr11.7734.7734.5.0.dta	5	3484.89	KVVENEYVFTEQNLKK(4)-KINPVTDFHLPVR(1)	Cross-Linked	EDC-DE	3484.89	null	8.9e-08	1.8e-06	-0.002152	-0.617522	sp|P41896|T2FB_YEAST (130)-sp|P41895|T2FA_YEAST (129)/	22	Inter-Protein	5	1	26	23	3.5e-08	5.19e-09	5.74355	sp|P41896|T2FB_YEAST	130	sp|P41895|T2FA_YEAST	129	R2
130	130	M_Ninov_HWang_PIC_120719_010819_Rep2_Fr12.8657.8657.6.3.dta	6	3356.8	VVENEYVFTEQNLKK(3)-KINPVTDFHLPVR(1)	Cross-Linked	EDC-DE	3356.8	null	3.2e-09	1.82e-06	-0.001819	-0.541885	sp|P41896|T2FB_YEAST (130)-sp|P41895|T2FA_YEAST (129)/	22	Inter-Protein	6	1	23	23	1.29e-09	7.44e-11	5.73929	sp|P41896|T2FB_YEAST	130	sp|P41895|T2FA_YEAST	129	R2
168	168	M_Ninov_HWang_PIC_120719_010819_Rep2_Fr12.8642.8642.4.0.dta	4	3356.8	VVENEYVFTEQNLKK(3)-KINPVTDFHLPVR(1)	Cross-Linked	EDC-DE	3356.8	null	4.69e-06	2.85e-05	-0.002996	-0.892517	sp|P41896|T2FB_YEAST (130)-sp|P41895|T2FA_YEAST (129)/	22	Inter-Protein	6	1	24	25	3.21e-06	3.03e-08	4.54547	sp|P41896|T2FB_YEAST	130	sp|P41895|T2FA_YEAST	129	R2
169	169	M_Ninov_HWang_PIC_120719_010819_Rep2_Fr13.4682.4682.3.0.dta	3	3043.45	SSGSAGAPALSNNSTNSVAK(1)-LEDAGPAEDPTK(8)	Cross-Linked	EDC-DE	3043.45	null	0.000118356	2.85e-05	0.0024	0.78858	sp|P41896|T2FB_YEAST (2)-sp|P41895|T2FA_YEAST (283)/	2	Inter-Protein	7	1	26.5	17.5	4.11e-07	0.000258273	4.54512	sp|P41896|T2FB_YEAST	2	sp|P41895|T2FA_YEAST	283	R2
171	171	M_Ninov_HWang_PIC_120719_010819_Rep2_Fr10.9511.9511.6.0.dta	6	5287.6	INKDGSKITLLLNENDNDSIPHEYDLELTK(14)-VKDEDPNEYNEFPLR(2)	Cross-Linked	EDC-DE	5287.59	null	6.08e-07	3.42e-05	0.007681	1.45265	sp|P41896|T2FB_YEAST (110)-sp|P41895|T2FA_YEAST (94)/	4	Inter-Protein	4	1	28	17	3.65e-07	2.02e-06	4.46652	sp|P41896|T2FB_YEAST	110	sp|P41895|T2FA_YEAST	94	R2
174	174	M_Ninov_HWang_PIC_120719_010819_Rep2_Fr11.9487.9487.6.0.dta	6	5287.59	INKDGSKITLLLNENDNDSIPHEYDLELTK(7)-VKDEDPNEYNEFPLR(3)	Cross-Linked	EDC-DE	5287.59	null	6.11e-07	3.69e-05	-0.005336	-1.00916	sp|P41896|T2FB_YEAST (103)-sp|P41895|T2FA_YEAST (95)/	12	Inter-Protein	5	1	33	19	2.21e-08	4.88e-07	4.43303	sp|P41896|T2FB_YEAST	103	sp|P41895|T2FA_YEAST	95	R2
178	178	M_Ninov_HWang_PIC_120719_010819_Rep2_Fr11.9647.9647.5.0.dta	5	4973.43	ITLLLNENDNDSIPHEYDLELTK(9)-SNVKVKDEDPNEYNEFPLR(6)	Cross-Linked	EDC-DE	4973.43	null	5.41e-05	4.1e-05	-0.002509	-0.504481	sp|P41896|T2FB_YEAST (112)-sp|P41895|T2FA_YEAST (94)/	6	Inter-Protein	5	1	22	24	9.13e-05	5.4e-05	4.38691	sp|P41896|T2FB_YEAST	112	sp|P41895|T2FA_YEAST	94	R2
201	201	M_Ninov_HWang_PIC_120719_010819_Rep2_Fr11.9480.9480.5.1.dta	5	5287.59	INKDGSKITLLLNENDNDSIPHEYDLELTK(7)-VKDEDPNEYNEFPLR(3)	Cross-Linked	EDC-DE	5287.59	null	7.09e-07	9.58e-05	-0.006317	-1.19468	sp|P41896|T2FB_YEAST (103)-sp|P41895|T2FA_YEAST (95)/	12	Inter-Protein	5	1	45	21	4.17e-10	9.01e-07	4.01879	sp|P41896|T2FB_YEAST	103	sp|P41895|T2FA_YEAST	95	R2
223	223	M_Ninov_HWang_PIC_120719_010819_Rep2_Fr11.7226.7226.5.0.dta	5	3613	KVVENEYVFTEQNLKK(4)-KKINPVTDFHLPVR(1)	Cross-Linked	EDC-DE	3612.99	null	3.14e-05	0.000196298	0.006688	1.8511	sp|P41896|T2FB_YEAST (130)-sp|P41895|T2FA_YEAST (128)/	3	Inter-Protein	5	1	19	21	7.62e-06	1.12e-07	3.70708	sp|P41896|T2FB_YEAST	130	sp|P41895|T2FA_YEAST	128	R2
257	257	M_Ninov_HWang_PIC_120719_010819_Rep2_Fr11.10413.10413.5.0.dta	5	4932.36	DGSKITLLLNENDNDSIPHEYDLELTK(4)-VKDEDPNEYNEFPLR(3)	Cross-Linked	EDC-DE	4932.37	null	0.000294778	0.00054796	-0.012185	-2.47042	sp|P41896|T2FB_YEAST (103)-sp|P41895|T2FA_YEAST (95)/	12	Inter-Protein	5	1	33	19	1.61e-06	0.000393693	3.26125	sp|P41896|T2FB_YEAST	103	sp|P41895|T2FA_YEAST	95	R2
272	272	M_Ninov_HWang_PIC_120719_010819_Rep2_Fr12.7893.7893.6.0.dta	6	3484.9	KVVENEYVFTEQNLKK(4)-KINPVTDFHLPVR(1)	Cross-Linked	EDC-DE	3484.89	null	1.72e-07	0.000789154	0.004637	1.3306	sp|P41896|T2FB_YEAST (130)-sp|P41895|T2FA_YEAST (129)/	22	Inter-Protein	6	1	18	20	5.9e-08	5.68e-08	3.10284	sp|P41896|T2FB_YEAST	130	sp|P41895|T2FA_YEAST	129	R2
290	290	M_Ninov_HWang_PIC_120719_010819_Rep2_Fr12.8728.8728.5.0.dta	5	3356.8	KVVENEYVFTEQNLK(6)-KINPVTDFHLPVR(1)	Cross-Linked	EDC-DE	3356.8	null	3.21e-05	0.00134326	0.000612	0.182316	sp|P41896|T2FB_YEAST (132)-sp|P41895|T2FA_YEAST (129)/	1	Inter-Protein	6	1	15	22	2.19e-05	2.33e-07	2.87184	sp|P41896|T2FB_YEAST	132	sp|P41895|T2FA_YEAST	129	R2
327	327	M_Ninov_HWang_PIC_120719_010819_Rep2_Fr12.8796.8796.4.1.dta	4	3356.8	KVVENEYVFTEQNLK(4)-KINPVTDFHLPVR(1)	Cross-Linked	EDC-DE	3356.8	null	0.000178124	0.00492556	-0.002631	-0.783782	sp|P41896|T2FB_YEAST (130)-sp|P41895|T2FA_YEAST (129)/	22	Inter-Protein	6	1	18	24	0.000202205	7.19e-07	2.30754	sp|P41896|T2FB_YEAST	130	sp|P41895|T2FA_YEAST	129	R2
344	344	M_Ninov_HWang_PIC_120719_010819_Rep2_Fr12.7886.7886.5.0.dta	5	3484.9	KVVENEYVFTEQNLKK(4)-KINPVTDFHLPVR(1)	Cross-Linked	EDC-DE	3484.89	null	3.94e-06	0.00622975	0.009387	2.69362	sp|P41896|T2FB_YEAST (130)-sp|P41895|T2FA_YEAST (129)/	22	Inter-Protein	6	1	23	24	2.12e-06	2.14e-08	2.20553	sp|P41896|T2FB_YEAST	130	sp|P41895|T2FA_YEAST	129	R2
415	415	M_Ninov_HWang_PIC_120719_010819_Rep2_Fr12.7857.7857.5.1.dta	5	3484.9	KVVENEYVFTEQNLKK(4)-KINPVTDFHLPVR(1)	Cross-Linked	EDC-DE	3484.89	null	6.26e-08	0.0194286	0.009387	2.69362	sp|P41896|T2FB_YEAST (130)-sp|P41895|T2FA_YEAST (129)/	22	Inter-Protein	6	1	27	24	2.03e-08	5.63e-09	1.71156	sp|P41896|T2FB_YEAST	130	sp|P41895|T2FA_YEAST	129	R2
470	470	M_Ninov_HWang_PIC_120719_010819_Rep2_Fr11.9507.9507.4.0.dta	4	4673.31	ITLLLNENDNDSIPHEYDLELTKK(9)-VKDEDPNEYNEFPLR(2)	Cross-Linked	EDC-DE	4673.29	null	7.29e-05	0.0498425	0.016767	3.58784	sp|P41896|T2FB_YEAST (112)-sp|P41895|T2FA_YEAST (94)/	6	Inter-Protein	5	1	24	16	6.58e-05	2.05e-05	1.3024	sp|P41896|T2FB_YEAST	112	sp|P41895|T2FA_YEAST	94	R2
589	589	M_Ninov_HWang_PIC_120719_010819_Rep2_Fr12.10731.10731.5.0.dta	5	4545.2	ITLLLNENDNDSIPHEYDLELTK(9)-VKDEDPNEYNEFPLR(2)	Cross-Linked	EDC-DE	4545.19	null	1.01e-06	0.149887	0.001927	0.423964	sp|P41896|T2FB_YEAST (112)-sp|P41895|T2FA_YEAST (94)/	6	Inter-Protein	6	1	26	17	1.36e-06	6.21e-07	0.824237	sp|P41896|T2FB_YEAST	112	sp|P41895|T2FA_YEAST	94	R2
682	682	M_Ninov_HWang_PIC_120719_010819_Rep2_Fr12.9566.9566.5.0.dta	5	3228.7	VVENEYVFTEQNLK(3)-KINPVTDFHLPVR(1)	Cross-Linked	EDC-DE	3228.7	null	3.57e-05	0.378836	-0.003467	-1.0738	sp|P41896|T2FB_YEAST (130)-sp|P41895|T2FA_YEAST (129)/	22	Inter-Protein	6	1	18	22	4.42e-05	9.42e-09	0.421549	sp|P41896|T2FB_YEAST	130	sp|P41895|T2FA_YEAST	129	R2
64	64	M_Ninov_HWang_PIC_120719_010819_Rep1_Fr12.9377.9377.3.0.dta	3	3301.65	VVENEYVFTEQNLKK(14)-VYEESLDLDLER(3)	Cross-Linked	EDC-DE	3301.65	null	1.28e-06	3.71e-06	-0.000647	-0.195963	sp|P41896|T2FB_YEAST (141)-sp|P41896|T2FB_YEAST (54)/	10	Intra-Protein	6	1	32.5	20.5	4.03e-12	3.35e-07	5.43077	sp|P41896|T2FB_YEAST	141	sp|P41896|T2FB_YEAST	54	R1
93	93	M_Ninov_HWang_PIC_120719_010819_Rep1_Fr11.11723.11723.5.0.dta	5	3971.04	ITLLLNENDNDSIPHEYDLELTK(7)-LPMFLAEKWR(8)	Cross-Linked	EDC-DE	3971.03	null	0.000103498	2.69e-05	0.011332	2.85367	sp|P41896|T2FB_YEAST (110)-sp|P41896|T2FB_YEAST (80)/	11	Intra-Protein	5	1	31.5	15.5	1.64e-07	5.66e-05	4.56948	sp|P41896|T2FB_YEAST	110	sp|P41896|T2FB_YEAST	80	R1
100	100	M_Ninov_HWang_PIC_120719_010819_Rep1_Fr12.8551.8551.3.0.dta	3	3429.74	KVVENEYVFTEQNLKK(15)-VYEESLDLDLER(3)	Cross-Linked	EDC-DE	3429.74	null	1.56e-05	3.96e-05	0.001758	0.512575	sp|P41896|T2FB_YEAST (141)-sp|P41896|T2FB_YEAST (54)/	10	Intra-Protein	6	1	37	15	1.51e-07	1.85e-05	4.40263	sp|P41896|T2FB_YEAST	141	sp|P41896|T2FB_YEAST	54	R1
127	127	M_Ninov_HWang_PIC_120719_010819_Rep1_Fr11.11729.11729.4.0.dta	4	3971.05	ITLLLNENDNDSIPHEYDLELTK(7)-LPMFLAEKWR(8)	Cross-Linked	EDC-DE	3971.03	null	0.000926217	0.000176439	0.021258	5.35328	sp|P41896|T2FB_YEAST (110)-sp|P41896|T2FB_YEAST (80)/	11	Intra-Protein	5	1	35	16	2.37e-06	0.00133811	3.75341	sp|P41896|T2FB_YEAST	110	sp|P41896|T2FB_YEAST	80	R1
136	136	M_Ninov_HWang_PIC_120719_010819_Rep1_Fr11.10890.10890.5.0.dta	5	4242.15	ITLLLNENDNDSIPHEYDLELTK(9)-LPMFLAEKWRDR(8)	Cross-Linked	EDC-DE	4242.15	null	2.86e-05	0.000252164	0.001313	0.309513	sp|P41896|T2FB_YEAST (112)-sp|P41896|T2FB_YEAST (80)/	26	Intra-Protein	5	1	33.5	18.5	6.58e-09	3.2e-05	3.59832	sp|P41896|T2FB_YEAST	112	sp|P41896|T2FB_YEAST	80	R1
145	145	M_Ninov_HWang_PIC_120719_010819_Rep1_Fr11.11563.11563.3.0.dta	3	3971.03	ITLLLNENDNDSIPHEYDLELTK(11)-LPMFLAEKWR(8)	Cross-Linked	EDC-DE	3971.03	null	9.49e-05	0.0003912	0.00523	1.31704	sp|P41896|T2FB_YEAST (114)-sp|P41896|T2FB_YEAST (80)/	3	Intra-Protein	5	1	40	19	1.01e-08	4.1e-05	3.4076	sp|P41896|T2FB_YEAST	114	sp|P41896|T2FB_YEAST	80	R1
160	160	M_Ninov_HWang_PIC_120719_010819_Rep1_Fr13.10759.10759.4.2.dta	4	3301.65	VVENEYVFTEQNLKK(14)-VYEESLDLDLER(3)	Cross-Linked	EDC-DE	3301.65	null	1.06e-05	0.000731574	-0.001283	-0.388594	sp|P41896|T2FB_YEAST (141)-sp|P41896|T2FB_YEAST (54)/	10	Intra-Protein	7	1	27	16	5.25e-11	2.52e-06	3.13574	sp|P41896|T2FB_YEAST	141	sp|P41896|T2FB_YEAST	54	R1
229	229	M_Ninov_HWang_PIC_120719_010819_Rep1_Fr12.8539.8539.4.0.dta	4	3429.74	KVVENEYVFTEQNLKK(15)-VYEESLDLDLER(3)	Cross-Linked	EDC-DE	3429.74	null	0.00104346	0.0046979	0.00267	0.778484	sp|P41896|T2FB_YEAST (141)-sp|P41896|T2FB_YEAST (54)/	10	Intra-Protein	6	1	37	13	1.52e-08	0.00161227	2.3281	sp|P41896|T2FB_YEAST	141	sp|P41896|T2FB_YEAST	54	R1
234	234	M_Ninov_HWang_PIC_120719_010819_Rep1_Fr12.12135.12135.4.0.dta	4	3971.03	ITLLLNENDNDSIPHEYDLELTK(9)-LPMFLAEKWR(8)	Cross-Linked	EDC-DE	3971.03	null	0.00039299	0.00511754	-0.000256	-0.064467	sp|P41896|T2FB_YEAST (112)-sp|P41896|T2FB_YEAST (80)/	26	Intra-Protein	6	1	36.5	19.5	1.24e-07	0.000107048	2.29094	sp|P41896|T2FB_YEAST	112	sp|P41896|T2FB_YEAST	80	R1
247	247	M_Ninov_HWang_PIC_120719_010819_Rep1_Fr12.11431.11431.4.1.dta	4	4242.15	ITLLLNENDNDSIPHEYDLELTK(9)-LPMFLAEKWRDR(8)	Cross-Linked	EDC-DE	4242.15	null	0.00620493	0.00570438	-0.003923	-0.924766	sp|P41896|T2FB_YEAST (112)-sp|P41896|T2FB_YEAST (80)/	26	Intra-Protein	6	1	35.5	19.5	2.25e-05	0.00920896	2.24379	sp|P41896|T2FB_YEAST	112	sp|P41896|T2FB_YEAST	80	R1
248	248	M_Ninov_HWang_PIC_120719_010819_Rep1_Fr12.8777.8777.4.0.dta	4	3384.63	ITTLDETVGVTMSHTGMSMR(6)-SDNSNFLKVGR(8)	Cross-Linked	EDC-DE	3384.63	null	0.00253244	0.00571653	-0.002392	-0.706723	sp|P41896|T2FB_YEAST (257)-sp|P41896|T2FB_YEAST (279)/	4	Intra-Protein	6	1	30.5	18.5	0.00019447	0.00354575	2.24287	sp|P41896|T2FB_YEAST	257	sp|P41896|T2FB_YEAST	279	R1
249	249	M_Ninov_HWang_PIC_120719_010819_Rep1_Fr12.12326.12326.4.2.dta	4	3971.04	ITLLLNENDNDSIPHEYDLELTK(7)-LPMFLAEKWR(8)	Cross-Linked	EDC-DE	3971.03	null	0.00640278	0.00572785	0.014168	3.56784	sp|P41896|T2FB_YEAST (110)-sp|P41896|T2FB_YEAST (80)/	11	Intra-Protein	6	1	33.5	15.5	1.46e-05	0.0098221	2.24201	sp|P41896|T2FB_YEAST	110	sp|P41896|T2FB_YEAST	80	R1
257	257	M_Ninov_HWang_PIC_120719_010819_Rep1_Fr12.12034.12034.4.0.dta	4	3971.03	ITLLLNENDNDSIPHEYDLELTK(9)-LPMFLAEKWR(8)	Cross-Linked	EDC-DE	3971.03	null	0.00539704	0.00593916	0.005377	1.35406	sp|P41896|T2FB_YEAST (112)-sp|P41896|T2FB_YEAST (80)/	26	Intra-Protein	6	1	29.5	16.5	0.00150237	0.00955104	2.22627	sp|P41896|T2FB_YEAST	112	sp|P41896|T2FB_YEAST	80	R1
269	269	M_Ninov_HWang_PIC_120719_010819_Rep1_Fr11.11552.11552.4.0.dta	4	3971.03	ITLLLNENDNDSIPHEYDLELTK(9)-LPMFLAEKWR(8)	Cross-Linked	EDC-DE	3971.03	null	0.000352999	0.00746401	0.00674	1.69729	sp|P41896|T2FB_YEAST (112)-sp|P41896|T2FB_YEAST (80)/	26	Intra-Protein	5	1	38.5	15.5	3.1e-07	0.000201706	2.12703	sp|P41896|T2FB_YEAST	112	sp|P41896|T2FB_YEAST	80	R1
371	371	M_Ninov_HWang_PIC_120719_010819_Rep1_Fr13.10768.10768.3.0.dta	3	3301.65	VVENEYVFTEQNLKK(14)-VYEESLDLDLER(3)	Cross-Linked	EDC-DE	3301.65	null	4.68e-07	0.0275534	0.004408	1.33509	sp|P41896|T2FB_YEAST (141)-sp|P41896|T2FB_YEAST (54)/	10	Intra-Protein	7	1	33.5	16.5	2.28e-11	7.95e-08	1.55983	sp|P41896|T2FB_YEAST	141	sp|P41896|T2FB_YEAST	54	R1
373	373	M_Ninov_HWang_PIC_120719_010819_Rep1_Fr12.11404.11404.5.0.dta	5	4242.17	ITLLLNENDNDSIPHEYDLELTK(7)-LPMFLAEKWRDR(8)	Cross-Linked	EDC-DE	4242.15	null	0.000317701	0.0284432	0.01472	3.46994	sp|P41896|T2FB_YEAST (110)-sp|P41896|T2FB_YEAST (80)/	11	Intra-Protein	6	1	30.5	16.5	1.02e-07	0.000274816	1.54602	sp|P41896|T2FB_YEAST	110	sp|P41896|T2FB_YEAST	80	R1
381	381	M_Ninov_HWang_PIC_120719_010819_Rep1_Fr13.10024.10024.5.0.dta	5	3384.63	ITTLDETVGVTMSHTGMSMR(6)-SDNSNFLKVGR(8)	Cross-Linked	EDC-DE	3384.63	null	0.000359146	0.0363267	-0.000667	-0.197067	sp|P41896|T2FB_YEAST (257)-sp|P41896|T2FB_YEAST (279)/	4	Intra-Protein	7	1	30.5	16.5	7.87e-06	0.00060247	1.43977	sp|P41896|T2FB_YEAST	257	sp|P41896|T2FB_YEAST	279	R1
416	416	M_Ninov_HWang_PIC_120719_010819_Rep1_Fr12.12134.12134.5.0.dta	5	3971.03	ITLLLNENDNDSIPHEYDLELTK(9)-LPMFLAEKWR(8)	Cross-Linked	EDC-DE	3971.03	null	0.000176262	0.0658523	0.008914	2.24476	sp|P41896|T2FB_YEAST (112)-sp|P41896|T2FB_YEAST (80)/	26	Intra-Protein	6	1	31.5	16.5	3.28e-07	0.000132105	1.18143	sp|P41896|T2FB_YEAST	112	sp|P41896|T2FB_YEAST	80	R1
420	420	M_Ninov_HWang_PIC_120719_010819_Rep1_Fr11.11559.11559.5.0.dta	5	3971.03	ITLLLNENDNDSIPHEYDLELTK(9)-LPMFLAEKWR(8)	Cross-Linked	EDC-DE	3971.03	null	0.000253886	0.0665794	0.008631	2.17349	sp|P41896|T2FB_YEAST (112)-sp|P41896|T2FB_YEAST (80)/	26	Intra-Protein	5	1	30.5	16.5	1.91e-06	0.000282171	1.17666	sp|P41896|T2FB_YEAST	112	sp|P41896|T2FB_YEAST	80	R1
493	493	M_Ninov_HWang_PIC_120719_010819_Rep1_Fr13.10021.10021.4.0.dta	4	3384.64	ITTLDETVGVTMSHTGMSMR(5)-SDNSNFLKVGR(8)	Cross-Linked	EDC-DE	3384.63	null	0.00103478	0.115523	0.001688	0.498724	sp|P41896|T2FB_YEAST (256)-sp|P41896|T2FB_YEAST (279)/	1	Intra-Protein	7	1	33.5	19.5	0.000160085	0.00246511	0.937333	sp|P41896|T2FB_YEAST	256	sp|P41896|T2FB_YEAST	279	R1
496	496	M_Ninov_HWang_PIC_120719_010819_Rep1_Fr12.11430.11430.5.0.dta	5	4099.12	ITLLLNENDNDSIPHEYDLELTKK(9)-LPMFLAEKWR(8)	Cross-Linked	EDC-DE	4099.12	null	0.00169282	0.120949	-0.002665	-0.650139	sp|P41896|T2FB_YEAST (112)-sp|P41896|T2FB_YEAST (80)/	26	Intra-Protein	6	1	30.5	14.5	1.18e-05	0.00272483	0.917396	sp|P41896|T2FB_YEAST	112	sp|P41896|T2FB_YEAST	80	R1
502	502	M_Ninov_HWang_PIC_120719_010819_Rep1_Fr12.12195.12195.4.0.dta	4	3971.03	ITLLLNENDNDSIPHEYDLELTK(9)-LPMFLAEKWR(8)	Cross-Linked	EDC-DE	3971.03	null	0.00942535	0.127331	0.00384	0.967005	sp|P41896|T2FB_YEAST (112)-sp|P41896|T2FB_YEAST (80)/	26	Intra-Protein	6	1	20.5	12.5	0.00481778	0.0149824	0.895067	sp|P41896|T2FB_YEAST	112	sp|P41896|T2FB_YEAST	80	R1
509	509	M_Ninov_HWang_PIC_120719_010819_Rep1_Fr11.9849.9849.6.1.dta	6	5332.72	ITLLLNENDNDSIPHEYDLELTK(9)-LPMFLAEKWRDRNNLHGQELGK(8)	Cross-Linked	EDC-DE	5332.71	null	0.000480004	0.138242	0.016869	3.16331	sp|P41896|T2FB_YEAST (112)-sp|P41896|T2FB_YEAST (80)/	26	Intra-Protein	5	1	27.5	21.5	2.92e-07	0.000375462	0.859361	sp|P41896|T2FB_YEAST	112	sp|P41896|T2FB_YEAST	80	R1
30	30	M_Ninov_HWang_PIC_120719_010819_Rep2_Fr11.11714.11714.5.0.dta	5	3971.03	ITLLLNENDNDSIPHEYDLELTK(7)-LPMFLAEKWR(8)	Cross-Linked	EDC-DE	3971.03	null	2.3e-05	8.44e-12	0.004903	1.23469	sp|P41896|T2FB_YEAST (110)-sp|P41896|T2FB_YEAST (80)/	11	Intra-Protein	5	1	30.5	17.5	1.02e-07	2.73e-05	11.0739	sp|P41896|T2FB_YEAST	110	sp|P41896|T2FB_YEAST	80	R2
34	34	M_Ninov_HWang_PIC_120719_010819_Rep2_Fr10.10792.10792.5.0.dta	5	4242.16	ITLLLNENDNDSIPHEYDLELTK(9)-LPMFLAEKWRDR(8)	Cross-Linked	EDC-DE	4242.15	null	0.00106055	1.07e-11	0.004718	1.11217	sp|P41896|T2FB_YEAST (112)-sp|P41896|T2FB_YEAST (80)/	26	Intra-Protein	4	1	24.5	17.5	2.6e-05	0.00292317	10.9698	sp|P41896|T2FB_YEAST	112	sp|P41896|T2FB_YEAST	80	R2
61	61	M_Ninov_HWang_PIC_120719_010819_Rep2_Fr11.11524.11524.4.0.dta	4	3971.03	ITLLLNENDNDSIPHEYDLELTK(9)-LPMFLAEKWR(8)	Cross-Linked	EDC-DE	3971.03	null	0.00121611	9.99e-10	-5.1e-05	-0.012843	sp|P41896|T2FB_YEAST (112)-sp|P41896|T2FB_YEAST (80)/	26	Intra-Protein	5	1	33.5	15.5	1e-05	0.000897292	9.00041	sp|P41896|T2FB_YEAST	112	sp|P41896|T2FB_YEAST	80	R2
[truncated: 182 more rows]

## Sheet: Unique_CSMs
Proteins	Hits	Protein_Type
sp|P02281|H2B11_XENLA (35)-sp|P08518|RPB2_YEAST (347)/	3	Inter-Protein
sp|P02281|H2B11_XENLA (93)-sp|P02281|H2B11_XENLA (85)/	2	Intra-Protein
sp|P02281|H2B11_XENLA (35)-sp|Q04673|SSL1_YEAST (26)/	1	Intra-Protein
[truncated: 413 more rows]
